# Supplementary material for: The debranching enzyme Dbr1 regulates lariat turnover and intron splicing
Source: Nat Commun. 2024 May 30;15:4617. doi: 10.1038/s41467-024-48696-1 (PMC11139901; doi:10.1038/s41467-024-48696-1)
Supplement: Supplementary file 4 — Supplementary Data 1-13 [file 41467_2024_48696_MOESM4_ESM.xlsx]

## Sheet: Supplementary Data 1
Supplementary Data 1 – Dbr1 binding partners
#	Entry	Entry name	Protein names	Gene names	Length	Gene ontology (cellular component)	Gene ontology (biological process)	Gene ontology (molecular function)	Avg., IP 1-3	p-value	fold chg	ctrl 1	ctrl 2	ctrl 3	IP 1	IP 2	IP 3
1	Q8TDN6	BRX1_HUMAN	Ribosome biogenesis protein BRX1 homolog (Brix domain-containing protein 2)	BRIX1 BRIX BXDC2	353	chromosome [GO:0005694]; nucleolus [GO:0005730]	ribosomal large subunit assembly [GO:0000027]; rRNA processing [GO:0006364]	RNA binding [GO:0003723]; rRNA binding [GO:0019843]	7.66667	0.0065	77	0.1	0.1	0.1	5	10	8
2	Q69YN2	C19L1_HUMAN	CWF19-like protein 1 (C19L1)	CWF19L1	538	post-mRNA release spliceosomal complex [GO:0071014]	mRNA splicing, via spliceosome [GO:0000398]	RNA lariat debranching enzyme activator activity [GO:0061632]	71.9997	0.0086	42	0.1	0.1	5	55.999	101	59
3	Q9UK59	DBR1_HUMAN	Lariat debranching enzyme (EC 3.1.-.-)	DBR1	544	nucleoplasm [GO:0005654]; nucleus [GO:0005634]	mRNA splicing, via spliceosome [GO:0000398]; RNA splicing, via transesterification reactions [GO:0000375]	metal ion binding [GO:0046872]; RNA binding [GO:0003723]; RNA lariat debranching enzyme activity [GO:0008419]	568.967	0.0095	23	6.6222	8.6058	58.257	484.28	797.23	425.39
4	Q15050	RRS1_HUMAN	Ribosome biogenesis regulatory protein homolog	RRS1 KIAA0112 RRR	365	condensed nuclear chromosome [GO:0000794]; nucleolus [GO:0005730]; nucleoplasm [GO:0005654]; preribosome, large subunit precursor [GO:0030687]	endonucleolytic cleavage in ITS1 to separate SSU-rRNA from 5.8S rRNA and LSU-rRNA from tricistronic rRNA transcript (SSU-rRNA, 5.8S rRNA, LSU-rRNA) [GO:0000447]; mitotic metaphase plate congression [GO:0007080]; protein localization to nucleolus [GO:1902570]; regulation of signal transduction by p53 class mediator [GO:1901796]; ribosomal large subunit assembly [GO:0000027]; ribosomal large subuni…	5S rRNA binding [GO:0008097]; RNA binding [GO:0003723]	13.3333	0.01	18	0.1	2	0.1	8	16	16
5	Q99848	EBP2_HUMAN	Probable rRNA-processing protein EBP2 (EBNA1-binding protein 2) (Nucleolar protein p40)	EBNA1BP2 EBP2	306	chromosome [GO:0005694]; nuclear periphery [GO:0034399]; nucleolus [GO:0005730]; preribosome, large subunit precursor [GO:0030687]	ribosomal large subunit biogenesis [GO:0042273]; rRNA processing [GO:0006364]	RNA binding [GO:0003723]	13.7153	0.014	16	0.1	2.3615	0.1	8.659	13.382	19.105
6	G3V5X4	G3V5X4_HUMAN	Nesprin-2	SYNE2	6818	intermediate filament cytoskeleton [GO:0045111]; meiotic nuclear membrane microtubule tethering complex [GO:0034993]; nuclear membrane [GO:0031965]		actin filament binding [GO:0051015]	23.6373	0.015	37	0.1	1.7072	0.1	13.139	32.062	25.711
7	O75691	UTP20_HUMAN	Small subunit processome component 20 homolog (Down-regulated in metastasis protein) (Novel nucleolar protein 73) (NNP73) (Protein Key-1A6)	UTP20 DRIM	2785	90S preribosome [GO:0030686]; cytoplasm [GO:0005737]; nucleolus [GO:0005730]; nucleoplasm [GO:0005654]; plasma membrane [GO:0005886]; preribosome, small subunit precursor [GO:0030688]; small-subunit processome [GO:0032040]	endonucleolytic cleavage in 5'-ETS of tricistronic rRNA transcript (SSU-rRNA, 5.8S rRNA, LSU-rRNA) [GO:0000480]; endonucleolytic cleavage in ITS1 to separate SSU-rRNA from 5.8S rRNA and LSU-rRNA from tricistronic rRNA transcript (SSU-rRNA, 5.8S rRNA, LSU-rRNA) [GO:0000447]; endonucleolytic cleavage to generate mature 5'-end of SSU-rRNA from (SSU-rRNA, 5.8S rRNA, LSU-rRNA) [GO:0000472]; negative r…	RNA binding [GO:0003723]	22.6667	0.015	31	0.1	2	0.1	12	28	28
8	Q9Y2X3	NOP58_HUMAN	Nucleolar protein 58 (Nucleolar protein 5)	NOP58 NOL5 NOP5 HSPC120	529	box C/D RNP complex [GO:0031428]; Cajal body [GO:0015030]; cytosol [GO:0005829]; fibrillar center [GO:0001650]; membrane [GO:0016020]; nucleolus [GO:0005730]; nucleoplasm [GO:0005654]; pre-snoRNP complex [GO:0070761]; small-subunit processome [GO:0032040]; sno(s)RNA-containing ribonucleoprotein complex [GO:0005732]	rRNA processing [GO:0006364]; snoRNA localization [GO:0048254]	ATPase binding [GO:0051117]; RNA binding [GO:0003723]; snoRNA binding [GO:0030515]; TFIID-class transcription factor complex binding [GO:0001094]	47.6667	0.015	6.2	5	10	8	29	52	62
9	Q15149	PLEC_HUMAN	Plectin (PCN) (PLTN) (Hemidesmosomal protein 1) (HD1) (Plectin-1)	PLEC PLEC1	4684	axon [GO:0030424]; brush border [GO:0005903]; costamere [GO:0043034]; cytoplasm [GO:0005737]; cytosol [GO:0005829]; dendrite [GO:0030425]; extracellular exosome [GO:0070062]; focal adhesion [GO:0005925]; hemidesmosome [GO:0030056]; intermediate filament cytoskeleton [GO:0045111]; membrane [GO:0016020]; mitochondrial outer membrane [GO:0005741]; myelin sheath [GO:0043209]; perinuclear region of cy…	actin cytoskeleton reorganization [GO:0031532]; actomyosin contractile ring assembly actin filament organization [GO:2000689]; adherens junction organization [GO:0034332]; cardiac muscle cell development [GO:0055013]; cell morphogenesis [GO:0000902]; cellular protein localization [GO:0034613]; cellular response to extracellular stimulus [GO:0031668]; cellular response to fluid shear stress [GO:00…	actin binding [GO:0003779]; ankyrin binding [GO:0030506]; cadherin binding [GO:0045296]; dystroglycan binding [GO:0002162]; protein self-association [GO:0043621]; RNA binding [GO:0003723]; structural constituent of cytoskeleton [GO:0005200]; structural constituent of muscle [GO:0008307]; structural molecule activity [GO:0005198]	75.2737	0.016	12	7.4285	11.374	0.1	42	96.047	87.774
10	Q8IXT5	RB12B_HUMAN	RNA-binding protein 12B (RNA-binding motif protein 12B)	RBM12B	1001	nucleoplasm [GO:0005654]; ribonucleoprotein complex [GO:1990904]	regulation of RNA splicing [GO:0043484]	RNA binding [GO:0003723]	12.6667	0.017	130	0.1	0.1	0.1	7	18	13
11	O60832	DKC1_HUMAN	H/ACA ribonucleoprotein complex subunit DKC1 (EC 5.4.99.-) (CBF5 homolog) (Dyskerin) (Nopp140-associated protein of 57 kDa) (Nucleolar protein NAP57) (Nucleolar protein family A member 4) (snoRNP protein DKC1)	DKC1 NOLA4	514	box H/ACA scaRNP complex [GO:0072589]; box H/ACA snoRNP complex [GO:0031429]; box H/ACA telomerase RNP complex [GO:0090661]; cytoplasm [GO:0005737]; fibrillar center [GO:0001650]; nucleolus [GO:0005730]; nucleoplasm [GO:0005654]; nucleus [GO:0005634]; telomerase holoenzyme complex [GO:0005697]	box H/ACA RNA 3'-end processing [GO:0000495]; enzyme-directed rRNA pseudouridine synthesis [GO:0000455]; mRNA pseudouridine synthesis [GO:1990481]; positive regulation of establishment of protein localization to telomere [GO:1904851]; positive regulation of protein localization to Cajal body [GO:1904871]; positive regulation of telomerase activity [GO:0051973]; positive regulation of telomerase R…	box H/ACA snoRNA binding [GO:0034513]; pseudouridine synthase activity [GO:0009982]; RNA binding [GO:0003723]; telomerase activity [GO:0003720]; telomerase RNA binding [GO:0070034]	28.6817	0.017	14	0.1	5.9595	0.1	15.821	34.61	35.614
12	P62995	TRA2B_HUMAN	Transformer-2 protein homolog beta (TRA-2 beta) (TRA2-beta) (hTRA2-beta) (Splicing factor, arginine/serine-rich 10) (Transformer-2 protein homolog B)	TRA2B SFRS10	288	nuclear inner membrane [GO:0005637]; nucleoplasm [GO:0005654]; nucleus [GO:0005634]; perinuclear region of cytoplasm [GO:0048471]; protein-containing complex [GO:0032991]; spliceosomal complex [GO:0005681]	cellular response to glucose stimulus [GO:0071333]; cerebral cortex regionalization [GO:0021796]; embryonic brain development [GO:1990403]; mRNA splicing, via spliceosome [GO:0000398]; positive regulation of mRNA splicing, via spliceosome [GO:0048026]; regulation of alternative mRNA splicing, via spliceosome [GO:0000381]; regulation of RNA splicing [GO:0043484]; response to reactive oxygen specie…	identical protein binding [GO:0042802]; mRNA binding [GO:0003729]; pre-mRNA binding [GO:0036002]; protein domain specific binding [GO:0019904]; RNA binding [GO:0003723]	9.98123	0.017	11	0.1	2.4981	0.1	7.5107	14.297	8.136
13	Q6ZRS2	SRCAP_HUMAN	Helicase SRCAP (EC 3.6.4.-) (Domino homolog 2) (Snf2-related CBP activator)	SRCAP KIAA0309	3230	Golgi apparatus [GO:0005794]; nuclear body [GO:0016604]; nucleoplasm [GO:0005654]; nucleus [GO:0005634]; perinuclear region of cytoplasm [GO:0048471]; protein-containing complex [GO:0032991]; Swr1 complex [GO:0000812]	ATP-dependent chromatin remodeling [GO:0043044]; gene silencing [GO:0016458]; histone exchange [GO:0043486]; regulation of transcription by RNA polymerase II [GO:0006357]	ATP binding [GO:0005524]; DNA binding [GO:0003677]; helicase activity [GO:0004386]; histone acetyltransferase activity [GO:0004402]; histone binding [GO:0042393]; hydrolase activity [GO:0016787]; nucleosome-dependent ATPase activity [GO:0070615]; transcription coactivator activity [GO:0003713]	25.5603	0.018	260	0.1	0.1	0.1	12.479	30.468	33.734
14	F2Z2U4	F2Z2U4_HUMAN	Transformation/transcription domain-associated protein	TRRAP	3848	Golgi apparatus [GO:0005794]; histone acetyltransferase complex [GO:0000123]; nucleoplasm [GO:0005654]	histone acetylation [GO:0016573]	kinase activity [GO:0016301]	19.772	0.02	25	0.1	2.148	0.1	9.9349	26.609	22.772
15	Q96T58	MINT_HUMAN	Msx2-interacting protein (SMART/HDAC1-associated repressor protein) (SPEN homolog)	SPEN KIAA0929 MINT SHARP	3664	extracellular exosome [GO:0070062]; nucleoplasm [GO:0005654]; nucleus [GO:0005634]; transcription repressor complex [GO:0017053]	mRNA splicing, via spliceosome [GO:0000398]; negative regulation of transcription, DNA-templated [GO:0045892]; negative regulation of transcription by RNA polymerase II [GO:0000122]; Notch signaling pathway [GO:0007219]; positive regulation of neurogenesis [GO:0050769]	DNA binding [GO:0003677]; nucleic acid binding [GO:0003676]; RNA binding [GO:0003723]; RNA polymerase II-specific DNA-binding transcription factor binding [GO:0061629]; transcription corepressor activity [GO:0003714]	37.287	0.025	12	0.1	6	3	17.973	47.946	45.942
16	P14866	HNRPL_HUMAN	Heterogeneous nuclear ribonucleoprotein L (hnRNP L)	HNRNPL HNRPL P/OKcl.14	589	cytoplasm [GO:0005737]; extracellular exosome [GO:0070062]; membrane [GO:0016020]; nucleoplasm [GO:0005654]; nucleus [GO:0005634]; ribonucleoprotein complex [GO:1990904]; ribonucleoprotein granule [GO:0035770]	mRNA processing [GO:0006397]; regulation of alternative mRNA splicing, via spliceosome [GO:0000381]; regulation of RNA splicing [GO:0043484]; RNA processing [GO:0006396]	mRNA binding [GO:0003729]; pre-mRNA intronic binding [GO:0097157]; RNA binding [GO:0003723]; transcription cis-regulatory region binding [GO:0000976]	61.3923	0.025	8.6	1.7682	11.039	8.5686	31.023	75.37	77.784
17	Q9NY61	AATF_HUMAN	Protein AATF (Apoptosis-antagonizing transcription factor) (Rb-binding protein Che-1)	AATF CHE1 DED HSPC277	560	cytoplasm [GO:0005737]; Golgi apparatus [GO:0005794]; nucleolus [GO:0005730]; nucleoplasm [GO:0005654]; nucleus [GO:0005634]	cell adhesion [GO:0007155]; cellular response to DNA damage stimulus [GO:0006974]; embryonic cleavage [GO:0040016]; negative regulation of amyloid precursor protein biosynthetic process [GO:0042985]; negative regulation of apoptotic process [GO:0043066]; negative regulation of apoptotic signaling pathway [GO:2001234]; negative regulation of reactive oxygen species metabolic process [GO:2000378]; …	leucine zipper domain binding [GO:0043522]; protein kinase binding [GO:0019901]; RNA binding [GO:0003723]; tau protein binding [GO:0048156]	8.66383	0.026	87	0.1	0.1	0.1	4.989	7.5965	13.406
18	Q96T37	RBM15_HUMAN	RNA-binding protein 15 (One-twenty two protein 1) (RNA-binding motif protein 15)	RBM15 OTT OTT1	977	nuclear membrane [GO:0031965]; nuclear speck [GO:0016607]; nucleoplasm [GO:0005654]; nucleus [GO:0005634]; RNA N6-methyladenosine methyltransferase complex [GO:0036396]	branching involved in blood vessel morphogenesis [GO:0001569]; dosage compensation by inactivation of X chromosome [GO:0009048]; mRNA splicing, via spliceosome [GO:0000398]; negative regulation of myeloid cell differentiation [GO:0045638]; placenta blood vessel development [GO:0060674]; positive regulation of transcription of Notch receptor target [GO:0007221]; regulation of alternative mRNA spli…	mRNA binding [GO:0003729]; nucleic acid binding [GO:0003676]; RNA binding [GO:0003723]	16.6667	0.028	12	0.1	0.1	4	9	17	24
19	Q9BZE4	GTPB4_HUMAN	GTP-binding protein 4 (Chronic renal failure gene protein) (GTP-binding protein NGB) (Nucleolar GTP-binding protein 1)	GTPBP4 CRFG NOG1	634	cytoplasm [GO:0005737]; cytosol [GO:0005829]; membrane [GO:0016020]; nuclear membrane [GO:0031965]; nucleolus [GO:0005730]; nucleoplasm [GO:0005654]; nucleus [GO:0005634]; perinuclear region of cytoplasm [GO:0048471]	maturation of LSU-rRNA from tricistronic rRNA transcript (SSU-rRNA, 5.8S rRNA, LSU-rRNA) [GO:0000463]; negative regulation of cell-cell adhesion [GO:0022408]; negative regulation of cell migration [GO:0030336]; negative regulation of cell population proliferation [GO:0008285]; negative regulation of collagen binding [GO:0033342]; negative regulation of DNA replication [GO:0008156]; negative regul…	GTPase activity [GO:0003924]; GTP binding [GO:0005525]; RNA binding [GO:0003723]	13.3333	0.029	18	0.1	0.1	2	6	18	16
20	P49750	YLPM1_HUMAN	YLP motif-containing protein 1 (Nuclear protein ZAP3) (ZAP113)	YLPM1 C14orf170 ZAP3	2146	cytosol [GO:0005829]; nuclear speck [GO:0016607]; nucleoplasm [GO:0005654]; nucleus [GO:0005634]	regulation of telomere maintenance [GO:0032204]	RNA binding [GO:0003723]	21.3717	0.029	13	0.1	4.9263	0.1	11.838	31.528	20.749
21	Q14146	URB2_HUMAN	Unhealthy ribosome biogenesis protein 2 homolog	URB2 KIAA0133	1524	aggresome [GO:0016235]; midbody [GO:0030496]; nucleolus [GO:0005730]	ribosome biogenesis [GO:0042254]		7.32997	0.03	73	0.1	0.1	0.1	3	9	9.9899
22	P56182	RRP1_HUMAN	Ribosomal RNA processing protein 1 homolog A (Novel nuclear protein 1) (NNP-1) (Nucleolar protein Nop52) (RRP1-like protein)	RRP1 D21S2056E NNP1 NOP52 RRP1A	461	chromosome [GO:0005694]; nucleolus [GO:0005730]; nucleus [GO:0005634]; preribosome, large subunit precursor [GO:0030687]; preribosome, small subunit precursor [GO:0030688]	rRNA processing [GO:0006364]	RNA binding [GO:0003723]	9.66667	0.032	97	0.1	0.1	0.1	4	11	14
23	Q8NI27	THOC2_HUMAN	THO complex subunit 2 (Tho2) (hTREX120)	THOC2 CXorf3	1593	nuclear speck [GO:0016607]; nucleoplasm [GO:0005654]; THO complex [GO:0000347]; THO complex part of transcription export complex [GO:0000445]; transcription export complex [GO:0000346]	generation of neurons [GO:0048699]; mRNA export from nucleus [GO:0006406]; mRNA processing [GO:0006397]; negative regulation of neuron projection development [GO:0010977]; neuron development [GO:0048666]; poly(A)+ mRNA export from nucleus [GO:0016973]; RNA splicing [GO:0008380]; viral mRNA export from host cell nucleus [GO:0046784]	mRNA binding [GO:0003729]	13.3333	0.032	18	0.1	2	0.1	6	19	15
24	Q14980	NUMA1_HUMAN	Nuclear mitotic apparatus protein 1 (Nuclear matrix protein-22) (NMP-22) (Nuclear mitotic apparatus protein) (NuMA protein) (SP-H antigen)	NUMA1 NMP22 NUMA	2115	cell cortex [GO:0005938]; cell cortex region [GO:0099738]; centrosome [GO:0005813]; chromosome [GO:0005694]; cortical microtubule [GO:0055028]; cytoplasmic microtubule bundle [GO:1905720]; cytosol [GO:0005829]; dendrite [GO:0030425]; extracellular exosome [GO:0070062]; extrinsic component of plasma membrane [GO:0019897]; Golgi membrane [GO:0000139]; lateral cell cortex [GO:0097575]; lateral plasm…	anastral spindle assembly [GO:0055048]; astral microtubule organization [GO:0030953]; cell division [GO:0051301]; chromosome segregation [GO:0007059]; establishment of mitotic spindle orientation [GO:0000132]; meiotic cell cycle [GO:0051321]; microtubule bundle formation [GO:0001578]; nucleus organization [GO:0006997]; positive regulation of BMP signaling pathway [GO:0030513]; positive regulation…	disordered domain specific binding [GO:0097718]; dynein complex binding [GO:0070840]; microtubule binding [GO:0008017]; microtubule minus-end binding [GO:0051011]; microtubule plus-end binding [GO:0051010]; phosphatidylinositol binding [GO:0035091]; protein-containing complex binding [GO:0044877]; protein C-terminus binding [GO:0008022]; protein domain specific binding [GO:0019904]; structural mo…	59.918	0.034	58	0.1	2.9261	0.1	22.918	78.918	77.918
25	Q9H8H0	NOL11_HUMAN	Nucleolar protein 11	NOL11 L14	719	nucleolus [GO:0005730]; nucleoplasm [GO:0005654]; t-UTP complex [GO:0034455]	maturation of SSU-rRNA [GO:0030490]; positive regulation of transcription of nucleolar large rRNA by RNA polymerase I [GO:1901838]	RNA binding [GO:0003723]	15.6285	0.034	11	0.1	0.1	3.9872	6.9745	19.962	19.949
26	Q9UMS4	PRP19_HUMAN	Pre-mRNA-processing factor 19 (EC 2.3.2.27) (Nuclear matrix protein 200) (PRP19/PSO4 homolog) (hPso4) (RING-type E3 ubiquitin transferase PRP19) (Senescence evasion factor)	PRPF19 NMP200 PRP19 SNEV	504	catalytic step 2 spliceosome [GO:0071013]; cytoplasm [GO:0005737]; lipid droplet [GO:0005811]; membrane [GO:0016020]; nuclear speck [GO:0016607]; nucleoplasm [GO:0005654]; nucleus [GO:0005634]; Prp19 complex [GO:0000974]; site of double-strand break [GO:0035861]; spindle [GO:0005819]; U2-type catalytic step 1 spliceosome [GO:0071006]; U2-type catalytic step 2 spliceosome [GO:0071007]	cellular protein localization [GO:0034613]; DNA damage checkpoint signaling [GO:0000077]; double-strand break repair via nonhomologous end joining [GO:0006303]; generation of catalytic spliceosome for first transesterification step [GO:0000349]; lipid biosynthetic process [GO:0008610]; mRNA splicing, via spliceosome [GO:0000398]; positive regulation of astrocyte differentiation [GO:0048711]; posi…	identical protein binding [GO:0042802]; ubiquitin protein ligase activity [GO:0061630]; ubiquitin-protein transferase activity [GO:0004842]; ubiquitin-ubiquitin ligase activity [GO:0034450]	25.761	0.036	2.8	4.7094	11.374	11.352	16.983	33.865	26.435
27	Q8TED0	UTP15_HUMAN	U3 small nucleolar RNA-associated protein 15 homolog	UTP15	518	cytoplasm [GO:0005737]; endoplasmic reticulum [GO:0005783]; fibrillar center [GO:0001650]; nucleolus [GO:0005730]; nucleoplasm [GO:0005654]	positive regulation of rRNA processing [GO:2000234]; positive regulation of transcription by RNA polymerase I [GO:0045943]; rRNA processing [GO:0006364]	RNA binding [GO:0003723]	14	0.039	13	0.1	3	0.1	8	12	22
28	Q9Y2P8	RCL1_HUMAN	RNA 3'-terminal phosphate cyclase-like protein	RCL1 RNAC RPC2 RPCL1 RTC2 HSPC338	373	nucleolus [GO:0005730]; nucleoplasm [GO:0005654]	endonucleolytic cleavage in 5'-ETS of tricistronic rRNA transcript (SSU-rRNA, 5.8S rRNA, LSU-rRNA) [GO:0000480]; endonucleolytic cleavage in ITS1 to separate SSU-rRNA from 5.8S rRNA and LSU-rRNA from tricistronic rRNA transcript (SSU-rRNA, 5.8S rRNA, LSU-rRNA) [GO:0000447]; endonucleolytic cleavage of tricistronic rRNA transcript (SSU-rRNA, 5.8S rRNA, LSU-rRNA) [GO:0000479]	endoribonuclease activity [GO:0004521]	7.96507	0.039	11	0.1	1.9791	0.1	3.9582	11.937	8
29	O00541	PESC_HUMAN	Pescadillo homolog	PES1	588	chromosome [GO:0005694]; cytosol [GO:0005829]; membrane [GO:0016020]; nucleolus [GO:0005730]; nucleoplasm [GO:0005654]; PeBoW complex [GO:0070545]; preribosome, large subunit precursor [GO:0030687]	cell population proliferation [GO:0008283]; maturation of 5.8S rRNA from tricistronic rRNA transcript (SSU-rRNA, 5.8S rRNA, LSU-rRNA) [GO:0000466]; maturation of LSU-rRNA from tricistronic rRNA transcript (SSU-rRNA, 5.8S rRNA, LSU-rRNA) [GO:0000463]; regulation of cell cycle [GO:0051726]; ribosomal large subunit biogenesis [GO:0042273]; rRNA processing [GO:0006364]	ribonucleoprotein complex binding [GO:0043021]; RNA binding [GO:0003723]	17.9214	0.04	9.2	0.1	1.9323	3.7967	7.6951	21.085	24.984
30	Q92522	H1X_HUMAN	Histone H1.10 (Histone H1x)	H1-10 H1FX	213	nucleolus [GO:0005730]; nucleoplasm [GO:0005654]; nucleosome [GO:0000786]; nucleus [GO:0005634]	chromosome condensation [GO:0030261]; negative regulation of chromatin silencing [GO:0031936]; negative regulation of DNA recombination [GO:0045910]; nucleosome assembly [GO:0006334]; nucleosome positioning [GO:0016584]	cadherin binding [GO:0045296]; double-stranded DNA binding [GO:0003690]; nucleosomal DNA binding [GO:0031492]; RNA binding [GO:0003723]	38.6667	0.041	16	0.1	4	3	18	60	38
31	Q14137	BOP1_HUMAN	Ribosome biogenesis protein BOP1 (Block of proliferation 1 protein)	BOP1 KIAA0124	746	chromosome [GO:0005694]; nucleolus [GO:0005730]; nucleoplasm [GO:0005654]; PeBoW complex [GO:0070545]; preribosome, large subunit precursor [GO:0030687]; ribonucleoprotein complex [GO:1990904]	cell population proliferation [GO:0008283]; cleavage in ITS2 between 5.8S rRNA and LSU-rRNA of tricistronic rRNA transcript (SSU-rRNA, 5.8S rRNA, LSU-rRNA) [GO:0000448]; maturation of LSU-rRNA from tricistronic rRNA transcript (SSU-rRNA, 5.8S rRNA, LSU-rRNA) [GO:0000463]; regulation of cell cycle [GO:0051726]; regulation of signal transduction by p53 class mediator [GO:1901796]; ribosomal large s…	ribonucleoprotein complex binding [GO:0043021]; RNA binding [GO:0003723]	18.0401	0.041	9.2	0.1	1.9248	3.8872	7.6992	21.286	25.135
32	Q9BQG0	MBB1A_HUMAN	Myb-binding protein 1A	MYBBP1A P160	1328	cytoplasm [GO:0005737]; intracellular membrane-bounded organelle [GO:0043231]; membrane [GO:0016020]; NLS-dependent protein nuclear import complex [GO:0042564]; nucleolus [GO:0005730]; nucleoplasm [GO:0005654]; nucleus [GO:0005634]	cellular response to glucose starvation [GO:0042149]; circadian regulation of gene expression [GO:0032922]; intrinsic apoptotic signaling pathway by p53 class mediator [GO:0072332]; negative regulation of transcription, DNA-templated [GO:0045892]; osteoblast differentiation [GO:0001649]; positive regulation of anoikis [GO:2000210]; regulation of cell cycle [GO:0051726]; regulation of transcriptio…	E-box binding [GO:0070888]; RNA binding [GO:0003723]; sequence-specific DNA binding [GO:0043565]; transcription corepressor activity [GO:0003714]; transcription factor binding [GO:0008134]	73.6667	0.042	22	2	3	5	27	106	88
33	Q9NU22	MDN1_HUMAN	Midasin (Dynein-related AAA-ATPase MDN1) (MIDAS-containing protein)	MDN1 KIAA0301	5596	cytosol [GO:0005829]; intermediate filament cytoskeleton [GO:0045111]; membrane [GO:0016020]; nucleolus [GO:0005730]; nucleoplasm [GO:0005654]; nucleus [GO:0005634]; preribosome, large subunit precursor [GO:0030687]	protein-containing complex assembly [GO:0065003]; ribosomal large subunit assembly [GO:0000027]; rRNA processing [GO:0006364]	ATPase [GO:0016887]; ATP binding [GO:0005524]; unfolded protein binding [GO:0051082]	33.3333	0.042	6.2	5	11	0.1	22	51	27
34	P22087	FBRL_HUMAN	rRNA 2'-O-methyltransferase fibrillarin (EC 2.1.1.-) (34 kDa nucleolar scleroderma antigen) (Histone-glutamine methyltransferase) (U6 snRNA 2'-O-methyltransferase fibrillarin)	FBL FIB1 FLRN	321	box C/D RNP complex [GO:0031428]; Cajal body [GO:0015030]; chromosome [GO:0005694]; dense fibrillar component [GO:0001651]; extracellular exosome [GO:0070062]; fibrillar center [GO:0001650]; granular component [GO:0001652]; membrane [GO:0016020]; nucleolus [GO:0005730]; nucleoplasm [GO:0005654]; nucleus [GO:0005634]; small-subunit processome [GO:0032040]	box C/D RNA 3'-end processing [GO:0000494]; histone glutamine methylation [GO:1990258]; osteoblast differentiation [GO:0001649]; rRNA methylation [GO:0031167]; rRNA processing [GO:0006364]; snoRNA localization [GO:0048254]	ATPase binding [GO:0051117]; histone-glutamine methyltransferase activity [GO:1990259]; RNA binding [GO:0003723]; rRNA methyltransferase activity [GO:0008649]; TFIID-class transcription factor complex binding [GO:0001094]	34.701	0.043	6.3	3.9758	6.981	5.4832	15.169	47.972	40.962
35	Q9NVP1	DDX18_HUMAN	ATP-dependent RNA helicase DDX18 (EC 3.6.4.13) (DEAD box protein 18) (Myc-regulated DEAD box protein) (MrDb)	DDX18 cPERP-D	670	chromosome [GO:0005694]; membrane [GO:0016020]; nucleolus [GO:0005730]	cellular response to estradiol stimulus [GO:0071392]; maturation of LSU-rRNA from tricistronic rRNA transcript (SSU-rRNA, 5.8S rRNA, LSU-rRNA) [GO:0000463]	ATP binding [GO:0005524]; ATP hydrolysis activity [GO:0140603]; RNA binding [GO:0003723]; RNA helicase activity [GO:0003724]	31.6593	0.045	19	0.1	2	3	10.998	39.987	43.993
36	Q8WYP5	ELYS_HUMAN	Protein ELYS (Embryonic large molecule derived from yolk sac) (Protein MEL-28) (Putative AT-hook-containing transcription factor 1)	AHCTF1 ELYS TMBS62 MSTP108	2266	cytosol [GO:0005829]; extracellular exosome [GO:0070062]; kinetochore [GO:0000776]; nuclear matrix [GO:0016363]; nuclear membrane [GO:0031965]; nuclear pore [GO:0005643]; nucleoplasm [GO:0005654]; nucleus [GO:0005634]	cell cycle [GO:0007049]; cell division [GO:0051301]; mRNA transport [GO:0051028]; nuclear pore complex assembly [GO:0051292]; protein transport [GO:0015031]; regulation of cytokinesis [GO:0032465]	DNA binding [GO:0003677]	34.6667	0.047	15	0.1	4	3	12	45	47
37	Q8NFW8	NEUA_HUMAN	N-acylneuraminate cytidylyltransferase (EC 2.7.7.43) (CMP-N-acetylneuraminic acid synthase) (CMP-NeuNAc synthase)	CMAS	434	membrane [GO:0016020]; nucleoplasm [GO:0005654]; nucleus [GO:0005634]	N-acetylneuraminate metabolic process [GO:0006054]	N-acylneuraminate cytidylyltransferase activity [GO:0008781]	12.0602	0.047	12	0.1	2.9005	0.1	4.8966	17.678	13.606
38	Q9Y3T9	NOC2L_HUMAN	Nucleolar complex protein 2 homolog (Protein NOC2 homolog) (NOC2-like protein) (Novel INHAT repressor)	NOC2L NIR	749	chromosome [GO:0005694]; cytosol [GO:0005829]; Noc1p-Noc2p complex [GO:0030690]; Noc2p-Noc3p complex [GO:0030691]; nucleolus [GO:0005730]; nucleoplasm [GO:0005654]; nucleus [GO:0005634]	apoptotic process [GO:0006915]; cellular response to UV [GO:0034644]; chromatin assembly [GO:0031497]; negative regulation of B cell apoptotic process [GO:0002903]; negative regulation of histone acetylation [GO:0035067]; negative regulation of intrinsic apoptotic signaling pathway [GO:2001243]; negative regulation of transcription by RNA polymerase II [GO:0000122]; ribosomal large subunit biogen…	chromatin binding [GO:0003682]; DNA-binding transcription factor binding [GO:0140297]; histone binding [GO:0042393]; nucleosome binding [GO:0031491]; RNA binding [GO:0003723]; transcription corepressor activity [GO:0003714]	20.6667	0.049	15	2	0.1	2	7	26	29
39	Q8NEJ9	NGDN_HUMAN	Neuroguidin (Centromere accumulated nuclear protein 1) (CANu1) (EIF4E-binding protein)	NGDN C14orf120	315	axon [GO:0030424]; chromosome, centromeric region [GO:0000775]; dendrite [GO:0030425]; filopodium [GO:0030175]; mitochondrion [GO:0005739]; nucleolus [GO:0005730]; nucleoplasm [GO:0005654]; small-subunit processome [GO:0032040]	maturation of SSU-rRNA from tricistronic rRNA transcript (SSU-rRNA, 5.8S rRNA, LSU-rRNA) [GO:0000462]; regulation of translation [GO:0006417]	RNA binding [GO:0003723]	6.97843	0.05	70	0.1	0.1	0.1	3.5976	5.5117	11.826
40	O76021	RL1D1_HUMAN	Ribosomal L1 domain-containing protein 1 (CATX-11) (Cellular senescence-inhibited gene protein) (Protein PBK1)	RSL1D1 CATX11 CSIG PBK1 L12	490	90S preribosome [GO:0030686]; chromosome [GO:0005694]; membrane [GO:0016020]; nucleolus [GO:0005730]	maturation of LSU-rRNA [GO:0000470]; osteoblast differentiation [GO:0001649]; regulation of apoptotic process [GO:0042981]; regulation of cellular senescence [GO:2000772]; regulation of protein localization [GO:0032880]	cadherin binding [GO:0045296]; mRNA 3'-UTR binding [GO:0003730]; mRNA 5'-UTR binding [GO:0048027]; RNA binding [GO:0003723]	51.822	0.052	520	0.1	0.1	0.1	13.962	70.771	70.733
41	Q12996	CSTF3_HUMAN	Cleavage stimulation factor subunit 3 (CF-1 77 kDa subunit) (Cleavage stimulation factor 77 kDa subunit) (CSTF 77 kDa subunit) (CstF-77)	CSTF3	717	nucleoplasm [GO:0005654]; nucleus [GO:0005634]	mRNA cleavage [GO:0006379]; mRNA polyadenylation [GO:0006378]; RNA 3'-end processing [GO:0031123]	mRNA binding [GO:0003729]; RNA binding [GO:0003723]	6.579	0.052	66	0.1	0.1	0.1	2	9.8787	7.8583
42	O00567	NOP56_HUMAN	Nucleolar protein 56 (Nucleolar protein 5A)	NOP56 NOL5A	594	box C/D RNP complex [GO:0031428]; cytoplasm [GO:0005737]; fibrillar center [GO:0001650]; membrane [GO:0016020]; nucleolus [GO:0005730]; nucleoplasm [GO:0005654]; pre-snoRNP complex [GO:0070761]; small-subunit processome [GO:0032040]; sno(s)RNA-containing ribonucleoprotein complex [GO:0005732]	rRNA processing [GO:0006364]	cadherin binding [GO:0045296]; histone methyltransferase binding [GO:1990226]; RNA binding [GO:0003723]; snoRNA binding [GO:0030515]	62.292	0.052	7.7	3.841	6.8275	13.593	24.248	73.114	89.514
43	Q5BKZ1	ZN326_HUMAN	DBIRD complex subunit ZNF326 (Zinc finger protein 326) (Zinc finger protein interacting with mRNPs and DBC1)	ZNF326 ZIRD	582	DBIRD complex [GO:0044609]; intracellular membrane-bounded organelle [GO:0043231]; nuclear matrix [GO:0016363]; nucleoplasm [GO:0005654]; nucleus [GO:0005634]	mRNA processing [GO:0006397]; regulation of DNA-templated transcription, elongation [GO:0032784]; regulation of RNA splicing [GO:0043484]; RNA splicing [GO:0008380]	DNA binding [GO:0003677]; metal ion binding [GO:0046872]; RNA binding [GO:0003723]; RNA polymerase II complex binding [GO:0000993]	11.0671	0.058	16	0.1	0.1	1.8719	6.6157	7.7427	18.843
44	Q9H583	HEAT1_HUMAN	HEAT repeat-containing protein 1 (Protein BAP28) (U3 small nucleolar RNA-associated protein 10 homolog) [Cleaved into: HEAT repeat-containing protein 1, N-terminally processed]	HEATR1 BAP28 UTP10	2144	90S preribosome [GO:0030686]; fibrillar center [GO:0001650]; membrane [GO:0016020]; mitochondrion [GO:0005739]; nucleolus [GO:0005730]; nucleoplasm [GO:0005654]; small-subunit processome [GO:0032040]; t-UTP complex [GO:0034455]	maturation of SSU-rRNA from tricistronic rRNA transcript (SSU-rRNA, 5.8S rRNA, LSU-rRNA) [GO:0000462]; positive regulation of rRNA processing [GO:2000234]; positive regulation of transcription by RNA polymerase I [GO:0045943]	RNA binding [GO:0003723]; snoRNA binding [GO:0030515]	71.625	0.058	11	6.1898	7.9583	6.1898	26.875	112	76
45	P07305	H10_HUMAN	Histone H1.0 (Histone H1') (Histone H1(0)) [Cleaved into: Histone H1.0, N-terminally processed]	H1-0 H1F0 H1FV	194	actin cytoskeleton [GO:0015629]; chromatin [GO:0000785]; euchromatin [GO:0000791]; Golgi apparatus [GO:0005794]; nuclear body [GO:0016604]; nucleoplasm [GO:0005654]; nucleosome [GO:0000786]; nucleus [GO:0005634]; transcription repressor complex [GO:0017053]	chromosome condensation [GO:0030261]; gene silencing [GO:0016458]; negative regulation of chromatin silencing [GO:0031936]; negative regulation of DNA recombination [GO:0045910]; negative regulation of transcription by RNA polymerase II [GO:0000122]; nucleosome assembly [GO:0006334]; nucleosome positioning [GO:0016584]; positive regulation of transcription regulatory region DNA binding [GO:200067…	chromatin DNA binding [GO:0031490]; double-stranded DNA binding [GO:0003690]; minor groove of adenine-thymine-rich DNA binding [GO:0003680]; nucleosomal DNA binding [GO:0031492]; RNA binding [GO:0003723]	19	0.059	190	0.1	0.1	0.1	6	31	20
46	O60287	NPA1P_HUMAN	Nucleolar pre-ribosomal-associated protein 1 (Nucleolar protein 254 kDa) (URB1 ribosome biogenesis 1 homolog)	URB1 C21orf108 KIAA0539 NOP254 NPA1	2271	fibrillar center [GO:0001650]; nucleolus [GO:0005730]	maturation of 5.8S rRNA from tricistronic rRNA transcript (SSU-rRNA, 5.8S rRNA, LSU-rRNA) [GO:0000466]; maturation of LSU-rRNA from tricistronic rRNA transcript (SSU-rRNA, 5.8S rRNA, LSU-rRNA) [GO:0000463]	RNA binding [GO:0003723]	12.3333	0.06	120	0.1	0.1	0.1	3	16	18
47	Q96KR1	ZFR_HUMAN	Zinc finger RNA-binding protein (hZFR) (M-phase phosphoprotein homolog)	ZFR	1074	chromosome [GO:0005694]; cytoplasm [GO:0005737]; nucleus [GO:0005634]		DNA binding [GO:0003677]; double-stranded RNA binding [GO:0003725]; RNA binding [GO:0003723]; single-stranded RNA binding [GO:0003727]; zinc ion binding [GO:0008270]	12.2442	0.062	17	0.1	2	0.1	3.8415	14	18.891
48	Q03701	CEBPZ_HUMAN	CCAAT/enhancer-binding protein zeta (CCAAT-box-binding transcription factor) (CBF) (CCAAT-binding factor)	CEBPZ CBF2	1054	nucleus [GO:0005634]	positive regulation of transcription by RNA polymerase II [GO:0045944]	RNA binding [GO:0003723]; transcription coactivator activity [GO:0003713]	12.6667	0.063	130	0.1	0.1	0.1	3	19	16
49	Q01831	XPC_HUMAN	DNA repair protein complementing XP-C cells (Xeroderma pigmentosum group C-complementing protein) (p125)	XPC XPCC	940	cytoplasm [GO:0005737]; cytosol [GO:0005829]; intracellular membrane-bounded organelle [GO:0043231]; mitochondrion [GO:0005739]; nucleolus [GO:0005730]; nucleoplasm [GO:0005654]; nucleotide-excision repair complex [GO:0000109]; nucleotide-excision repair factor 2 complex [GO:0000111]; nucleus [GO:0005634]; plasma membrane [GO:0005886]; site of DNA damage [GO:0090734]; XPC complex [GO:0071942]	DNA repair [GO:0006281]; mismatch repair [GO:0006298]; mitotic intra-S DNA damage checkpoint signaling [GO:0031573]; nucleotide-excision repair [GO:0006289]; nucleotide-excision repair, DNA damage recognition [GO:0000715]; positive regulation of transcription, DNA-templated [GO:0045893]; pyrimidine dimer repair by nucleotide-excision repair [GO:0000720]; regulation of mitotic cell cycle phase tra…	bubble DNA binding [GO:0000405]; damaged DNA binding [GO:0003684]; heteroduplex DNA loop binding [GO:0000404]; protein-containing complex binding [GO:0044877]; single-stranded DNA binding [GO:0003697]; transcription coactivator activity [GO:0003713]	8.998	0.064	90	0.1	0.1	0.1	2	11.997	12.997
50	Q5QJE6	TDIF2_HUMAN	Deoxynucleotidyltransferase terminal-interacting protein 2 (Estrogen receptor-binding protein) (LPTS-interacting protein 2) (LPTS-RP2) (Terminal deoxynucleotidyltransferase-interacting factor 2) (TdIF2) (TdT-interacting factor 2)	DNTTIP2 ERBP TDIF2	756	chromosome [GO:0005694]; nucleolus [GO:0005730]; nucleoplasm [GO:0005654]		RNA binding [GO:0003723]	14.6667	0.067	150	0.1	0.1	0.1	3	21	20
51	Q6P2Q9	PRP8_HUMAN	Pre-mRNA-processing-splicing factor 8 (220 kDa U5 snRNP-specific protein) (PRP8 homolog) (Splicing factor Prp8) (p220)	PRPF8 PRPC8	2335	catalytic step 2 spliceosome [GO:0071013]; membrane [GO:0016020]; nuclear speck [GO:0016607]; nucleoplasm [GO:0005654]; nucleus [GO:0005634]; U2-type catalytic step 1 spliceosome [GO:0071006]; U2-type catalytic step 2 spliceosome [GO:0071007]; U2-type precatalytic spliceosome [GO:0071005]; U4/U6 x U5 tri-snRNP complex [GO:0046540]; U5 snRNP [GO:0005682]	cellular response to lipopolysaccharide [GO:0071222]; cellular response to tumor necrosis factor [GO:0071356]; mRNA processing [GO:0006397]; mRNA splicing, via spliceosome [GO:0000398]; RNA splicing [GO:0008380]; RNA splicing, via transesterification reactions [GO:0000375]; spliceosomal tri-snRNP complex assembly [GO:0000244]	isopeptidase activity [GO:0070122]; K63-linked polyubiquitin modification-dependent protein binding [GO:0070530]; pre-mRNA intronic binding [GO:0097157]; RNA binding [GO:0003723]; U1 snRNA binding [GO:0030619]; U2 snRNA binding [GO:0030620]; U5 snRNA binding [GO:0030623]; U6 snRNA binding [GO:0017070]	65.3007	0.069	7.3	6.9843	14.922	4.9843	24.906	103.34	67.656
52	Q9NR30	DDX21_HUMAN	Nucleolar RNA helicase 2 (EC 3.6.4.13) (DEAD box protein 21) (Gu-alpha) (Nucleolar RNA helicase Gu) (Nucleolar RNA helicase II) (RH II/Gu)	DDX21	783	chromosome [GO:0005694]; cytosol [GO:0005829]; membrane [GO:0016020]; mitochondrion [GO:0005739]; nucleolus [GO:0005730]; nucleoplasm [GO:0005654]	defense response to virus [GO:0051607]; innate immune response [GO:0045087]; osteoblast differentiation [GO:0001649]; positive regulation of I-kappaB kinase/NF-kappaB signaling [GO:0043123]; positive regulation of myeloid dendritic cell cytokine production [GO:0002735]; response to exogenous dsRNA [GO:0043330]; R-loop disassembly [GO:0062176]; rRNA processing [GO:0006364]; transcription by RNA po…	7SK snRNA binding [GO:0097322]; ATP binding [GO:0005524]; ATP hydrolysis activity [GO:0140603]; double-stranded RNA binding [GO:0003725]; identical protein binding [GO:0042802]; miRNA binding [GO:0035198]; RNA binding [GO:0003723]; RNA helicase activity [GO:0003724]; rRNA binding [GO:0019843]; snoRNA binding [GO:0030515]	92.84	0.069	4.3	11.95	24.925	27.95	40.9	98.9	138.72
53	Q15061	WDR43_HUMAN	WD repeat-containing protein 43 (U3 small nucleolar RNA-associated protein 5 homolog)	WDR43 KIAA0007 UTP5	677	chromatin [GO:0000785]; fibrillar center [GO:0001650]; nucleolus [GO:0005730]; nucleoplasm [GO:0005654]	positive regulation of rRNA processing [GO:2000234]; positive regulation of transcription by RNA polymerase I [GO:0045943]; regulation of stem cell population maintenance [GO:2000036]; regulation of transcription elongation from RNA polymerase II promoter [GO:0034243]; rRNA processing [GO:0006364]	RNA binding [GO:0003723]; RNA polymerase II complex binding [GO:0000993]; transcription elongation regulator activity [GO:0003711]	22.6522	0.07	17	0.1	2	2	7.9855	22	37.971
54	Q9UIG0	BAZ1B_HUMAN	Tyrosine-protein kinase BAZ1B (EC 2.7.10.2) (Bromodomain adjacent to zinc finger domain protein 1B) (Williams syndrome transcription factor) (Williams-Beuren syndrome chromosomal region 10 protein) (Williams-Beuren syndrome chromosomal region 9 protein) (hWALp2)	BAZ1B WBSC10 WBSCR10 WBSCR9 WSTF	1483	condensed chromosome [GO:0000793]; nuclear body [GO:0016604]; nucleoplasm [GO:0005654]; pericentric heterochromatin [GO:0005721]	cellular response to DNA damage stimulus [GO:0006974]; chromatin assembly or disassembly [GO:0006333]; chromatin remodeling [GO:0006338]; histone phosphorylation [GO:0016572]; regulation of transcription by RNA polymerase II [GO:0006357]	ATP binding [GO:0005524]; histone binding [GO:0042393]; histone kinase activity [GO:0035173]; non-membrane spanning protein tyrosine kinase activity [GO:0004715]; protein tyrosine kinase activity [GO:0004713]; transmembrane receptor protein tyrosine kinase activity [GO:0004714]; zinc ion binding [GO:0008270]	71.979	0.07	13	0.1	11	6	19	104.97	91.967
55	P55265	DSRAD_HUMAN	Double-stranded RNA-specific adenosine deaminase (DRADA) (EC 3.5.4.37) (136 kDa double-stranded RNA-binding protein) (p136) (Interferon-inducible protein 4) (IFI-4) (K88DSRBP)	ADAR ADAR1 DSRAD G1P1 IFI4	1226	cytoplasm [GO:0005737]; membrane [GO:0016020]; nucleolus [GO:0005730]; nucleoplasm [GO:0005654]; nucleus [GO:0005634]; supraspliceosomal complex [GO:0044530]	adenosine to inosine editing [GO:0006382]; base conversion or substitution editing [GO:0016553]; cellular response to virus [GO:0098586]; defense response to virus [GO:0051607]; definitive hemopoiesis [GO:0060216]; erythrocyte differentiation [GO:0030218]; hematopoietic progenitor cell differentiation [GO:0002244]; hematopoietic stem cell homeostasis [GO:0061484]; innate immune response [GO:00450…	DNA binding [GO:0003677]; double-stranded RNA adenosine deaminase activity [GO:0003726]; double-stranded RNA binding [GO:0003725]; metal ion binding [GO:0046872]; RNA binding [GO:0003723]; tRNA-specific adenosine deaminase activity [GO:0008251]	38.675	0.071	9.3	3.5491	2.6618	6.2109	15.196	36.829	64
56	Q14807	KIF22_HUMAN	Kinesin-like protein KIF22 (Kinesin-like DNA-binding protein) (Kinesin-like protein 4)	KIF22 KID KNSL4	665	chromatin [GO:0000785]; cytosol [GO:0005829]; kinesin complex [GO:0005871]; kinetochore [GO:0000776]; microtubule [GO:0005874]; mitotic spindle [GO:0072686]; nuclear speck [GO:0016607]; nucleus [GO:0005634]	DNA repair [GO:0006281]; metaphase plate congression [GO:0051310]; microtubule-based movement [GO:0007018]; mitotic cell cycle [GO:0000278]; mitotic metaphase plate congression [GO:0007080]; sister chromatid cohesion [GO:0007062]	ATP binding [GO:0005524]; ATP-dependent microtubule motor activity [GO:1990939]; DNA binding [GO:0003677]; microtubule binding [GO:0008017]; microtubule motor activity [GO:0003777]	17.6663	0.075	180	0.1	0.1	0.1	3	24	25.999
57	A0A1B0GV93	A0A1B0GV93_HUMAN	Very-long-chain 3-oxoacyl-CoA reductase	HSD17B12	276	integral component of membrane [GO:0016021]		oxidoreductase activity [GO:0016491]	11.651	0.078	10	0.1	3.2828	0.1	3	16	15.953
58	Q9Y3A2	UTP11_HUMAN	Probable U3 small nucleolar RNA-associated protein 11 (U3 snoRNA-associated protein 11) (UTP11-like protein)	UTP11 UTP11L CGI-94 HDCMB12P	253	cytoplasm [GO:0005737]; extracellular space [GO:0005615]; nucleolus [GO:0005730]; nucleoplasm [GO:0005654]; small-subunit processome [GO:0032040]	nervous system development [GO:0007399]; positive regulation of apoptotic process [GO:0043065]; rRNA processing [GO:0006364]	RNA binding [GO:0003723]	8.33333	0.08	83	0.1	0.1	0.1	3	7	15
59	Q9UGP8	SEC63_HUMAN	Translocation protein SEC63 homolog	SEC63 SEC63L	760	endoplasmic reticulum [GO:0005783]; integral component of membrane [GO:0016021]; membrane [GO:0016020]; Sec62/Sec63 complex [GO:0031207]	liver development [GO:0001889]; multicellular organism aging [GO:0010259]; nitrogen compound metabolic process [GO:0006807]; posttranslational protein targeting to endoplasmic reticulum membrane [GO:0006620]; posttranslational protein targeting to membrane, translocation [GO:0031204]; protein targeting to membrane [GO:0006612]; SRP-dependent cotranslational protein targeting to membrane [GO:00066…	protein transmembrane transporter activity [GO:0008320]; RNA binding [GO:0003723]; signaling receptor activity [GO:0038023]	8.33333	0.08	83	0.1	0.1	0.1	3	7	15
60	P35453	HXD13_HUMAN	Homeobox protein Hox-D13 (Homeobox protein Hox-4I)	HOXD13 HOX4I	343	chromatin [GO:0000785]; nucleoplasm [GO:0005654]	anterior/posterior pattern specification [GO:0009952]; branch elongation of an epithelium [GO:0060602]; embryonic digit morphogenesis [GO:0042733]; embryonic hindgut morphogenesis [GO:0048619]; male genitalia development [GO:0030539]; morphogenesis of an epithelial fold [GO:0060571]; multicellular organism development [GO:0007275]; positive regulation of transcription by RNA polymerase II [GO:004…	chromatin binding [GO:0003682]; DNA binding [GO:0003677]; DNA-binding transcription activator activity, RNA polymerase II-specific [GO:0001228]; DNA-binding transcription factor activity [GO:0003700]; DNA-binding transcription factor activity, RNA polymerase II-specific [GO:0000981]; RNA polymerase II cis-regulatory region sequence-specific DNA binding [GO:0000978]; sequence-specific double-stran…	7.66667	0.084	10	0.1	2	0.1	2	9	12
61	Q12830	BPTF_HUMAN	Nucleosome-remodeling factor subunit BPTF (Bromodomain and PHD finger-containing transcription factor) (Fetal Alz-50 clone 1 protein) (Fetal Alzheimer antigen)	BPTF FAC1 FALZ	3046	cell body [GO:0044297]; chromatin [GO:0000785]; cytoplasm [GO:0005737]; dendrite [GO:0030425]; extracellular exosome [GO:0070062]; nucleoplasm [GO:0005654]; nucleus [GO:0005634]; NURF complex [GO:0016589]; perinuclear region of cytoplasm [GO:0048471]	anterior/posterior pattern specification [GO:0009952]; brain development [GO:0007420]; cellular response to nerve growth factor stimulus [GO:1990090]; chromatin remodeling [GO:0006338]; embryonic placenta development [GO:0001892]; endoderm development [GO:0007492]; negative regulation of transcription by RNA polymerase II [GO:0000122]; nucleosome mobilization [GO:0042766]; positive regulation of …	metal ion binding [GO:0046872]; methylated histone binding [GO:0035064]; RNA polymerase II cis-regulatory region sequence-specific DNA binding [GO:0000978]; sequence-specific DNA binding [GO:0043565]	9.25437	0.085	93	0.1	0.1	0.1	2	15.852	9.9111
62	Q9H7B2	RPF2_HUMAN	Ribosome production factor 2 homolog (Brix domain-containing protein 1) (Ribosome biogenesis protein RPF2 homolog)	RPF2 BXDC1	306	chromosome [GO:0005694]; nucleolus [GO:0005730]; nucleoplasm [GO:0005654]	maturation of LSU-rRNA from tricistronic rRNA transcript (SSU-rRNA, 5.8S rRNA, LSU-rRNA) [GO:0000463]; protein localization to nucleolus [GO:1902570]; regulation of signal transduction by p53 class mediator [GO:1901796]; ribosomal large subunit assembly [GO:0000027]; ribosomal large subunit biogenesis [GO:0042273]	5S rRNA binding [GO:0008097]; RNA binding [GO:0003723]; rRNA binding [GO:0019843]	21	0.085	20	0.1	3	0.1	7	37	19
63	Q92797	SYMPK_HUMAN	Symplekin	SYMPK SPK	1274	bicellular tight junction [GO:0005923]; cytoplasm [GO:0005737]; cytoskeleton [GO:0005856]; cytosol [GO:0005829]; mRNA cleavage and polyadenylation specificity factor complex [GO:0005847]; nuclear body [GO:0016604]; nuclear stress granule [GO:0097165]; nucleoplasm [GO:0005654]; plasma membrane [GO:0005886]	cell adhesion [GO:0007155]; mRNA polyadenylation [GO:0006378]; negative regulation of protein binding [GO:0032091]; positive regulation of protein dephosphorylation [GO:0035307]		14.9777	0.085	20	0.1	2	0.1	3	23.933	18
64	Q13206	DDX10_HUMAN	Probable ATP-dependent RNA helicase DDX10 (EC 3.6.4.13) (DEAD box protein 10)	DDX10	875	nucleus [GO:0005634]	anterior head development [GO:0097065]; rRNA processing [GO:0006364]	ATP binding [GO:0005524]; ATP hydrolysis activity [GO:0140603]; RNA binding [GO:0003723]; RNA helicase activity [GO:0003724]	9.80457	0.086	98	0.1	0.1	0.1	1.9467	10.76	16.707
65	P42696	RBM34_HUMAN	RNA-binding protein 34 (RNA-binding motif protein 34)	RBM34 KIAA0117	430	chromosome [GO:0005694]; nucleolus [GO:0005730]; nucleoplasm [GO:0005654]		RNA binding [GO:0003723]	7.89817	0.086	79	0.1	0.1	0.1	1.9322	7.8983	13.864
66	S4R3H4	S4R3H4_HUMAN	Apoptotic chromatin condensation inducer in the nucleus	ACIN1	1283	cytosol [GO:0005829]; nucleolus [GO:0005730]; nucleoplasm [GO:0005654]; plasma membrane [GO:0005886]		nucleic acid binding [GO:0003676]	32.5397	0.086	38	0.1	2.3433	0.1	4.619	45	48
67	Q12888	TP53B_HUMAN	TP53-binding protein 1 (53BP1) (p53-binding protein 1) (p53BP1)	TP53BP1	1972	chromosome, telomeric region [GO:0000781]; cytoplasm [GO:0005737]; DNA repair complex [GO:1990391]; kinetochore [GO:0000776]; nuclear body [GO:0016604]; nucleoplasm [GO:0005654]; nucleus [GO:0005634]; replication fork [GO:0005657]; site of double-strand break [GO:0035861]	cellular response to DNA damage stimulus [GO:0006974]; cellular response to X-ray [GO:0071481]; DNA damage checkpoint signaling [GO:0000077]; double-strand break repair via nonhomologous end joining [GO:0006303]; negative regulation of double-strand break repair via homologous recombination [GO:2000042]; positive regulation of DNA-binding transcription factor activity [GO:0051091]; positive regul…	damaged DNA binding [GO:0003684]; histone binding [GO:0042393]; methylated histone binding [GO:0035064]; p53 binding [GO:0002039]; RNA polymerase II-specific DNA-binding transcription factor binding [GO:0061629]; telomeric DNA binding [GO:0042162]; transcription coregulator activity [GO:0003712]; ubiquitin modification-dependent histone binding [GO:0061649]	6.56357	0.087	66	0.1	0.1	0.1	1.9625	11.822	5.9062
68	O15213	WDR46_HUMAN	WD repeat-containing protein 46 (WD repeat-containing protein BING4)	WDR46 BING4 C6orf11 FP221	610	nucleolus [GO:0005730]; nucleoplasm [GO:0005654]; small-subunit processome [GO:0032040]	maturation of SSU-rRNA from tricistronic rRNA transcript (SSU-rRNA, 5.8S rRNA, LSU-rRNA) [GO:0000462]	RNA binding [GO:0003723]	14.9209	0.089	14	0.1	0.1	3	2.7628	20	22
69	Q12789	TF3C1_HUMAN	General transcription factor 3C polypeptide 1 (TF3C-alpha) (TFIIIC box B-binding subunit) (Transcription factor IIIC 220 kDa subunit) (TFIIIC 220 kDa subunit) (TFIIIC220) (Transcription factor IIIC subunit alpha)	GTF3C1	2109	membrane [GO:0016020]; nucleolus [GO:0005730]; nucleoplasm [GO:0005654]; ribonucleoprotein complex [GO:1990904]; transcription factor TFIIIC complex [GO:0000127]	5S class rRNA transcription by RNA polymerase III [GO:0042791]; rRNA transcription [GO:0009303]; transcription by RNA polymerase III [GO:0006383]; transcription initiation from RNA polymerase III promoter [GO:0006384]; tRNA transcription [GO:0009304]; tRNA transcription by RNA polymerase III [GO:0042797]	DNA binding [GO:0003677]	19.6575	0.091	200	0.1	0.1	0.1	1.9955	28.991	27.986
70	P49454	CENPF_HUMAN	Centromere protein F (CENP-F) (AH antigen) (Kinetochore protein CENPF) (Mitosin)	CENPF	3114	axoneme [GO:0005930]; centrosome [GO:0005813]; chromosome, centromeric region [GO:0000775]; ciliary basal body [GO:0036064]; ciliary transition fiber [GO:0097539]; cytoplasm [GO:0005737]; cytosol [GO:0005829]; kinetochore [GO:0000776]; midbody [GO:0030496]; nuclear envelope [GO:0005635]; nuclear matrix [GO:0016363]; nucleoplasm [GO:0005654]; nucleus [GO:0005634]; outer kinetochore [GO:0000940]; p…	cell differentiation [GO:0030154]; cell division [GO:0051301]; chromosome segregation [GO:0007059]; DNA biosynthetic process [GO:0071897]; kidney development [GO:0001822]; kinetochore assembly [GO:0051382]; metaphase plate congression [GO:0051310]; mitotic cell cycle [GO:0000278]; mitotic spindle assembly checkpoint signaling [GO:0007094]; muscle organ development [GO:0007517]; negative regulatio…	chromatin binding [GO:0003682]; DNA-binding transcription factor binding [GO:0140297]; dynein complex binding [GO:0070840]; microtubule binding [GO:0008017]; protein C-terminus binding [GO:0008022]; protein homodimerization activity [GO:0042803]	11.3333	0.096	11	0.1	3	0.1	3	19	12
71	A0A0A0MR70	A0A0A0MR70_HUMAN	E1A-binding protein p400 (Fragment)	EP400	374				12.2835	0.099	120	0.1	0.1	0.1	2.8624	22.552	11.436
72	Q9NW13	RBM28_HUMAN	RNA-binding protein 28 (RNA-binding motif protein 28)	RBM28	759	nucleolus [GO:0005730]; spliceosomal complex [GO:0005681]	mRNA processing [GO:0006397]; RNA splicing [GO:0008380]	RNA binding [GO:0003723]	17.1856	0.1	10	0.1	0.1	4.9147	4.9417	16.865	29.75
73	O15042	SR140_HUMAN	U2 snRNP-associated SURP motif-containing protein (140 kDa Ser/Arg-rich domain protein) (U2-associated protein SR140)	U2SURP KIAA0332 SR140	1029	nucleoplasm [GO:0005654]; nucleus [GO:0005634]	RNA processing [GO:0006396]	RNA binding [GO:0003723]	9.63187	0.11	96	0.1	0.1	0.1	1.9958	17.925	8.9748
74	Q9UNX4	WDR3_HUMAN	WD repeat-containing protein 3	WDR3	943	nuclear membrane [GO:0031965]; nucleolus [GO:0005730]; nucleoplasm [GO:0005654]; Pwp2p-containing subcomplex of 90S preribosome [GO:0034388]; small-subunit processome [GO:0032040]	maturation of SSU-rRNA [GO:0030490]	RNA binding [GO:0003723]; snoRNA binding [GO:0030515]	29.6667	0.11	13	0.1	2	5	4	37	48
75	Q9NW64	RBM22_HUMAN	Pre-mRNA-splicing factor RBM22 (RNA-binding motif protein 22) (Zinc finger CCCH domain-containing protein 16)	RBM22 ZC3H16 199G4	420	catalytic step 2 spliceosome [GO:0071013]; cytoplasm [GO:0005737]; nucleoplasm [GO:0005654]; nucleus [GO:0005634]; Prp19 complex [GO:0000974]; U2-type catalytic step 1 spliceosome [GO:0071006]; U2-type catalytic step 2 spliceosome [GO:0071007]	cellular response to drug [GO:0035690]; mRNA cis splicing, via spliceosome [GO:0045292]; mRNA splicing, via spliceosome [GO:0000398]; positive regulation of protein export from nucleus [GO:0046827]; positive regulation of protein import into nucleus [GO:0042307]; positive regulation of RNA splicing [GO:0033120]	calcium-dependent protein binding [GO:0048306]; metal ion binding [GO:0046872]; pre-mRNA binding [GO:0036002]; RNA binding [GO:0003723]; U6 snRNA binding [GO:0017070]	6.85747	0.11	7.1	0.1	2.7145	0.1	1.8573	7.4291	11.286
76	H7C1M2	H7C1M2_HUMAN	Protein SON (Fragment)	SON	1454	nuclear speck [GO:0016607]	regulation of cell cycle [GO:0051726]; regulation of RNA splicing [GO:0043484]	RNA binding [GO:0003723]	27.6849	0.12	280	0.1	0.1	0.1	6.8486	54.563	21.643
77	O95602	RPA1_HUMAN	DNA-directed RNA polymerase I subunit RPA1 (RNA polymerase I subunit A1) (EC 2.7.7.6) (A190) (DNA-directed RNA polymerase I largest subunit) (DNA-directed RNA polymerase I subunit A) (RNA polymerase I 194 kDa subunit) (RPA194)	POLR1A	1720	chromosome [GO:0005694]; nucleoplasm [GO:0005654]; RNA polymerase I complex [GO:0005736]	negative regulation of protein localization to nucleolus [GO:1904750]	chromatin binding [GO:0003682]; DNA binding [GO:0003677]; RNA polymerase I activity [GO:0001054]; zinc ion binding [GO:0008270]	15.6147	0.12	160	0.1	0.1	0.1	0.1	23.744	23
78	Q8IY81	SPB1_HUMAN	pre-rRNA 2'-O-ribose RNA methyltransferase FTSJ3 (EC 2.1.1.-) (Protein ftsJ homolog 3) (Putative rRNA methyltransferase 3)	FTSJ3 SB92	847	chromosome [GO:0005694]; nucleolus [GO:0005730]; nucleoplasm [GO:0005654]; preribosome, large subunit precursor [GO:0030687]; preribosome, small subunit precursor [GO:0030688]	enzyme-directed rRNA 2'-O-methylation [GO:0000453]; maturation of 5.8S rRNA from tricistronic rRNA transcript (SSU-rRNA, 5.8S rRNA, LSU-rRNA) [GO:0000466]; maturation of LSU-rRNA from tricistronic rRNA transcript (SSU-rRNA, 5.8S rRNA, LSU-rRNA) [GO:0000463]; RNA methylation [GO:0001510]; rRNA methylation [GO:0031167]	RNA 2'-O-methyltransferase activity [GO:0062105]; RNA binding [GO:0003723]; RNA methyltransferase activity [GO:0008173]; rRNA (guanine) methyltransferase activity [GO:0016435]; rRNA (uridine-2'-O-)-methyltransferase activity [GO:0008650]	9.36667	0.12	94	0.1	0.1	0.1	0.1	13	15
79	Q15022	SUZ12_HUMAN	Polycomb protein SUZ12 (Chromatin precipitated E2F target 9 protein) (ChET 9 protein) (Joined to JAZF1 protein) (Suppressor of zeste 12 protein homolog)	SUZ12 CHET9 JJAZ1 KIAA0160	739	ESC/E(Z) complex [GO:0035098]; nuclear body [GO:0016604]; nucleolus [GO:0005730]; nucleoplasm [GO:0005654]; nucleus [GO:0005634]	histone H3-K27 trimethylation [GO:0098532]; negative regulation of cell differentiation [GO:0045596]; negative regulation of chemokine production [GO:0032682]; negative regulation of epithelial cell proliferation [GO:0050680]; negative regulation of tyrosine phosphorylation of STAT protein [GO:0042532]; response to retinoic acid [GO:0032526]; spinal cord development [GO:0021510]	chromatin DNA binding [GO:0031490]; enzyme activator activity [GO:0008047]; histone methyltransferase activity [GO:0042054]; metal ion binding [GO:0046872]; methylated histone binding [GO:0035064]; transcription corepressor binding [GO:0001222]	9.03333	0.12	90	0.1	0.1	0.1	0.1	13	14
80	Q96SB8	SMC6_HUMAN	Structural maintenance of chromosomes protein 6 (SMC protein 6) (SMC-6) (hSMC6)	SMC6 SMC6L1	1091	chromosome, centromeric region [GO:0000775]; chromosome, telomeric region [GO:0000781]; interchromatin granule [GO:0035061]; mitotic spindle pole [GO:0097431]; nuclear speck [GO:0016607]; nucleoplasm [GO:0005654]; nucleus [GO:0005634]; PML body [GO:0016605]; sex chromosome [GO:0000803]; site of double-strand break [GO:0035861]; Smc5-Smc6 complex [GO:0030915]	cellular response to DNA damage stimulus [GO:0006974]; cellular senescence [GO:0090398]; double-strand break repair via homologous recombination [GO:0000724]; positive regulation of chromosome segregation [GO:0051984]; telomere maintenance via recombination [GO:0000722]	ATP binding [GO:0005524]; damaged DNA binding [GO:0003684]; double-stranded DNA helicase activity [GO:0036121]; single-stranded DNA binding [GO:0003697]; ubiquitin protein ligase binding [GO:0031625]	7.7	0.12	77	0.1	0.1	0.1	0.1	11	12
81	Q49A26	GLYR1_HUMAN	Putative oxidoreductase GLYR1 (EC 1.-.-.-) (3-hydroxyisobutyrate dehydrogenase-like protein) (Cytokine-like nuclear factor N-PAC) (Glyoxylate reductase 1 homolog) (Nuclear protein NP60) (Nuclear protein of 60 kDa) (Nucleosome-destabilizing factor) (hNDF)	GLYR1 HIBDL NDF NP60	553	cytosol [GO:0005829]; nucleoplasm [GO:0005654]; nucleosome [GO:0000786]	positive regulation of histone acetylation [GO:0035066]; positive regulation of transcription by RNA polymerase II [GO:0045944]	chromatin binding [GO:0003682]; DNA binding [GO:0003677]; histone binding [GO:0042393]; methylated histone binding [GO:0035064]; NAD binding [GO:0051287]; NADP binding [GO:0050661]; nucleosome binding [GO:0031491]; oxidoreductase activity [GO:0016491]	7.6955	0.12	77	0.1	0.1	0.1	0.1	9.9865	13
82	P49711	CTCF_HUMAN	Transcriptional repressor CTCF (11-zinc finger protein) (CCCTC-binding factor) (CTCFL paralog)	CTCF	727	chromosome, centromeric region [GO:0000775]; condensed chromosome [GO:0000793]; nucleolus [GO:0005730]; nucleoplasm [GO:0005654]; nucleus [GO:0005634]	chromosome segregation [GO:0007059]; DNA methylation [GO:0006306]; genetic imprinting [GO:0071514]; maintenance of DNA methylation [GO:0010216]; negative regulation of cell population proliferation [GO:0008285]; negative regulation of gene expression [GO:0010629]; negative regulation of transcription, DNA-templated [GO:0045892]; negative regulation of transcription by RNA polymerase II [GO:000012…	chromatin insulator sequence binding [GO:0043035]; DNA-binding transcription factor activity [GO:0003700]; DNA-binding transcription repressor activity, RNA polymerase II-specific [GO:0001227]; RNA polymerase II cis-regulatory region sequence-specific DNA binding [GO:0000978]; sequence-specific DNA binding [GO:0043565]; transcription cis-regulatory region binding [GO:0000976]; transcription coreg…	7.3033	0.12	73	0.1	0.1	0.1	0.1	9.3469	12.463
83	Q8ND82	Z280C_HUMAN	Zinc finger protein 280C (Suppressor of hairy wing homolog 3) (Zinc finger protein 633)	ZNF280C SUHW3 ZNF633	737	nucleus [GO:0005634]	regulation of transcription, DNA-templated [GO:0006355]	DNA-binding transcription factor activity, RNA polymerase II-specific [GO:0000981]; metal ion binding [GO:0046872]; RNA polymerase II cis-regulatory region sequence-specific DNA binding [GO:0000978]	6.36667	0.12	64	0.1	0.1	0.1	0.1	9	10
84	Q9NXF1	TEX10_HUMAN	Testis-expressed protein 10	TEX10 L18 Nbla10363	929	mitochondrion [GO:0005739]; MLL1 complex [GO:0071339]; nucleolus [GO:0005730]; nucleoplasm [GO:0005654]; nucleus [GO:0005634]			6.01447	0.12	60	0.1	0.1	0.1	0.1	8.9434	9
85	O75530	EED_HUMAN	Polycomb protein EED (hEED) (Embryonic ectoderm development protein) (WD protein associating with integrin cytoplasmic tails 1) (WAIT-1)	EED	441	chromosome [GO:0005694]; cytosol [GO:0005829]; ESC/E(Z) complex [GO:0035098]; nucleoplasm [GO:0005654]; nucleus [GO:0005634]	chromatin silencing [GO:0006342]; histone H3-K27 methylation [GO:0070734]; negative regulation of transcription, DNA-templated [GO:0045892]; negative regulation of transcription by RNA polymerase II [GO:0000122]; spinal cord development [GO:0021510]	chromatin binding [GO:0003682]; enzyme activator activity [GO:0008047]; histone methyltransferase activity [GO:0042054]; identical protein binding [GO:0042802]; transcription corepressor binding [GO:0001222]	5.85337	0.12	59	0.1	0.1	0.1	0.1	7.784	9.6761
86	Q9UK61	TASOR_HUMAN	Protein TASOR (CTCL tumor antigen se89-1) (Retinoblastoma-associated protein RAP140) (Transgene activation suppressor protein)	TASOR C3orf63 FAM208A KIAA1105	1670	heterochromatin [GO:0000792]; nucleoplasm [GO:0005654]	anterior/posterior axis specification, embryo [GO:0008595]; mesodermal to mesenchymal transition involved in gastrulation [GO:0060809]; negative regulation of gene expression, epigenetic [GO:0045814]; negative regulation of single stranded viral RNA replication via double stranded DNA intermediate [GO:0045869]; positive regulation of DNA methylation-dependent heterochromatin assembly [GO:0090309]…	chromatin binding [GO:0003682]; RNA binding [GO:0003723]	5.03333	0.12	50	0.1	0.1	0.1	0.1	7	8
87	O15226	NKRF_HUMAN	NF-kappa-B-repressing factor (NFkB-repressing factor) (Protein ITBA4) (Transcription factor NRF)	NKRF ITBA4 NRF	690	nucleolus [GO:0005730]; nucleoplasm [GO:0005654]; nucleus [GO:0005634]	negative regulation of transcription, DNA-templated [GO:0045892]; positive regulation of transcription by RNA polymerase II [GO:0045944]	DNA-binding transcription activator activity, RNA polymerase II-specific [GO:0001228]; RNA binding [GO:0003723]; RNA polymerase II cis-regulatory region sequence-specific DNA binding [GO:0000978]	13.6092	0.12	31	0.1	1.131	0.1	2.8276	12	26
88	Q8TAP9	MPLKI_HUMAN	M-phase-specific PLK1-interacting protein (TTD non-photosensitive 1 protein)	MPLKIP C7orf11 TTDN1	179	centrosome [GO:0005813]; cytoplasm [GO:0005737]; Golgi apparatus [GO:0005794]; intracellular membrane-bounded organelle [GO:0043231]; midbody [GO:0030496]; nucleoplasm [GO:0005654]; nucleus [GO:0005634]	cell cycle [GO:0007049]; cell division [GO:0051301]		9.33333	0.12	13	0.1	0.1	2	4	18	6
89	Q96T23	RSF1_HUMAN	Remodeling and spacing factor 1 (Rsf-1) (HBV pX-associated protein 8) (Hepatitis B virus X-associated protein) (p325 subunit of RSF chromatin-remodeling complex)	RSF1 HBXAP XAP8	1441	nucleoplasm [GO:0005654]; nucleus [GO:0005634]; RSF complex [GO:0031213]	chromatin remodeling [GO:0006338]; DNA-templated transcription, initiation [GO:0006352]; negative regulation of DNA binding [GO:0043392]; negative regulation of transcription, DNA-templated [GO:0045892]; nucleosome assembly [GO:0006334]; nucleosome positioning [GO:0016584]; positive regulation of transcription, DNA-templated [GO:0045893]; positive regulation of transcription by RNA polymerase II …	histone binding [GO:0042393]; metal ion binding [GO:0046872]; transcription coregulator activity [GO:0003712]	19.927	0.13	200	0.1	0.1	0.1	0.1	36.042	23.639
90	Q6KC79	NIPBL_HUMAN	Nipped-B-like protein (Delangin) (SCC2 homolog)	NIPBL IDN3 SCC2	2804	chromatin [GO:0000785]; cytosol [GO:0005829]; extracellular exosome [GO:0070062]; integrator complex [GO:0032039]; intracellular membrane-bounded organelle [GO:0043231]; nucleoplasm [GO:0005654]; nucleus [GO:0005634]; Scc2-Scc4 cohesin loading complex [GO:0090694]; SMC loading complex [GO:0032116]	brain development [GO:0007420]; cellular protein localization [GO:0034613]; cellular response to DNA damage stimulus [GO:0006974]; cellular response to X-ray [GO:0071481]; cognition [GO:0050890]; cohesin loading [GO:0071921]; developmental growth [GO:0048589]; digestive tract development [GO:0048565]; ear morphogenesis [GO:0042471]; embryonic digestive tract morphogenesis [GO:0048557]; embryonic …	chromatin binding [GO:0003682]; chromo shadow domain binding [GO:0070087]; histone deacetylase binding [GO:0042826]; mediator complex binding [GO:0036033]; promoter-specific chromatin binding [GO:1990841]; protein C-terminus binding [GO:0008022]; protein N-terminus binding [GO:0047485]	19	0.13	190	0.1	0.1	0.1	2	36	19
91	Q1KMD3	HNRL2_HUMAN	Heterogeneous nuclear ribonucleoprotein U-like protein 2 (Scaffold-attachment factor A2) (SAF-A2)	HNRNPUL2 HNRPUL2	747	membrane [GO:0016020]; nucleoplasm [GO:0005654]; nucleus [GO:0005634]		RNA binding [GO:0003723]	14.3672	0.13	140	0.1	0.1	0.1	2.8067	12.163	28.132
92	Q6DKI1	RL7L_HUMAN	60S ribosomal protein L7-like 1 (Large ribosomal subunit protein uL30-like 1)	RPL7L1	255	cytosolic large ribosomal subunit [GO:0022625]; nucleolus [GO:0005730]	blastocyst formation [GO:0001825]; maturation of LSU-rRNA from tricistronic rRNA transcript (SSU-rRNA, 5.8S rRNA, LSU-rRNA) [GO:0000463]	RNA binding [GO:0003723]; structural constituent of ribosome [GO:0003735]	8.7	0.13	87	0.1	0.1	0.1	0.1	15	11
93	Q9NQZ2	SAS10_HUMAN	Something about silencing protein 10 (Charged amino acid-rich leucine zipper 1) (CRL1) (Disrupter of silencing SAS10) (UTP3 homolog)	UTP3 CRLZ1 SAS10	479	nucleolus [GO:0005730]; nucleoplasm [GO:0005654]; nucleus [GO:0005634]; small-subunit processome [GO:0032040]	brain development [GO:0007420]; chromatin organization [GO:0006325]; maturation of SSU-rRNA from tricistronic rRNA transcript (SSU-rRNA, 5.8S rRNA, LSU-rRNA) [GO:0000462]	RNA binding [GO:0003723]	8.03333	0.13	80	0.1	0.1	0.1	0.1	10	14
94	E9PIN3	E9PIN3_HUMAN	Nuclear RNA export factor 1 (Fragment)	NXF1	603	cytoplasm [GO:0005737]; nucleoplasm [GO:0005654]	mRNA export from nucleus [GO:0006406]	RNA binding [GO:0003723]	7.88837	0.13	79	0.1	0.1	0.1	0.1	9.3091	14.256
95	Q9HCD5	NCOA5_HUMAN	Nuclear receptor coactivator 5 (NCoA-5) (Coactivator independent of AF-2) (CIA)	NCOA5 KIAA1637	579	actin cytoskeleton [GO:0015629]; extracellular space [GO:0005615]; nucleoplasm [GO:0005654]	glucose homeostasis [GO:0042593]; negative regulation of insulin receptor signaling pathway [GO:0046627]; negative regulation of transcription by RNA polymerase II [GO:0000122]	chromatin binding [GO:0003682]; RNA binding [GO:0003723]; transcription corepressor activity [GO:0003714]	7.36667	0.13	74	0.1	0.1	0.1	0.1	9	13
96	O94880	PHF14_HUMAN	PHD finger protein 14	PHF14 KIAA0783	888	MOZ/MORF histone acetyltransferase complex [GO:0070776]	histone H3-K14 acetylation [GO:0044154]; histone H3-K23 acetylation [GO:0043972]; regulation of transcription by RNA polymerase II [GO:0006357]	histone binding [GO:0042393]; metal ion binding [GO:0046872]	6.98433	0.13	70	0.1	0.1	0.1	0.1	12.283	8.57
97	Q9HCS7	SYF1_HUMAN	Pre-mRNA-splicing factor SYF1 (Protein HCNP) (XPA-binding protein 2)	XAB2 HCNP KIAA1177 SYF1 PP3898	855	catalytic step 2 spliceosome [GO:0071013]; intracellular membrane-bounded organelle [GO:0043231]; membrane [GO:0016020]; nucleoplasm [GO:0005654]; nucleus [GO:0005634]; post-mRNA release spliceosomal complex [GO:0071014]; Prp19 complex [GO:0000974]; U2-type catalytic step 2 spliceosome [GO:0071007]	blastocyst development [GO:0001824]; cerebral cortex development [GO:0021987]; generation of catalytic spliceosome for first transesterification step [GO:0000349]; mRNA splicing, via spliceosome [GO:0000398]; transcription, DNA-templated [GO:0006351]; transcription-coupled nucleotide-excision repair [GO:0006283]		6.7	0.13	67	0.1	0.1	0.1	0.1	12	8
98	Q9NTI5	PDS5B_HUMAN	Sister chromatid cohesion protein PDS5 homolog B (Androgen-induced proliferation inhibitor) (Androgen-induced prostate proliferative shutoff-associated protein AS3)	PDS5B APRIN AS3 KIAA0979	1447	chromatin [GO:0000785]; chromosome [GO:0005694]; chromosome, centromeric region [GO:0000775]; cytosol [GO:0005829]; nucleoplasm [GO:0005654]; nucleus [GO:0005634]	cell division [GO:0051301]; cell population proliferation [GO:0008283]; DNA repair [GO:0006281]; mitotic sister chromatid cohesion [GO:0007064]; negative regulation of cell population proliferation [GO:0008285]; regulation of cell population proliferation [GO:0042127]	DNA binding [GO:0003677]	23.119	0.13	22	0.1	3	0.1	0.1	37.859	31.398
99	Q7Z3K3	POGZ_HUMAN	Pogo transposable element with ZNF domain (Suppressor of hairy wing homolog 5) (Zinc finger protein 280E) (Zinc finger protein 635)	POGZ KIAA0461 SUHW5 ZNF280E ZNF635 Nbla00003	1410	chromatin [GO:0000785]; cytoplasm [GO:0005737]; cytosol [GO:0005829]; nucleoplasm [GO:0005654]; nucleus [GO:0005634]	cell division [GO:0051301]; kinetochore assembly [GO:0051382]; mitotic sister chromatid cohesion [GO:0007064]; positive regulation of transcription by RNA polymerase II [GO:0045944]; regulation of gene expression [GO:0010468]	DNA binding [GO:0003677]; metal ion binding [GO:0046872]	10.6923	0.14	110	0.1	0.1	0.1	0.1	19.977	12
100	O94901	SUN1_HUMAN	SUN domain-containing protein 1 (Protein unc-84 homolog A) (Sad1/unc-84 protein-like 1)	SUN1 KIAA0810 UNC84A	785	cytoplasm [GO:0005737]; integral component of nuclear inner membrane [GO:0005639]; intracellular membrane-bounded organelle [GO:0043231]; meiotic nuclear membrane microtubule tethering complex [GO:0034993]; nuclear envelope [GO:0005635]; nuclear membrane [GO:0031965]	centrosome localization [GO:0051642]; homologous chromosome pairing at meiosis [GO:0007129]; meiotic attachment of telomere to nuclear envelope [GO:0070197]; nuclear envelope organization [GO:0006998]; nuclear matrix anchoring at nuclear membrane [GO:0090292]; nucleokinesis involved in cell motility in cerebral cortex radial glia guided migration [GO:0021817]; ossification [GO:0001503]; response …	cytoskeleton-nuclear membrane anchor activity [GO:0140444]; lamin binding [GO:0005521]; protein-membrane adaptor activity [GO:0043495]	6.7353	0.14	67	0.1	0.1	0.1	0.1	7.8369	12.269
101	Q9BTX1	NDC1_HUMAN	Nucleoporin NDC1 (hNDC1) (Transmembrane protein 48)	NDC1 TMEM48	674	actin cytoskeleton [GO:0015629]; cytoplasm [GO:0005737]; integral component of membrane [GO:0016021]; membrane [GO:0016020]; nuclear envelope [GO:0005635]; nuclear membrane [GO:0031965]; nuclear pore [GO:0005643]; nuclear pore transmembrane ring [GO:0070762]; plasma membrane [GO:0005886]	homologous chromosome pairing at meiosis [GO:0007129]; mRNA transport [GO:0051028]; nuclear pore complex assembly [GO:0051292]; nuclear pore localization [GO:0051664]; nuclear pore organization [GO:0006999]; protein transport [GO:0015031]; spermatogenesis [GO:0007283]	protein-macromolecule adaptor activity [GO:0030674]; structural constituent of nuclear pore [GO:0017056]	6.28743	0.14	63	0.1	0.1	0.1	0.1	6.8573	11.905
102	Q13315	ATM_HUMAN	Serine-protein kinase ATM (EC 2.7.11.1) (Ataxia telangiectasia mutated) (A-T mutated)	ATM	3056	centrosome [GO:0005813]; cytoplasm [GO:0005737]; cytoplasmic vesicle [GO:0031410]; cytosol [GO:0005829]; DNA repair complex [GO:1990391]; intracellular membrane-bounded organelle [GO:0043231]; nucleolus [GO:0005730]; nucleoplasm [GO:0005654]; nucleus [GO:0005634]; peroxisomal matrix [GO:0005782]	cellular response to DNA damage stimulus [GO:0006974]; cellular response to gamma radiation [GO:0071480]; cellular response to nitrosative stress [GO:0071500]; cellular response to retinoic acid [GO:0071300]; cellular response to X-ray [GO:0071481]; cellular senescence [GO:0090398]; DNA damage checkpoint signaling [GO:0000077]; DNA damage induced protein phosphorylation [GO:0006975]; DNA damage r…	1-phosphatidylinositol-3-kinase activity [GO:0016303]; ATP binding [GO:0005524]; DNA binding [GO:0003677]; DNA-dependent protein kinase activity [GO:0004677]; identical protein binding [GO:0042802]; protein-containing complex binding [GO:0044877]; protein N-terminus binding [GO:0047485]; protein serine/threonine kinase activity [GO:0004674]; protein serine kinase activity [GO:0106310]; protein th…	6.03333	0.14	60	0.1	0.1	0.1	0.1	11	7
103	Q99549	MPP8_HUMAN	M-phase phosphoprotein 8 (Two hybrid-associated protein 3 with RanBPM) (Twa3)	MPHOSPH8 MPP8	860	cytoplasm [GO:0005737]; cytosol [GO:0005829]; heterochromatin [GO:0000792]; nucleolus [GO:0005730]; nucleoplasm [GO:0005654]; nucleosome [GO:0000786]; nucleus [GO:0005634]; plasma membrane [GO:0005886]	negative regulation of gene expression, epigenetic [GO:0045814]; negative regulation of single stranded viral RNA replication via double stranded DNA intermediate [GO:0045869]; negative regulation of transcription, DNA-templated [GO:0045892]; positive regulation of DNA methylation-dependent heterochromatin assembly [GO:0090309]; regulation of DNA methylation [GO:0044030]	chromatin binding [GO:0003682]; methylated histone binding [GO:0035064]	5.36667	0.14	54	0.1	0.1	0.1	0.1	10	6
104	Q9HC52	CBX8_HUMAN	Chromobox protein homolog 8 (Polycomb 3 homolog) (Pc3) (hPc3) (Rectachrome 1)	CBX8 PC3 RC1	389	chromatin [GO:0000785]; heterochromatin [GO:0000792]; nucleoplasm [GO:0005654]; nucleus [GO:0005634]; PcG protein complex [GO:0031519]; PRC1 complex [GO:0035102]	cellular response to hydrogen peroxide [GO:0070301]; histone ubiquitination [GO:0016574]; negative regulation of transcription by RNA polymerase II [GO:0000122]; positive regulation of cell population proliferation [GO:0008284]; positive regulation of collagen biosynthetic process [GO:0032967]; positive regulation of DNA repair [GO:0045739]	methylated histone binding [GO:0035064]; single-stranded RNA binding [GO:0003727]; ubiquitin-protein transferase activator activity [GO:0097027]	9.43943	0.15	94	0.1	0.1	0.1	0.1	9.8983	18.32
105	Q8TDI0	CHD5_HUMAN	Chromodomain-helicase-DNA-binding protein 5 (CHD-5) (EC 3.6.4.12) (ATP-dependent helicase CHD5)	CHD5 KIAA0444	1954	cytosol [GO:0005829]; heterochromatin [GO:0000792]; membrane [GO:0016020]; nuclear speck [GO:0016607]; nucleoplasm [GO:0005654]; nucleus [GO:0005634]; NuRD complex [GO:0016581]	cerebral cortex neuron differentiation [GO:0021895]; histone H3-K27 trimethylation [GO:0098532]; histone H4 acetylation [GO:0043967]; negative regulation of cell population proliferation [GO:0008285]; positive regulation of signal transduction by p53 class mediator [GO:1901798]; regulation of transcription by RNA polymerase II [GO:0006357]; spermatogenesis, exchange of chromosomal proteins [GO:00…	ATP binding [GO:0005524]; ATP hydrolysis activity [GO:0140603]; DNA binding [GO:0003677]; DNA helicase activity [GO:0003678]; H3K27me3 modified histone binding [GO:0061628]; metal ion binding [GO:0046872]; nucleosome-dependent ATPase activity [GO:0070615]	62.5347	0.15	14	0.1	6.7186	6.554	12.314	122.18	53.11
106	Q5JTH9	RRP12_HUMAN	RRP12-like protein	RRP12 KIAA0690	1297	cytosol [GO:0005829]; integral component of membrane [GO:0016021]; intracellular membrane-bounded organelle [GO:0043231]; nuclear membrane [GO:0031965]; nucleolus [GO:0005730]; plasma membrane [GO:0005886]	rRNA processing [GO:0006364]	RNA binding [GO:0003723]	12.3667	0.15	12	0.1	3	0.1	0.1	21	16
107	Q96JM3	CHAP1_HUMAN	Chromosome alignment-maintaining phosphoprotein 1 (Zinc finger protein 828)	CHAMP1 C13orf8 CAMP CHAMP KIAA1802 ZNF828	812	condensed chromosome [GO:0000793]; cytoplasm [GO:0005737]; Flemming body [GO:0090543]; kinetochore [GO:0000776]; nuclear body [GO:0016604]; nucleoplasm [GO:0005654]; nucleus [GO:0005634]; spindle [GO:0005819]	attachment of mitotic spindle microtubules to kinetochore [GO:0051315]; protein localization to kinetochore [GO:0034501]; protein localization to microtubule [GO:0035372]; sister chromatid biorientation [GO:0031134]	metal ion binding [GO:0046872]	7.7	0.15	11	0.1	2	0.1	0.1	12	11
108	Q8WTT2	NOC3L_HUMAN	Nucleolar complex protein 3 homolog (NOC3 protein homolog) (Factor for adipocyte differentiation 24) (NOC3-like protein) (Nucleolar complex-associated protein 3-like protein)	NOC3L AD24 C10orf117 FAD24	800	mitochondrion [GO:0005739]; nuclear speck [GO:0016607]; nucleolus [GO:0005730]; nucleoplasm [GO:0005654]	DNA replication initiation [GO:0006270]; fat cell differentiation [GO:0045444]	chromatin binding [GO:0003682]; RNA binding [GO:0003723]	10.7	0.15	10	0.1	3	0.1	0.1	15	17
109	O75494	SRS10_HUMAN	Serine/arginine-rich splicing factor 10 (40 kDa SR-repressor protein) (SRrp40) (FUS-interacting serine-arginine-rich protein 1) (Splicing factor SRp38) (Splicing factor, arginine/serine-rich 13A) (TLS-associated protein with Ser-Arg repeats) (TASR) (TLS-associated protein with SR repeats) (TLS-associated serine-arginine protein) (TLS-associated SR protein)	SRSF10 FUSIP1 FUSIP2 SFRS13A TASR	262	cytoplasm [GO:0005737]; cytosol [GO:0005829]; nuclear speck [GO:0016607]; nucleoplasm [GO:0005654]; nucleus [GO:0005634]	cytosolic transport [GO:0016482]; mRNA splice site selection [GO:0006376]; mRNA splicing, via spliceosome [GO:0000398]; negative regulation of mRNA splicing, via spliceosome [GO:0048025]; regulation of mRNA splicing, via spliceosome [GO:0048024]; regulation of transcription, DNA-templated [GO:0006355]; RNA splicing, via transesterification reactions [GO:0000375]; spliceosomal tri-snRNP complex as…	RNA binding [GO:0003723]; RS domain binding [GO:0050733]; unfolded protein binding [GO:0051082]	5.10077	0.16	51	0.1	0.1	0.1	0.1	10.046	5.1563
110	Q9Y2R4	DDX52_HUMAN	Probable ATP-dependent RNA helicase DDX52 (EC 3.6.4.13) (ATP-dependent RNA helicase ROK1-like) (DEAD box protein 52)	DDX52 ROK1 HUSSY-19	599	membrane [GO:0016020]; nucleolus [GO:0005730]; nucleoplasm [GO:0005654]	maturation of SSU-rRNA [GO:0030490]	ATP binding [GO:0005524]; ATP hydrolysis activity [GO:0140603]; RNA binding [GO:0003723]; RNA helicase activity [GO:0003724]	8.668	0.17	87	0.1	0.1	0.1	0.1	8	17.904
111	Q9UIF9	BAZ2A_HUMAN	Bromodomain adjacent to zinc finger domain protein 2A (Transcription termination factor I-interacting protein 5) (TTF-I-interacting protein 5) (Tip5) (hWALp3)	BAZ2A KIAA0314 TIP5	1905	chromatin silencing complex [GO:0005677]; cytosol [GO:0005829]; nuclear speck [GO:0016607]; nucleolus [GO:0005730]; rDNA heterochromatin [GO:0033553]	chromatin remodeling [GO:0006338]; DNA methylation [GO:0006306]; histone deacetylation [GO:0016575]; rDNA heterochromatin assembly [GO:0000183]; regulation of transcription, DNA-templated [GO:0006355]; RNA polymerase I preinitiation complex assembly [GO:0001188]; transcription, DNA-templated [GO:0006351]	DNA binding [GO:0003677]; histone binding [GO:0042393]; lysine-acetylated histone binding [GO:0070577]; metal ion binding [GO:0046872]; nuclear receptor binding [GO:0016922]; RNA binding [GO:0003723]	7.3607	0.17	74	0.1	0.1	0.1	0.1	6.9911	14.991
112	Q9GZR7	DDX24_HUMAN	ATP-dependent RNA helicase DDX24 (EC 3.6.4.13) (DEAD box protein 24)	DDX24	859	membrane [GO:0016020]; nucleolus [GO:0005730]	RNA metabolic process [GO:0016070]	ATP binding [GO:0005524]; ATP hydrolysis activity [GO:0140603]; RNA binding [GO:0003723]; RNA helicase activity [GO:0003724]	6.5621	0.18	66	0.1	0.1	0.1	0.1	5.6673	13.919
113	O43660	PLRG1_HUMAN	Pleiotropic regulator 1	PLRG1	514	catalytic step 2 spliceosome [GO:0071013]; Cul4-RING E3 ubiquitin ligase complex [GO:0080008]; fibrillar center [GO:0001650]; nuclear membrane [GO:0031965]; nuclear speck [GO:0016607]; nucleoplasm [GO:0005654]; nucleus [GO:0005634]; Prp19 complex [GO:0000974]; U2-type catalytic step 2 spliceosome [GO:0071007]	mRNA splicing, via spliceosome [GO:0000398]; positive regulation of G1/S transition of mitotic cell cycle [GO:1900087]; protein localization to nucleus [GO:0034504]		5.53343	0.18	55	0.1	0.1	0.1	0.1	4.8683	11.632
114	Q6PL18	ATAD2_HUMAN	ATPase family AAA domain-containing protein 2 (EC 3.6.1.-) (AAA nuclear coregulator cancer-associated protein) (ANCCA)	ATAD2 L16 PRO2000	1390	extracellular exosome [GO:0070062]; nucleoplasm [GO:0005654]; nucleus [GO:0005634]	chromatin organization [GO:0006325]; negative regulation of chromatin silencing [GO:0031936]; positive regulation of transcription, DNA-templated [GO:0045893]; positive regulation of transcription by RNA polymerase II [GO:0045944]	ATPase [GO:0016887]; ATP binding [GO:0005524]; ATP hydrolysis activity [GO:0140603]; chromatin binding [GO:0003682]; histone binding [GO:0042393]	19.1733	0.18	12	0.1	1.8423	2.8423	0.1	37.604	19.816
115	Q15397	PUM3_HUMAN	Pumilio homolog 3 (HBV X-transactivated gene 5 protein) (HBV XAg-transactivated protein 5) (Minor histocompatibility antigen HA-8) (HLA-HA8)	PUM3 cPERP-C KIAA0020 PUF-A XTP5	648	chromosome [GO:0005694]; endoplasmic reticulum [GO:0005783]; nucleolus [GO:0005730]; nucleoplasm [GO:0005654]	regulation of protein ADP-ribosylation [GO:0010835]; regulation of translation [GO:0006417]	DNA binding [GO:0003677]; mRNA binding [GO:0003729]; RNA binding [GO:0003723]	8.33267	0.19	83	0.1	0.1	0.1	0.1	7	17.898
116	Q9UKN8	TF3C4_HUMAN	General transcription factor 3C polypeptide 4 (EC 2.3.1.48) (TF3C-delta) (Transcription factor IIIC 90 kDa subunit) (TFIIIC 90 kDa subunit) (TFIIIC90) (Transcription factor IIIC subunit delta)	GTF3C4	822	mitochondrion [GO:0005739]; nucleoplasm [GO:0005654]; transcription factor TFIIIC complex [GO:0000127]	5S class rRNA transcription by RNA polymerase III [GO:0042791]; transcription by RNA polymerase III [GO:0006383]; transcription initiation from RNA polymerase III promoter [GO:0006384]; tRNA transcription by RNA polymerase III [GO:0042797]	DNA binding [GO:0003677]; enzyme activator activity [GO:0008047]; histone acetyltransferase activity [GO:0004402]	6.03333	0.19	60	0.1	0.1	0.1	0.1	5	13
117	O43913	ORC5_HUMAN	Origin recognition complex subunit 5	ORC5 ORC5L	435	chromatin [GO:0000785]; chromosome, telomeric region [GO:0000781]; cytosol [GO:0005829]; nuclear origin of replication recognition complex [GO:0005664]; nucleoplasm [GO:0005654]; nucleus [GO:0005634]; origin recognition complex [GO:0000808]	DNA replication [GO:0006260]; DNA replication initiation [GO:0006270]; regulation of DNA replication [GO:0006275]	ATP binding [GO:0005524]; DNA replication origin binding [GO:0003688]; nucleotide binding [GO:0000166]	5.7	0.2	7.8	0.1	2	0.1	0.1	6	11
118	O60306	AQR_HUMAN	RNA helicase aquarius (EC 3.6.4.13) (Intron-binding protein of 160 kDa) (IBP160)	AQR KIAA0560	1485	catalytic step 2 spliceosome [GO:0071013]; membrane [GO:0016020]; nucleoplasm [GO:0005654]; nucleus [GO:0005634]; U2-type catalytic step 2 spliceosome [GO:0071007]	mRNA splicing, via spliceosome [GO:0000398]	3'-5' RNA helicase activity [GO:0034458]; ATP binding [GO:0005524]; ATP hydrolysis activity [GO:0140603]; mRNA binding [GO:0003729]; RNA binding [GO:0003723]; single-stranded RNA binding [GO:0003727]	6.36667	0.23	64	0.1	0.1	0.1	0.1	15	4
119	Q8NEY8	PPHLN_HUMAN	Periphilin-1 (CDC7 expression repressor) (CR) (Gastric cancer antigen Ga50)	PPHLN1 HSPC206 HSPC232	458	chromosome [GO:0005694]; cytosol [GO:0005829]; Golgi apparatus [GO:0005794]; nucleoplasm [GO:0005654]	keratinization [GO:0031424]; negative regulation of gene expression, epigenetic [GO:0045814]; negative regulation of transcription, DNA-templated [GO:0045892]; positive regulation of DNA methylation-dependent heterochromatin assembly [GO:0090309]; protein localization to heterochromatin [GO:0097355]	RNA binding [GO:0003723]	4.36917	0.23	44	0.1	0.1	0.1	0.1	2.8345	10.173
120	O60885	BRD4_HUMAN	Bromodomain-containing protein 4 (Protein HUNK1)	BRD4 HUNK1	1362	chromosome [GO:0005694]; condensed nuclear chromosome [GO:0000794]; nucleoplasm [GO:0005654]; nucleus [GO:0005634]	cellular response to DNA damage stimulus [GO:0006974]; chromatin organization [GO:0006325]; chromatin remodeling [GO:0006338]; negative regulation by host of viral transcription [GO:0043922]; negative regulation of DNA damage checkpoint [GO:2000002]; positive regulation of G2/M transition of mitotic cell cycle [GO:0010971]; positive regulation of histone H3-K36 trimethylation [GO:2001255]; positi…	chromatin binding [GO:0003682]; enzyme binding [GO:0019899]; lysine-acetylated histone binding [GO:0070577]; p53 binding [GO:0002039]; P-TEFb complex binding [GO:0106140]; RNA polymerase II CTD heptapeptide repeat kinase activity [GO:0008353]; RNA polymerase II C-terminal domain binding [GO:0099122]; transcription coactivator activity [GO:0003713]; transcription coregulator activity [GO:0003712]	8.52603	0.38	6.3	0.1	3.8756	0.1	0.1	22.897	2.5811

## Sheet: Supplementary Data 2
Supplementary Data 2 – Selected pathways from Gene Ontology and Reactome databases
Gene Set Name	# in Gene Set (K)	# in Overlap (k)	k/K	p-value	FDR q-value	Description
GOMF_RNA_BINDING	1972	61	0.0309	7e-59	1e-54	Binding to an RNA molecule or a portion thereof. [GOC:jl, GOC:mah]
GOBP_RIBONUCLEOPROTEIN_COMPLEX_BIOGENESIS	454	38	0.084	1e-50	1e-46	A cellular process that results in the biosynthesis of constituent macromolecules, assembly, and arrangement of constituent parts of a complex containing RNA and proteins. Includes the biosynthesis of the constituent RNA and protein molecules, and those macromolecular modifications that are involved in synthesis or assembly of the ribonucleoprotein complex. [GOC:isa_complete, GOC:mah]
GOBP_RIBOSOME_BIOGENESIS	303	34	0.112	2e-49	1e-45	A cellular process that results in the biosynthesis of constituent macromolecules, assembly, and arrangement of constituent parts of ribosome subunits; includes transport to the sites of protein synthesis. [GOC:ma, PMID:26404467, Wikipedia:Ribosome_biogenesis]
GOBP_RNA_PROCESSING	1392	49	0.035	5e-48	2e-44	Any process involved in the conversion of one or more primary RNA transcripts into one or more mature RNA molecules. [GOC:mah]
GOBP_RRNA_METABOLIC_PROCESS	263	32	0.122	1e-47	4e-44	The chemical reactions and pathways involving rRNA, ribosomal RNA, a structural constituent of ribosomes. [ISBN:0198506732]
GOCC_NUCLEOLUS	1421	48	0.034	5e-46	1e-42	A small, dense body one or more of which are present in the nucleus of eukaryotic cells. It is rich in RNA and protein, is not bounded by a limiting membrane, and is not seen during mitosis. Its prime function is the transcription of the nucleolar DNA into 45S ribosomal-precursor RNA, the processing of this RNA into 5.8S, 18S, and 28S components of ribosomal RNA, and the association of these comp…
GOBP_NCRNA_PROCESSING	393	31	0.079	5e-40	1e-36	Any process that results in the conversion of one or more primary non-coding RNA (ncRNA) transcripts into one or more mature ncRNA molecules. [GOC:mah]
GOBP_NCRNA_METABOLIC_PROCESS	534	32	0.06	2e-37	3e-34	The chemical reactions and pathways involving non-coding RNA transcripts (ncRNAs). [GOC:mah]
GOCC_RIBONUCLEOPROTEIN_COMPLEX	729	30	0.041	3e-30	6e-27	A macromolecular complex that contains both RNA and protein molecules. [GOC:krc, GOC:vesicles]
GOCC_PRERIBOSOME	78	17	0.218	6e-30	1e-26	Any complex of pre-rRNAs, ribosomal proteins, and associated proteins formed during ribosome biogenesis. [PMID:10567516]
Reactome_rRNA processing in the nucleus and cytosol	193	22	0.114	1e-16	1e-14	rRNA processing in the nucleus and cytosol
Reactome_rRNA modification in the nucleus and cytosol	60	15	0.25	1e-16	1e-14	rRNA modification in the nucleus and cytosol
Reactome_mRNA Splicing - Major Pathway	180	10	0.056	2e-05	0.0007	mRNA Splicing - Major pathway
GOBP=Gene ontology biological process GOMF=gene ontology molecular function GOCC= gene ontology cellular component

## Sheet: Supplementary Data 3
Supplementary Data 3 – eCLIP accession codes
RBP	Cell_line	eCLIP_exp	Reproducible Peak File
HNRNPC	HepG2	ENCSR550DVK	ENCFF105AKX
RBFOX2	HepG2	ENCSR987FTF	ENCFF154DRN
IGF2BP1	HepG2	ENCSR744GEU	ENCFF517ECT
HNRNPK	HepG2	ENCSR828ZID	ENCFF993NVI
SRSF7	HepG2	ENCSR513NDD	ENCFF865AZP
IGF2BP3	HepG2	ENCSR993OLA	ENCFF311TOZ
TIA1	HepG2	ENCSR623VEQ	ENCFF640DDA
SRSF9	HepG2	ENCSR773KRC	ENCFF075NSB
TRA2A	HepG2	ENCSR314UMJ	ENCFF917NGY
IGF2BP1	K562	ENCSR975KIR	ENCFF890VLH
HNRNPM	HepG2	ENCSR267UCX	ENCFF878JOG
FKBP4	HepG2	ENCSR018ZUE	ENCFF374GKD
HNRNPM	K562	ENCSR412NOW	ENCFF342PGS
IGF2BP2	K562	ENCSR062NNB	ENCFF977MKB
SLTM	HepG2	ENCSR351PVI	ENCFF837ZOX
SF3B4	HepG2	ENCSR279UJF	ENCFF097FBP
BCCIP	HepG2	ENCSR485QCG	ENCFF842EFT
XRN2	HepG2	ENCSR655NZA	ENCFF717EQF
FMR1	K562	ENCSR331VNX	ENCFF700XBC
FXR2	K562	ENCSR224QWC	ENCFF363IJZ
TRA2A	K562	ENCSR365NVO	ENCFF004IIT
DDX42	K562	ENCSR576SHT	ENCFF367VYJ
U2AF2	K562	ENCSR893RAV	ENCFF331AFC
LARP7	K562	ENCSR456KXI	ENCFF305BNZ
U2AF1	K562	ENCSR862QCH	ENCFF163SWW
XRN2	K562	ENCSR657TZB	ENCFF851FUY
HNRNPA1	K562	ENCSR154HRN	ENCFF955PCQ
HNRNPU	K562	ENCSR520BZQ	ENCFF844VZT
SLTM	K562	ENCSR000SSH	ENCFF693ZAZ
CPSF6	K562	ENCSR532VUB	ENCFF264WFT
EIF4G2	K562	ENCSR307YIW	ENCFF648LCX
SLBP	K562	ENCSR483NOP	ENCFF456CGG
SAFB2	K562	ENCSR943MHU	ENCFF193UPY
U2AF2	HepG2	ENCSR202BFN	ENCFF159VOF
CSTF2T	K562	ENCSR840DRD	ENCFF536BUW
PRPF8	K562	ENCSR534YOI	ENCFF949RPR
FAM120A	K562	ENCSR006OEQ	ENCFF368MXJ
HNRNPU	HepG2	ENCSR240MVJ	ENCFF854NXI
U2AF1	HepG2	ENCSR328LLU	ENCFF021VWK
HNRNPA1	HepG2	ENCSR769UEW	ENCFF121XLA
DDX21	K562	ENCSR040QLV	ENCFF800GPC
TIA1	K562	ENCSR057DWB	ENCFF298ZAG
HNRNPUL1	K562	ENCSR571VHI	ENCFF821EXR
PRPF8	HepG2	ENCSR121NVA	ENCFF865SCT
CSTF2T	HepG2	ENCSR919HSE	ENCFF945YRD
FAM120A	HepG2	ENCSR987NYS	ENCFF741FRL
LARP7	HepG2	ENCSR961OKA	ENCFF302FFF
SRSF1	HepG2	ENCSR989VIY	ENCFF530MIN
SND1	HepG2	ENCSR061EVO	ENCFF101EKG
XRCC6	HepG2	ENCSR571ROL	ENCFF656IDO
SRSF1	K562	ENCSR432XUP	ENCFF788UFQ
FXR1	K562	ENCSR774RFN	ENCFF310NDD
SND1	K562	ENCSR128VXC	ENCFF331VCF
HNRNPUL1	HepG2	ENCSR755TJC	ENCFF355WVE
LIN28B	K562	ENCSR970NKP	ENCFF540UOQ
HNRNPK	K562	ENCSR268ETU	ENCFF448SCQ
RBM22	K562	ENCSR295OKT	ENCFF039FGP
ILF3	K562	ENCSR438KWZ	ENCFF370GDB
TAF15	K562	ENCSR568DZW	ENCFF131ZWK
TARDBP	K562	ENCSR584TCR	ENCFF259NLI
DGCR8	K562	ENCSR947JVR	ENCFF239WCW
GTF2F1	K562	ENCSR736AAG	ENCFF445JRX
SMNDC1	HepG2	ENCSR373ODC	ENCFF693EMF
PCBP2	HepG2	ENCSR339FUY	ENCFF560CDL
DDX3X	K562	ENCSR930BZL	ENCFF667MXK
SBDS	K562	ENCSR059CWF	ENCFF105PMR
KHDRBS1	K562	ENCSR628IDK	ENCFF124YKO
NPM1	K562	ENCSR867DSZ	ENCFF545FMX
GNL3	K562	ENCSR301UQM	ENCFF800XSC
YWHAG	K562	ENCSR867ZVK	ENCFF363FKB
PTBP1	K562	ENCSR981WKN	ENCFF924CZR
APOBEC3C	K562	ENCSR739VVT	ENCFF736YDH
SRSF7	K562	ENCSR468FSW	ENCFF449ZHX
DGCR8	HepG2	ENCSR061SZV	ENCFF242WEP
GTF2F1	HepG2	ENCSR265ZIS	ENCFF241SUC
LIN28B	HepG2	ENCSR861GYE	ENCFF451AQL
TAF15	HepG2	ENCSR841EQA	ENCFF513PTZ
SF3A3	HepG2	ENCSR331MIC	ENCFF710LWM
NONO	K562	ENCSR861PAR	ENCFF363HHT
PABPC4	K562	ENCSR958FKZ	ENCFF956PEQ
PPIL4	K562	ENCSR197INS	ENCFF546EKR
WRN	K562	ENCSR038JME	ENCFF938JQE
AKAP8L	K562	ENCSR206RXT	ENCFF923ZLX
SFPQ	HepG2	ENCSR965DLL	ENCFF805LKH
KHSRP	K562	ENCSR438GZQ	ENCFF871BYW
EWSR1	K562	ENCSR887LPK	ENCFF890NIT
PUM2	K562	ENCSR661ICQ	ENCFF767LWE
LSM11	K562	ENCSR022BVV	ENCFF538ZHY
SMNDC1	K562	ENCSR658IQB	ENCFF119DHE
TROVE2	K562	ENCSR539ZTS	ENCFF514NWO
GPKOW	K562	ENCSR647CLF	ENCFF889CCS
NSUN2	K562	ENCSR081JYH	ENCFF036IYW
FASTKD2	K562	ENCSR887FHF	ENCFF357ABQ
LARP4	K562	ENCSR888YTT	ENCFF284NOU
FTO	K562	ENCSR989SMC	ENCFF441YAZ
UPF1	K562	ENCSR456ASB	ENCFF814JGE
QKI	K562	ENCSR366YOG	ENCFF027CBV
MTPAP	K562	ENCSR200DKE	ENCFF546ZFM
UTP3	K562	ENCSR734ZHL	ENCFF832JDM
NCBP2	HepG2	ENCSR018RVZ	ENCFF456PLF
QKI	HepG2	ENCSR570WLM	ENCFF445CGF
XRCC6	K562	ENCSR258QKO	ENCFF329VBT
DROSHA	K562	ENCSR653HQC	ENCFF238REI
DDX24	K562	ENCSR999WKT	ENCFF792WPY
POLR2G	HepG2	ENCSR820WHR	ENCFF014MZO
EXOSC5	K562	ENCSR013CTQ	ENCFF427AAU
DDX3X	HepG2	ENCSR648LAH	ENCFF885OWJ
ILF3	HepG2	ENCSR786TSC	ENCFF485DDA
RBM22	HepG2	ENCSR456JJQ	ENCFF933AGU
PPIG	HepG2	ENCSR097NEE	ENCFF284MRX
BUD13	HepG2	ENCSR830BSQ	ENCFF080PGT
RBM5	HepG2	ENCSR489ABS	ENCFF400CFS
TROVE2	HepG2	ENCSR993FMY	ENCFF877QKG
SF3B1	K562	ENCSR133QEA	ENCFF322GPD
SF3B4	K562	ENCSR267OLV	ENCFF187VMX
BUD13	K562	ENCSR663WES	ENCFF651CNX
METAP2	K562	ENCSR303OQD	ENCFF565BTR
AATF	K562	ENCSR819XBT	ENCFF514KIW
RBM15	K562	ENCSR196INN	ENCFF527BMM
NOLC1	K562	ENCSR001VAC	ENCFF151HRC
WDR43	K562	ENCSR349CMI	ENCFF358QSY
HLTF	K562	ENCSR589YHM	ENCFF623DVN
RPS3	K562	ENCSR120EAR	ENCFF834BGX
AGGF1	K562	ENCSR725ARB	ENCFF169SMQ
NOL12	HepG2	ENCSR820DQJ	ENCFF047PZR
RPS3	HepG2	ENCSR766FAC	ENCFF985DTC
AGGF1	HepG2	ENCSR543TPH	ENCFF617LAH
DKC1	HepG2	ENCSR301TFY	ENCFF002FLD
EIF3H	HepG2	ENCSR916XIV	ENCFF928OEC
NKRF	HepG2	ENCSR277DEO	ENCFF061DTB
ZRANB2	K562	ENCSR663NRA	ENCFF982GEG
DDX55	K562	ENCSR923NKN	ENCFF727XDH
YBX3	K562	ENCSR529FKI	ENCFF567MGK
RBM15	HepG2	ENCSR754NDA	ENCFF982RHC
NOLC1	HepG2	ENCSR194HZU	ENCFF944ISN
CDC40	HepG2	ENCSR815VVI	ENCFF204UQL
LARP4	HepG2	ENCSR805SRN	ENCFF263BIJ
HNRNPL	K562	ENCSR795CAI	ENCFF296JHG
NIPBL	K562	ENCSR891RIC	ENCFF092XHF
NCBP2	K562	ENCSR484LTQ	ENCFF481RZR
ZNF622	K562	ENCSR657TZZ	ENCFF037BNT
FUBP3	HepG2	ENCSR486YGP	ENCFF598NYT
CSTF2	HepG2	ENCSR384MWO	ENCFF222ULF
DROSHA	HepG2	ENCSR834YLD	ENCFF624RZR
DDX6	K562	ENCSR893EFU	ENCFF846JEW
EFTUD2	K562	ENCSR844RVX	ENCFF190WAS
TBRG4	K562	ENCSR506OTC	ENCFF509AKB
DDX51	K562	ENCSR145NLR	ENCFF146YPF
DDX6	HepG2	ENCSR141OIM	ENCFF261SMW
LSM11	HepG2	ENCSR135VMS	ENCFF637JMJ
STAU2	HepG2	ENCSR979EWD	ENCFF788LMZ
DDX55	HepG2	ENCSR845VGB	ENCFF822NMS
GRSF1	HepG2	ENCSR668MJX	ENCFF103XLC
WDR43	HepG2	ENCSR085JPB	ENCFF431WWR
DDX59	HepG2	ENCSR214BZA	ENCFF074EQM
UCHL5	K562	ENCSR349KMG	ENCFF374PBK
RPS11	K562	ENCSR269AJF	ENCFF803GSP
TBRG4	HepG2	ENCSR916SRV	ENCFF304YLR
UTP18	HepG2	ENCSR488JKQ	ENCFF926QBW
AARS	K562	ENCSR825SVO	ENCFF756RYJ
EIF3D	HepG2	ENCSR041NUV	ENCFF130JJX
GRWD1	HepG2	ENCSR893NWB	ENCFF713QGM
UCHL5	HepG2	ENCSR490IEE	ENCFF391KVJ
EFTUD2	HepG2	ENCSR527DXF	ENCFF017IRY
SUB1	HepG2	ENCSR406OOZ	ENCFF510KUY
ZC3H11A	HepG2	ENCSR907GUB	ENCFF055TAZ
DDX52	HepG2	ENCSR970FEW	ENCFF257KKQ
BCLAF1	HepG2	ENCSR876EYA	ENCFF930HHV
GRWD1	K562	ENCSR999YGP	ENCFF146YIO
EIF3G	K562	ENCSR023PKW	ENCFF534ONM
FASTKD2	HepG2	ENCSR023UHL	ENCFF265RIO
SUPV3L1	HepG2	ENCSR580MFX	ENCFF758EWI
HLTF	HepG2	ENCSR647HOX	ENCFF410XHF
SUGP2	HepG2	ENCSR506UPY	ENCFF764MPF
DHX30	HepG2	ENCSR565DGW	ENCFF233ZXV
XPO5	HepG2	ENCSR921SXC	ENCFF440FET
SUPV3L1	K562	ENCSR580OFI	ENCFF901ABJ
PUS1	K562	ENCSR291XPT	ENCFF470JIH
AQR	K562	ENCSR606BPV	ENCFF400KYS
RBFOX2	K562	ENCSR756CKJ	ENCFF582WWR
GEMIN5	K562	ENCSR238CLX	ENCFF875QBF
HNRNPL	HepG2	ENCSR724RDN	ENCFF890KEE
PHF6	K562	ENCSR001KKZ	ENCFF958EFT
DDX52	K562	ENCSR154CSN	ENCFF888SME
DHX30	K562	ENCSR529GSJ	ENCFF485NXM
ZC3H8	K562	ENCSR181NRW	ENCFF207UUG
ZC3H11A	K562	ENCSR712IAG	ENCFF327WXM
WDR3	K562	ENCSR202HKN	ENCFF215XPR
UTP18	K562	ENCSR964VOX	ENCFF456SOS
FUS	K562	ENCSR069EVH	ENCFF777FHS
PUM1	K562	ENCSR308YNT	ENCFF969AOQ
PCBP1	HepG2	ENCSR256CHX	ENCFF108TOJ
SERBP1	K562	ENCSR121GQH	ENCFF727HMM
FUS	HepG2	ENCSR464OSH	ENCFF336WDV
MATR3	HepG2	ENCSR290VLT	ENCFF298YFY
PTBP1	HepG2	ENCSR384KAN	ENCFF170SCU
AKAP1	K562	ENCSR177QQY	ENCFF151ZTH
HNRNPC	K562	ENCSR249ROI	ENCFF159HMF
CPEB4	K562	ENCSR046JHH	ENCFF153CMF
NIP7	HepG2	ENCSR361OCV	ENCFF955VYD
AKAP1	HepG2	ENCSR356ZMO	ENCFF575BCP
G3BP1	HepG2	ENCSR721HPX	ENCFF963CVD
FXR2	HepG2	ENCSR973HOJ	ENCFF149CJJ
MATR3	K562	ENCSR440SUX	ENCFF046VQV
PCBP1	K562	ENCSR922WJV	ENCFF431FMQ
EXOSC5	HepG2	ENCSR693JWP	ENCFF937QJB
FTO	HepG2	ENCSR903PRV	ENCFF034YUT
UPF1	HepG2	ENCSR539BEV	ENCFF242FDW
YBX3	HepG2	ENCSR735HOK	ENCFF075TIW
SSB	HepG2	ENCSR352STY	ENCFF565RQI
ABCF1	K562	ENCSR089BXO	ENCFF929AVT
ZNF800	K562	ENCSR586DGV	ENCFF579NNP
SSB	K562	ENCSR356MSW	ENCFF324PNB
SDAD1	K562	ENCSR906ZJF	ENCFF241KPE
ZNF800	HepG2	ENCSR685AUR	ENCFF793EJK
SDAD1	HepG2	ENCSR050BDZ	ENCFF075XTM
SAFB	HepG2	ENCSR337XGI	ENCFF469SRC
SAFB	K562	ENCSR484LAB	ENCFF934PXE
PABPN1	HepG2	ENCSR820UYE	ENCFF975HKC
PRPF4	HepG2	ENCSR977OXG	ENCFF485KCC
TIAL1	HepG2	ENCSR322HHA	ENCFF387ZAH
KHSRP	HepG2	ENCSR366DGX	ENCFF553APP
AQR	HepG2	ENCSR018WPY	ENCFF351RHN

## Sheet: Supplementary Data 4
Supplementary Figure 1A Uncropped Gels
	C9 cell line CRISPR validation PCR								C19, C22, 293T cell lines CRISPR validation PCR

## Sheet: Supplementary Data 5
Supplementary Figure 1B Source Data
11/20/2017	day 0	day 1		day 2		day 3		day 4		day 5		day 6		day 7
WT-1	200000	44	22	85	101	89	76	232	244	254	274	268	265	515	473
WT-2	200000	35	50	76	112	100	118	217	213	257	240	329	329	473	538
C19-1	200000	31	31	59	62	28	44	115	105	93	79	84	65	169	139
C19-2	200000	26	41	45	59	46	40	75	73	76	66	69	62	140	108
C22-1	200000	37	31	69	87	76	53	121	115	120	147	128	156	209	211
C22-2	200000	34	50	54	78	49	68	123	123	143	114	132	139	249	297
WT-1		366667		1.03333e+06		2062500		5950000		13200000		26650000		49400000
WT-2		472222		1.04444e+06		2725000		5375000		12425000		32900000		50550000
C19-1		344444		672222		900000		2750000		4300000		7450000		15400000
C19-2		372222		577778		1075000		1850000		3550000		6550000		12400000
C22-1		377778		866667		1612500		2950000		6675000		14200000		21000000
C22-2		466667		733333		1462500		3075000		6425000		13550000		27300000
10 ml total	day 0	day 1	day 2	day 3	day 4	day 5	day 6	day 7
WT-1	200000	366667	1.03333e+06	2062500	5950000	13200000	26650000	49400000
WT-2	200000	472222	1.04444e+06	2725000	5375000	12425000	32900000	50550000
C19-1	200000	344444	672222	900000	2750000	4300000	7450000	15400000
C19-2	200000	372222	577778	1075000	1850000	3550000	6550000	12400000
C22-1	200000	377778	866667	1612500	2950000	6675000	14200000	21000000
C22-2	200000	466667	733333	1462500	3075000	6425000	13550000	27300000
10^4 per cm2	day 0	day 1	day 2	day 3	day 4	day 5	day 6	day 7
WT-1	0.363636	0.666667	1.87879	3.75	10.8182	24	48.4545	89.8182
WT-2	0.363636	0.858586	1.89899	4.95455	9.77273	22.5909	59.8182	91.9091
C19-1	0.363636	0.626263	1.22222	1.63636	5	7.81818	13.5455	28
C19-2	0.363636	0.676768	1.05051	1.95455	3.36364	6.45455	11.9091	22.5455
C22-1	0.363636	0.686869	1.57576	2.93182	5.36364	12.1364	25.8182	38.1818
C22-2	0.363636	0.848485	1.33333	2.65909	5.59091	11.6818	24.6364	49.6364
log10(total)	day 0	day 1	day 2	day 3	day 4	day 5	day 6	day 7
WT-1	5.30103	5.56427	6.01424	6.31439	6.77452	7.12057	7.4257	7.69373
WT-2	5.30103	5.67415	6.01889	6.43537	6.73038	7.0943	7.5172	7.70372
C19-1	5.30103	5.53712	5.82751	5.95424	6.43933	6.63347	6.87216	7.18752
C19-2	5.30103	5.5708	5.76176	6.03141	6.26717	6.55023	6.81624	7.09342
C22-1	5.30103	5.57724	5.93785	6.2075	6.46982	6.82445	7.15229	7.32222
C22-2	5.30103	5.66901	5.8653	6.1651	6.48785	6.80787	7.13194	7.43616
log10 per cm2	day 0	day 1	day 2	day 3	day 4	day 5	day 6	day 7
WT-1	3.56067	3.82391	4.27388	4.57403	5.03415	5.38021	5.68533	5.95336
WT-2	3.56067	3.93378	4.27852	4.695	4.99002	5.35393	5.77683	5.96336
C19-1	3.56067	3.79676	4.08715	4.21388	4.69897	4.89311	5.13179	5.44716
C19-2	3.56067	3.83044	4.0214	4.29105	4.52681	4.80987	5.07588	5.35306
C22-1	3.56067	3.83687	4.19749	4.46714	4.72946	5.08409	5.41193	5.58186
C22-2	3.56067	3.92864	4.12494	4.42473	4.74748	5.06751	5.39158	5.6958

## Sheet: Supplementary Data 6
Supplementary Figure 2 Source Data
cell_line	tx_id	intron_id	intron_cov	hek_mean_cov	cov_fc	hek_mean_tpm	ko_tpm
C22	ENST00000704295	chr10_+_293406_294275	3471.78	1314	2.64215	0.0551333	0.055015
C19	ENST00000704295	chr10_+_294548_294842	636.309	314.374	2.02405	0.0551333	0.075435
C22	ENST00000704295	chr10_+_294548_294842	399.891	314.374	1.27202	0.0551333	0.055015
C19	ENST00000280886	chr10_-_375541_387138	982.823	145.982	6.73247	0.721359	0.833314
C19	ENST00000280886	chr10_-_409251_410313	171.604	4.2762	40.13	0.721359	0.833314
C22	ENST00000280886	chr10_-_409251_410313	344.74	4.2762	80.6184	0.721359	0.597551
C19	ENST00000280886	chr10_-_410522_412214	379.209	30.5548	12.4108	0.721359	0.833314
C22	ENST00000280886	chr10_-_410522_412214	731.318	30.5548	23.9347	0.721359	0.597551
C19	ENST00000280886	chr10_-_430086_430485	38.4009	1.47875	25.9684	0.721359	0.833314
C22	ENST00000280886	chr10_-_430086_430485	66.9399	1.47875	45.2677	0.721359	0.597551
C19	ENST00000280886	chr10_-_436033_436203	141.603	11.3563	12.4692	0.721359	0.833314
C22	ENST00000280886	chr10_-_436033_436203	204.167	11.3563	17.9783	0.721359	0.597551
C22	ENST00000280886	chr10_-_436313_436679	103.757	0.398913	260.099	0.721359	0.597551
C19	ENST00000280886	chr10_-_461828_465004	712.817	66.6549	10.6941	0.721359	0.833314
C22	ENST00000280886	chr10_-_461828_465004	1055.98	66.6549	15.8425	0.721359	0.597551
C19	ENST00000316157	chr10_-_863829_866739	588.846	86.0458	6.8434	4.5998	6.23423
C22	ENST00000316157	chr10_-_863829_866739	522.208	86.0458	6.06896	4.5998	5.93058
C22	ENST00000316157	chr10_-_871256_871703	34.0607	8.62393	3.94956	4.5998	5.93058
C19	ENST00000316157	chr10_-_882446_888871	431.008	109.826	3.92446	4.5998	6.23423
C22	ENST00000360803	chr10_+_1043248_1044942	104.884	24.971	4.20022	3.62401	10.4592
C19	ENST00000360803	chr10_+_1051847_1052957	338.909	9.16312	36.9862	3.62401	8.75456
C22	ENST00000360803	chr10_+_1051847_1052957	257.859	9.16312	28.1409	3.62401	10.4592
C22	ENST00000360803	chr10_+_1053068_1054897	108.708	22.2887	4.87727	3.62401	10.4592
C22	ENST00000360803	chr10_+_1054975_1055468	28.2048	3.22874	8.73555	3.62401	10.4592
C19	ENST00000429642	chr10_-_1089333_1089938	1421.45	339.079	4.19209	0.20193	0.398888
C22	ENST00000429642	chr10_-_1089333_1089938	1927.05	339.079	5.68318	0.20193	0.187333
C22	ENST00000699222	chr10_+_3149501_3150892	2907.93	179.088	16.2374	0.277235	0.447741
C19	ENST00000699222	chr10_+_3150985_3151546	270.414	19.0662	14.1829	0.277235	0.403086
C22	ENST00000699222	chr10_+_3150985_3151546	303.747	19.0662	15.9312	0.277235	0.447741
C19	ENST00000699222	chr10_+_3155380_3155563	29.7703	3.64929	8.15784	0.277235	0.403086
C19	ENST00000699222	chr10_+_3155710_3158967	1818.47	268.153	6.78146	0.277235	0.403086
C22	ENST00000699222	chr10_+_3155710_3158967	1284.22	268.153	4.78914	0.277235	0.447741
C19	ENST00000699222	chr10_+_3175506_3176674	885.667	258.521	3.4259	0.277235	0.403086
C22	ENST00000699222	chr10_+_3175506_3176674	643.229	258.521	2.48811	0.277235	0.447741
C19	ENST00000224949	chr10_-_3180529_3181095	90.4032	7.29549	12.3917	6.83253	10.0881
C22	ENST00000224949	chr10_-_3180529_3181095	78.1231	7.29549	10.7084	6.83253	9.35703
C19	ENST00000224949	chr10_-_3189442_3189763	10.21	4.36476	2.33919	6.83253	10.0881
C22	ENST00000224949	chr10_-_3189442_3189763	7.16039	4.36476	1.6405	6.83253	9.35703
C19	ENST00000224949	chr10_-_3199723_3200231	17.9419	4.96673	3.61241	6.83253	10.0881
C22	ENST00000224949	chr10_-_3199723_3200231	18.7025	4.96673	3.76556	6.83253	9.35703
C19	ENST00000224949	chr10_-_3208572_3209127	27.5571	11.3362	2.43089	6.83253	10.0881
C22	ENST00000224949	chr10_-_3208572_3209127	21.3743	11.3362	1.88549	6.83253	9.35703
C22	ENST00000451104	chr10_-_3209234_3214908	5738.07	8839.45	0.649144	0.0462217	0.159984
C19	ENST00000224949	chr10_-_3209234_3212295	53.2308	36.984	1.43929	6.83253	10.0881
C22	ENST00000224949	chr10_-_3209234_3212295	51.7258	36.984	1.3986	6.83253	9.35703
C22	ENST00000224949	chr10_-_3212398_3214908	41.0387	26.15	1.56935	6.83253	9.35703
C22	ENST00000542957	chr10_-_3821782_3823832	7403.79	1167.8	6.33992	0.229698	0.15357
C22	ENST00000497571	chr10_-_3822421_3823832	1992.18	365.836	5.44555	0.564515	0.503469
C19	ENST00000497571	chr10_-_3824406_3827104	1370.89	966.801	1.41796	0.564515	0.585023
C22	ENST00000355029	chr10_+_5493900_5494320	28.4545	4.86874	5.84432	9.93282	6.0096
C19	ENST00000355029	chr10_+_5494488_5494820	26.4375	4.22247	6.26113	9.93282	7.64067
C22	ENST00000355029	chr10_+_5494488_5494820	21.2993	4.22247	5.04426	9.93282	6.0096
C19	ENST00000355029	chr10_+_5497081_5498049	188.858	17.652	10.699	9.93282	7.64067
C19	ENST00000355029	chr10_+_5498236_5498550	22.9037	5.24687	4.36522	9.93282	7.64067
C22	ENST00000695832	chr10_+_5765740_5766392	85.5201	22.9903	3.71983	1.43116	2.65435
C22	ENST00000695832	chr10_+_5769086_5772449	520.279	230.854	2.25372	1.43116	2.65435
C22	ENST00000695832	chr10_+_5784489_5788141	526.683	297.273	1.77172	1.43116	2.65435
C19	ENST00000695832	chr10_+_5798701_5799482	927.282	63.8841	14.5151	1.43116	1.96596
C22	ENST00000695832	chr10_+_5798701_5799482	545.52	63.8841	8.53921	1.43116	2.65435
C22	ENST00000380181	chr10_-_5828013_5838725	1755.81	853.021	2.05835	1.02627	2.08279
C22	ENST00000380191	chr10_-_5836982_5838725	13.6005	2.67451	5.08523	23.2508	63.8946
C19	ENST00000380094	chr10_-_5930030_5931003	878.113	207.771	4.22635	0.155009	0.397443
C22	ENST00000380094	chr10_-_5930030_5931003	2175.87	207.771	10.4724	0.155009	0.206814
C19	ENST00000397269	chr10_+_5948595_5950887	1505.54	187.488	8.03003	0.330523	0.497497
C19	ENST00000397269	chr10_+_5951257_5952900	1666.34	582.037	2.86295	0.330523	0.497497
C22	ENST00000397269	chr10_+_5951257_5952900	1369.64	582.037	2.35318	0.330523	0.565113
C19	ENST00000397269	chr10_+_5955802_5956140	138.694	30.3697	4.56687	0.330523	0.497497
C19	ENST00000397269	chr10_+_5959639_5960304	528.646	66.2555	7.97891	0.330523	0.497497
C22	ENST00000397269	chr10_+_5959639_5960304	332.677	66.2555	5.02112	0.330523	0.565113
C19	ENST00000397269	chr10_+_5967455_5969397	1264.33	194.498	6.50047	0.330523	0.497497
C19	ENST00000397269	chr10_+_5978550_5979072	458.294	32.7309	14.0019	0.330523	0.497497
C22	ENST00000397269	chr10_+_5978550_5979072	256.586	32.7309	7.83925	0.330523	0.565113
C22	ENST00000379888	chr10_+_6139151_6143233	107.188	20.7982	5.1537	7.24077	6.93177
C19	ENST00000379888	chr10_+_6147060_6148103	107.009	10.8314	9.87955	7.24077	6.70035
C22	ENST00000379888	chr10_+_6154324_6155470	183.214	61.542	2.97706	7.24077	6.93177
C19	ENST00000379888	chr10_+_6156110_6157201	193.871	18.3198	10.5826	7.24077	6.70035
C19	ENST00000361972	chr10_-_7214120_7214456	50.5342	3.07098	16.4554	1.87726	1.08837
C22	ENST00000361972	chr10_-_7214120_7214456	83.2717	3.07098	27.1156	1.87726	1.27294
C22	ENST00000361972	chr10_-_7230695_7239509	2667.05	481.588	5.53803	1.87726	1.27294
C19	ENST00000361972	chr10_-_7247890_7262372	1657.52	383.359	4.32368	1.87726	1.08837
C22	ENST00000361972	chr10_-_7247890_7262372	1106.88	383.359	2.88733	1.87726	1.27294
C19	ENST00000361972	chr10_-_7262499_7269816	2100.38	293.083	7.16653	1.87726	1.08837
C22	ENST00000361972	chr10_-_7262499_7269816	1982.81	293.083	6.76535	1.87726	1.27294
C22	ENST00000361972	chr10_-_7412337_7423760	596.257	97.6664	6.10503	1.87726	1.27294
C19	ENST00000379562	chr10_-_7804519_7805685	193.345	30.9972	6.23749	1.05393	1.29303
C22	ENST00000379562	chr10_-_7804519_7805685	186.821	30.9972	6.02704	1.05393	1.32747
C19	ENST00000379562	chr10_-_7805754_7808015	360.394	96.2023	3.74621	1.05393	1.29303
C19	ENST00000379562	chr10_-_7820982_7822018	244.388	51.9454	4.70471	1.05393	1.29303
C22	ENST00000379562	chr10_-_7820982_7822018	242.566	51.9454	4.66964	1.05393	1.32747
C22	ENST00000356708	chr10_+_7839141_7840952	11.2587	10.9258	1.03047	15.3994	78.9614
C19	ENST00000344293	chr10_+_8051293_8055693	425.623	98.1132	4.33808	1.17195	1.01263
C22	ENST00000344293	chr10_+_8051293_8055693	646.342	98.1132	6.58772	1.17195	0.659094
C22	ENST00000633077	chr10_+_11060126_11207448	144167	121848	1.18317	0.0378677	0.039704
C19	ENST00000608830	chr10_+_11356233_11363169	1135.48	880.334	1.28982	0.404011	0.415685
C19	ENST00000277570	chr10_+_11908782_11911488	679.219	20.0052	33.9522	0.853886	1.90955
C22	ENST00000277570	chr10_+_11908782_11911488	1179.3	20.0052	58.9499	0.853886	1.23887
C22	ENST00000356352	chr10_-_11997506_11998318	1180.18	323.137	3.65226	0.147819	0.083038
C22	ENST00000356352	chr10_-_12001355_12006007	12801.4	1497.11	8.55074	0.147819	0.083038
C22	ENST00000356352	chr10_-_12006124_12009339	10730	1916.6	5.59848	0.147819	0.083038
C19	ENST00000263035	chr10_+_12123626_12126538	197.294	66.6453	2.96036	3.18354	3.87747
C22	ENST00000263035	chr10_+_12123626_12126538	216.814	66.6453	3.25325	3.18354	2.99335
C22	ENST00000263035	chr10_+_12133683_12136071	138.641	73.0444	1.89803	3.18354	2.99335
C19	ENST00000263035	chr10_+_12143180_12148244	117.345	43.6523	2.68817	3.18354	3.87747
C19	ENST00000491614	chr10_-_12214865_12215716	24.008	4.51176	5.3212	9.12917	8.62213
C22	ENST00000491614	chr10_-_12214865_12215716	22.0195	4.51176	4.88047	9.12917	7.99291
C19	ENST00000281141	chr10_+_12252023_12252288	0.601096	0.471362	1.27523	16.3558	43.2543
C22	ENST00000281141	chr10_+_12257834_12259359	26.3217	17.3646	1.51582	16.3558	50.3008
C22	ENST00000281141	chr10_+_12291717_12292309	10.2384	3.44175	2.97477	16.3558	50.3008
C19	ENST00000263036	chr10_+_13174197_13175501	393.803	388.592	1.01341	0.103346	0.165057
C22	ENST00000378714	chr10_+_13203606_13206127	31.4047	20.427	1.53742	9.23558	9.5527
C19	ENST00000378714	chr10_+_13225100_13228163	338.044	18.4833	18.2892	9.23558	9.09053
C22	ENST00000378714	chr10_+_13225100_13228163	229.255	18.4833	12.4034	9.23558	9.5527
C22	ENST00000378714	chr10_+_13231080_13233298	159.641	35.3405	4.51722	9.23558	9.5527
C19	ENST00000378714	chr10_+_13239767_13240688	17.6007	5.56302	3.16388	9.23558	9.09053
C19	ENST00000378714	chr10_+_13240807_13243420	110.225	19.308	5.70875	9.23558	9.09053
C22	ENST00000378714	chr10_+_13240807_13243420	131.062	19.308	6.78798	9.23558	9.5527
C22	ENST00000378714	chr10_+_13246364_13251090	172.935	96.4138	1.79368	9.23558	9.5527
C19	ENST00000378614	chr10_-_13361356_13370350	12805.8	2471.43	5.18151	0.456046	0.334615
C22	ENST00000378614	chr10_-_13361356_13370350	7924.17	2471.43	3.20631	0.456046	0.483079
C19	ENST00000327347	chr10_-_13365047_13370350	181.614	42.4079	4.28256	9.18581	12.2512
C22	ENST00000327347	chr10_-_13365047_13370350	194.164	42.4079	4.57848	9.18581	10.0637
C22	ENST00000327347	chr10_-_13370450_13371697	35.4742	5.34108	6.64176	9.18581	10.0637
C19	ENST00000327347	chr10_-_13378350_13380704	78.6044	23.8954	3.28952	9.18581	12.2512
C22	ENST00000327347	chr10_-_13378350_13380704	91.1199	23.8954	3.81328	9.18581	10.0637
C22	ENST00000378572	chr10_+_13652185_13653614	21.2278	10.5354	2.0149	7.51749	6.54801
C19	ENST00000378572	chr10_+_13653683_13655740	42.7091	9.25849	4.61296	7.51749	5.15113
C19	ENST00000378372	chr10_+_14909908_14912595	27.3088	15.7189	1.73732	7.17923	13.622
C22	ENST00000378372	chr10_+_14909908_14912595	24.9407	15.7189	1.58667	7.17923	15.5168
C22	ENST00000378372	chr10_+_14912666_14913526	19.3983	7.69198	2.52189	7.17923	15.5168
C22	ENST00000378036	chr10_-_15828647_15831245	3891.64	3317.28	1.17314	0.338801	0.394949
C19	ENST00000378036	chr10_-_15831318_15838098	1917.72	2964.47	0.6469	0.338801	0.439585
C22	ENST00000378036	chr10_-_15831318_15838098	3157.37	2964.47	1.06507	0.338801	0.394949
C19	ENST00000277632	chr10_-_15876615_15879202	47.4722	28.4364	1.66941	10.097	9.75309
C22	ENST00000277632	chr10_-_15883598_15885210	48.8643	45.3553	1.07737	10.097	9.16825
C22	ENST00000378000	chr10_+_16479046_16479355	34.9368	20.2779	1.7229	1.19613	1.31666
C22	ENST00000535784	chr10_+_16479046_16526335	2643.61	2165.5	1.22078	1.80855	1.3735
C19	ENST00000377921	chr10_-_16635495_16737021	45529.7	7560.4	6.02213	0.445181	0.192336
C22	ENST00000377921	chr10_-_16635495_16737021	35932.8	7560.4	4.75276	0.445181	0.10592
C19	ENST00000377799	chr10_-_17191139_17195505	2314.73	1085.99	2.13145	0.220831	0.107572
C19	ENST00000544301	chr10_+_17275930_17276691	552.255	174.465	3.16542	1.57912	1.31642
C22	ENST00000544301	chr10_+_17275930_17276691	420.999	174.465	2.41309	1.57912	0.954871
C19	ENST00000544301	chr10_+_17276817_17277167	448.185	97.1213	4.61469	1.57912	1.31642
C22	ENST00000544301	chr10_+_17276817_17277167	404.243	97.1213	4.16225	1.57912	0.954871
C19	ENST00000544301	chr10_+_17277388_17277844	451.223	125.956	3.58238	1.57912	1.31642
C22	ENST00000544301	chr10_+_17277388_17277844	434.614	125.956	3.45051	1.57912	0.954871
C19	ENST00000544301	chr10_+_17278378_17279228	588.717	214.77	2.74116	1.57912	1.31642
C22	ENST00000544301	chr10_+_17278378_17279228	836.762	214.77	3.89609	1.57912	0.954871
C22	ENST00000377524	chr10_+_17735311_17737047	123.187	54.4338	2.26305	4.91403	4.78948
C19	ENST00000377524	chr10_+_17742278_17746429	149.003	73.4864	2.02762	4.91403	4.82542
C22	ENST00000377524	chr10_+_17742278_17746429	197.725	73.4864	2.69063	4.91403	4.78948
C19	ENST00000377524	chr10_+_17747023_17747586	26.1117	4.63095	5.63852	4.91403	4.82542
C22	ENST00000377524	chr10_+_17747023_17747586	31.3186	4.63095	6.7629	4.91403	4.78948
C22	ENST00000324631	chr10_+_18807345_18807838	546.989	51.7014	10.5798	0.405804	0.510065
C19	ENST00000377275	chr10_+_18955564_18957458	97.415	9.67334	10.0705	14.4347	5.90258
C19	ENST00000377275	chr10_+_18963064_18964096	58.9572	18.6774	3.15661	14.4347	5.90258
C22	ENST00000377275	chr10_+_18963064_18964096	55.7805	18.6774	2.98653	14.4347	7.65501
C19	ENST00000631589	chr10_+_21884369_21901276	44799.3	37459.9	1.19593	0.0458807	0.102256
C19	ENST00000631589	chr10_+_22015284_22016784	4527.85	2046.82	2.21214	0.0458807	0.102256
C22	ENST00000631589	chr10_+_22015284_22016784	3320.51	2046.82	1.62228	0.0458807	0.191838
C19	ENST00000631589	chr10_+_22022016_22022432	3060.95	303.158	10.0969	0.0458807	0.102256
C22	ENST00000631589	chr10_+_22022016_22022432	1136.38	303.158	3.74847	0.0458807	0.191838
C22	ENST00000631589	chr10_+_22029165_22030867	5098.05	5365.86	0.95009	0.0458807	0.191838
C19	ENST00000376980	chr10_-_22048547_22055189	109.984	19.7379	5.57222	11.7866	5.48262
C19	ENST00000602390	chr10_+_22615915_22616523	52951.1	615.944	85.9675	0.17446	0.017129
C22	ENST00000602390	chr10_+_22615915_22616523	11873.1	615.944	19.2762	0.17446	0.059715
C19	ENST00000376573	chr10_-_22830976_22839587	340.33	74.6207	4.5608	4.68167	5.01866
C22	ENST00000376573	chr10_-_22830976_22839587	376.484	74.6207	5.0453	4.68167	4.58983
C22	ENST00000376573	chr10_-_22896952_22898548	62.9652	12.1878	5.16626	4.68167	4.58983
C19	ENST00000612832	chr10_-_24878231_24880153	794.898	227.461	3.49466	1.02018	0.696945
C22	ENST00000612832	chr10_-_24878231_24880153	936.547	227.461	4.1174	1.02018	0.966316
C19	ENST00000636789	chr10_-_24879408_24880153	1385.46	1596.53	0.867792	0.0858717	0.163123
C22	ENST00000636789	chr10_-_24879408_24880153	1532.02	1596.53	0.959593	0.0858717	0.187987
C19	ENST00000612832	chr10_-_24880259_24880570	33.0012	19.0202	1.73506	1.02018	0.696945
C22	ENST00000612832	chr10_-_24880259_24880570	68.3006	19.0202	3.59095	1.02018	0.966316
C19	ENST00000612832	chr10_-_24880941_24883878	5372.02	222.896	24.101	1.02018	0.696945
C22	ENST00000612832	chr10_-_24880941_24883878	2247.71	222.896	10.0841	1.02018	0.966316
C22	ENST00000680286	chr10_-_24886512_24886873	1682.25	56.4564	29.7973	0.0531383	0.030911
C19	ENST00000680286	chr10_-_24889859_24890906	9245.74	658.658	14.0372	0.0531383	0.030825
C22	ENST00000680286	chr10_-_24893277_24896427	13199.2	765.298	17.2471	0.0531383	0.030911
C19	ENST00000376215	chr10_+_26993670_26994214	64.7954	13.5595	4.77859	1.83947	5.69485
C22	ENST00000376215	chr10_+_26993670_26994214	57.3369	13.5595	4.22853	1.83947	5.68569
C19	ENST00000376215	chr10_+_26994323_26998566	151.716	118.899	1.27601	1.83947	5.69485
C22	ENST00000376215	chr10_+_26994323_26998566	139.297	118.899	1.17156	1.83947	5.68569
C19	ENST00000376087	chr10_-_27302039_27303422	465.136	30.5994	15.2008	1.45803	1.08356
C22	ENST00000376087	chr10_-_27302039_27303422	529.379	30.5994	17.3003	1.45803	1.24486
C19	ENST00000376087	chr10_-_27313488_27317780	628.487	116.216	5.40794	1.45803	1.08356
C19	ENST00000376087	chr10_-_27381441_27382277	171.657	12.3138	13.9403	1.45803	1.08356
C22	ENST00000376087	chr10_-_27381441_27382277	173.514	12.3138	14.0911	1.45803	1.24486
C19	ENST00000376016	chr10_-_27408378_27409363	29.2384	8.17913	3.57475	11.4059	18.2637
C22	ENST00000376016	chr10_-_27408378_27409363	23.3696	8.17913	2.85722	11.4059	21.4381
C19	ENST00000376016	chr10_-_27409476_27410314	16.4808	4.78011	3.44778	11.4059	18.2637
C22	ENST00000376016	chr10_-_27409476_27410314	18.2385	4.78011	3.8155	11.4059	21.4381
C19	ENST00000376016	chr10_-_27423910_27425204	16.9736	10.4951	1.61728	11.4059	18.2637
C22	ENST00000376016	chr10_-_27423910_27425204	14.88	10.4951	1.4178	11.4059	21.4381
C22	ENST00000376016	chr10_-_27434519_27437834	69.4091	81.3444	0.853274	11.4059	21.4381
C22	ENST00000326799	chr10_-_27436597_27437834	1017.46	153.705	6.61959	1.39051	0.456036
C19	ENST00000375946	chr10_+_27444541_27447477	1071.29	310.236	3.45315	1.92131	2.37938
C22	ENST00000375946	chr10_+_27454099_27454317	8.59687	2.99797	2.86756	1.92131	2.21011
C19	ENST00000396271	chr10_-_27486371_27493368	1378.95	464.161	2.97084	1.00812	0.845572
C22	ENST00000396271	chr10_-_27486371_27493368	877.087	464.161	1.88962	1.00812	0.904129
C19	ENST00000428935	chr10_+_28878780_28879648	1864.73	105.823	17.6212	0.713223	0.380215
C22	ENST00000375377	chr10_-_30306846_30315031	562.72	139.493	4.03405	0.719738	1.44121
C19	ENST00000263063	chr10_-_30605139_30611319	125.296	44.1287	2.83933	4.07116	5.2356
C19	ENST00000263063	chr10_-_30629379_30630396	66.85	16.2245	4.12032	4.07116	5.2356
C22	ENST00000263063	chr10_-_30629379_30630396	56.6992	16.2245	3.49468	4.07116	5.76727
C19	ENST00000542547	chr10_+_30723307_30727844	8322.84	1826.77	4.55604	0.445195	0.272383
C19	ENST00000263056	chr10_+_30723307_30726104	9427.02	7618.92	1.23732	0.085017	0.180863
C19	ENST00000542547	chr10_+_30748430_30749634	965.552	57.2961	16.852	0.445195	0.272383
C19	ENST00000320985	chr10_+_31810864_31812860	186.241	33.6274	5.53836	4.69421	0.687283
C19	ENST00000320985	chr10_+_31813041_31815599	843.903	40.5551	20.8088	4.69421	0.687283
C22	ENST00000320985	chr10_+_31813041_31815599	467.808	40.5551	11.5351	4.69421	1.3125
C19	ENST00000344936	chr10_-_32096760_32097576	193.742	31.3638	6.17726	1.76623	0.784547
C19	ENST00000344936	chr10_-_32098235_32099576	350.521	29.2096	12.0002	1.76623	0.784547
C22	ENST00000344936	chr10_-_32098235_32099576	266.719	29.2096	9.13119	1.76623	1.05354
C19	ENST00000302418	chr10_-_32304587_32306070	53.1187	5.39209	9.85124	21.6022	15.2865
C19	ENST00000302418	chr10_-_32310215_32311067	23.4848	3.7438	6.27297	21.6022	15.2865
C22	ENST00000302418	chr10_-_32310215_32311067	19.7006	3.7438	5.26219	21.6022	22.1313
C19	ENST00000302418	chr10_-_32317499_32320000	336.31	12.1313	27.7224	21.6022	15.2865
C22	ENST00000302418	chr10_-_32317499_32320000	170.754	12.1313	14.0754	21.6022	22.1313
C19	ENST00000302418	chr10_-_32323766_32324449	21.7185	4.93674	4.39936	21.6022	15.2865
C19	ENST00000302418	chr10_-_32327754_32328254	14.9805	3.66958	4.08235	21.6022	15.2865
C22	ENST00000302418	chr10_-_32327754_32328254	15.0466	3.66958	4.10035	21.6022	22.1313
C22	ENST00000375110	chr10_-_32582122_32582519	233.145	54.4347	4.28303	1.00971	0.639086
C19	ENST00000302278	chr10_-_33190563_33197295	56.6321	38.7326	1.46213	22.723	15.8744
C19	ENST00000677363	chr10_-_33196071_33197295	1829.27	659.248	2.77478	0.219835	0.06396
C19	ENST00000609742	chr10_-_33199383_33200375	13014.9	1307.64	9.95296	0.04295	0.014906
C22	ENST00000609742	chr10_-_33199383_33200375	11642.8	1307.64	8.90366	0.04295	0.023448
C19	ENST00000609742	chr10_-_33209313_33211184	37233.3	6068.51	6.13549	0.04295	0.014906
C22	ENST00000609742	chr10_-_33209313_33211184	26228.2	6068.51	4.32202	0.04295	0.023448
C19	ENST00000395995	chr10_-_33469293_33474555	3188.7	321.244	9.92608	0.779664	0.116662
C19	ENST00000374875	chr10_-_33471676_33474555	482.757	426.236	1.13261	0.334696	0.370787
C19	ENST00000374875	chr10_-_33474652_33475144	86.3029	38.2373	2.25703	0.334696	0.370787
C19	ENST00000374875	chr10_-_33475416_33481208	2694.27	827.926	3.25424	0.334696	0.370787
C22	ENST00000374875	chr10_-_33475416_33481208	5384.42	827.926	6.50351	0.334696	0.175692
C19	ENST00000374875	chr10_-_33496644_33502313	6583.29	862.048	7.63681	0.334696	0.370787
C19	ENST00000374794	chr10_-_34620272_34626202	3173.66	636.569	4.98558	0.866275	0.178658
C19	ENST00000544292	chr10_-_34625171_34626205	404.307	312.798	1.29255	0.319277	0.368532
C19	ENST00000374746	chr10_-_35299370_35300775	4948.85	6684.77	0.740318	0.00319133	0.045263
C22	ENST00000374746	chr10_-_35299370_35300775	49512.7	6684.77	7.40679	0.00319133	0.00513
C22	ENST00000626172	chr10_-_35320547_35321362	5437.3	1603.05	3.39185	0.0324983	0.038806
C22	ENST00000626172	chr10_-_35322201_35324099	7266.92	1517.47	4.78883	0.0324983	0.038806
C22	ENST00000626172	chr10_-_35333796_35338610	16827.3	3616.55	4.65285	0.0324983	0.038806
C19	ENST00000626172	chr10_-_35338693_35343361	3881.72	3009.51	1.28982	0.0324983	0.304762
C22	ENST00000626172	chr10_-_35338693_35343361	24429.2	3009.51	8.11734	0.0324983	0.038806
C19	ENST00000685392	chr10_+_35437419_35467816	5427.63	5816.41	0.933158	0.23337	0.320582
C22	ENST00000685392	chr10_+_35437419_35467816	6370.04	5816.41	1.09518	0.23337	0.227471
C19	ENST00000374706	chr10_+_35842113_35854950	928.466	156.012	5.95124	3.16048	2.89079
C22	ENST00000374706	chr10_+_35842113_35854950	730.481	156.012	4.68221	3.16048	2.85702
C19	ENST00000615949	chr10_-_38065503_38121952	159316	54717.4	2.91162	0.020615	0.032244
C19	ENST00000611278	chr10_-_38120240_38121952	3969.53	245.864	16.1452	0.935834	0.444889
C19	ENST00000302609	chr10_-_38246474_38260635	866.816	407.742	2.1259	0.721584	0.395701
C22	ENST00000302609	chr10_-_38246474_38260635	709.734	407.742	1.74065	0.721584	0.31702
C22	ENST00000307441	chr10_+_38305943_38306218	1179.33	595.134	1.98162	0.02514	0.042397
C22	ENST00000374618	chr10_+_38305948_38306218	90.3132	20.1833	4.47464	0.860043	0.553629
C19	ENST00000638053	chr10_+_38403809_38404122	807.169	1302.97	0.619485	0.012428	0.048317
C19	ENST00000374518	chr10_+_43288062_43288404	12.9472	5.6514	2.29097	3.3634	7.26025
C22	ENST00000374518	chr10_+_43288062_43288404	21.9043	5.6514	3.87591	3.3634	7.35015
C19	ENST00000374518	chr10_+_43294073_43297584	187.597	75.6068	2.48122	3.3634	7.26025
C22	ENST00000374518	chr10_+_43294073_43297584	164.214	75.6068	2.17195	3.3634	7.35015
C19	ENST00000374518	chr10_+_43316136_43316381	3.44341	2.76315	1.24619	3.3634	7.26025
C22	ENST00000374518	chr10_+_43316136_43316381	5.57812	2.76315	2.01875	3.3634	7.35015
C22	ENST00000374518	chr10_+_43318713_43319056	7.48285	3.1811	2.35228	3.3634	7.35015
C19	ENST00000374518	chr10_+_43325870_43326313	12.3963	2.06288	6.00921	3.3634	7.26025
C22	ENST00000374466	chr10_+_43634015_43650344	981.939	333.774	2.94193	3.37153	1.14875
C22	ENST00000374459	chr10_-_43694642_43695123	102.509	25.5914	4.00563	0.280815	0.702374
C19	ENST00000443950	chr10_-_43890136_43891903	4917.24	4214.1	1.16685	0.047228	0.480351
C22	ENST00000443950	chr10_-_43890136_43891903	8460.38	4214.1	2.00764	0.047228	0.273983
C19	ENST00000337970	chr10_-_43892038_43904537	524.942	151.199	3.47185	13.0068	23.7988
C22	ENST00000337970	chr10_-_43892038_43904537	514.491	151.199	3.40273	13.0068	22.7176
C19	ENST00000306006	chr10_-_44053619_44063346	1819.26	1993.53	0.912585	0.134621	0.430944
C19	ENST00000374433	chr10_-_44141650_44144249	78.7913	40.2158	1.95921	5.08352	6.79009
C19	ENST00000298295	chr10_-_45473503_45474065	112.621	30.0068	3.75318	5.20289	1.30526
C19	ENST00000453424	chr10_-_45954715_45956678	1259.33	375.019	3.35805	0.224934	0.424034
C22	ENST00000453424	chr10_-_45954715_45956678	1880.56	375.019	5.01457	0.224934	0.280768
C19	ENST00000319836	chr10_-_45956859_45959686	213.745	47.7264	4.47856	2.15489	2.36262
C19	ENST00000453424	chr10_-_45959444_45959686	44.8077	9.53151	4.70101	0.224934	0.424034
C19	ENST00000359860	chr10_+_46238931_46240268	13156.7	553.749	23.7593	0.057068	0.032835
C22	ENST00000359860	chr10_+_46238931_46240268	6627.84	553.749	11.969	0.057068	0.050997
C19	ENST00000358474	chr10_+_47942084_47943064	7285.09	1921.19	3.79197	0.0582537	0.053534
C22	ENST00000456984	chr10_+_48216058_48216427	366.921	133.469	2.74912	1.28101	0.528724
C19	ENST00000456984	chr10_+_48229191_48231778	1750.85	400.168	4.37528	1.28101	1.03607
C22	ENST00000395611	chr10_+_49634547_49635122	115.804	63.9296	1.81142	2.01819	1.25212
C19	ENST00000681659	chr10_-_50667280_50668418	7760.71	149.001	52.0849	0.526376	0.025642
C19	ENST00000681659	chr10_-_50679166_50680421	8228.69	114.268	72.0123	0.526376	0.025642
C22	ENST00000681659	chr10_-_50681633_50682072	5956.87	45.8984	129.784	0.526376	0.076886
C19	ENST00000681659	chr10_-_50732823_50736462	26207	921.791	28.4305	0.526376	0.025642
C22	ENST00000355832	chr10_-_50741024_50747007	1386.83	243.407	5.69758	1.24578	0.186757
C19	ENST00000374103	chr10_-_50951024_50952039	317.611	96.3552	3.29625	0.114634	0.604514
C19	ENST00000374103	chr10_-_50952798_50953389	491.304	76.8895	6.38974	0.114634	0.604514
C22	ENST00000374103	chr10_-_50952798_50953389	635.714	76.8895	8.26789	0.114634	0.670113
C19	ENST00000374103	chr10_-_50953542_50953843	145.571	15.5997	9.33168	0.114634	0.604514
C19	ENST00000374103	chr10_-_50954023_50954795	646.801	20.2699	31.9094	0.114634	0.604514
C22	ENST00000374103	chr10_-_50960786_50964821	2848.77	351.8	8.09772	0.114634	0.670113
C19	ENST00000402038	chr10_-_51027540_51028210	14.9381	3.23262	4.62104	3.03856	5.02073
C19	ENST00000402038	chr10_-_51028339_51040848	382.215	217.919	1.75393	3.03856	5.02073
C22	ENST00000402038	chr10_-_51028339_51040848	351.926	217.919	1.61494	3.03856	5.45569
C19	ENST00000402038	chr10_-_51065499_51069633	397.153	87.2429	4.55227	3.03856	5.02073
C22	ENST00000415340	chr10_-_51253968_51262048	5958.37	7228.93	0.82424	0.153229	0.264166
C22	ENST00000581486	chr10_+_51581378_51582182	21.6579	2.32981	9.29597	24.7591	25.1179
C19	ENST00000581486	chr10_+_51585599_51586270	12.5846	5.33	2.36109	24.7591	24.2359
C19	ENST00000679810	chr10_+_51749136_51751435	633.745	153.656	4.12445	0.411835	0.796851
C22	ENST00000679810	chr10_+_51749136_51751435	870.783	153.656	5.66711	0.411835	0.536299
C19	ENST00000611324	chr10_+_51859824_51863801	1234.2	358.453	3.44313	0.485458	0.356506
C19	ENST00000611324	chr10_+_51866225_51869860	2286.08	478.078	4.78181	0.485458	0.356506
C19	ENST00000373944	chr10_-_58118708_58119236	27.3446	10.5642	2.58843	11.201	23.4781
C22	ENST00000373944	chr10_-_58118708_58119236	28.4818	10.5642	2.69608	11.201	15.5889
C19	ENST00000373944	chr10_-_58120144_58120956	12.1816	14.1822	0.858936	11.201	23.4781
C22	ENST00000373944	chr10_-_58120144_58120956	13.9202	14.1822	0.981526	11.201	15.5889
C19	ENST00000615793	chr10_+_60127776_60128479	169.031	83.2278	2.03094	1.18068	0.928826
C19	ENST00000373886	chr10_+_60544840_60546682	101.362	20.7574	4.88316	0.817213	1.48971
C22	ENST00000373886	chr10_+_60560086_60560649	89.7951	4.76025	18.8635	0.817213	0.645915
C19	ENST00000395284	chr10_+_62547988_62551647	111.491	22.528	4.94902	31.5005	23.1677
C19	ENST00000316629	chr10_+_62552047_62553634	1779.28	833.063	2.13582	0.450828	0.550224
C19	ENST00000337910	chr10_-_62701612_62703728	169.299	282.414	0.599473	0.454553	1.19315
C19	ENST00000315289	chr10_-_63977008_63977953	1356.14	51.9822	26.0886	0.612756	0.241125
C22	ENST00000373789	chr10_-_64022580_64028309	388.303	228.471	1.69957	1.92929	1.08936
C22	ENST00000277746	chr10_+_64906053_64911909	192.086	43.0225	4.46479	5.77909	5.45067
C22	ENST00000435510	chr10_+_64911950_64913270	239.316	75.8199	3.15638	0.645034	0.910928
C19	ENST00000399262	chr10_-_64943329_64944367	471.292	26.3987	17.8529	1.55585	0.942091
C19	ENST00000399262	chr10_-_64953232_64954045	136.929	32.0105	4.27765	1.55585	0.942091
C19	ENST00000399262	chr10_-_64957323_64958272	1583.71	96.2816	16.4487	1.55585	0.942091
C22	ENST00000399262	chr10_-_64958487_64960235	334.237	216.524	1.54365	1.55585	0.930478
C19	ENST00000406900	chr10_+_69666044_69666546	1787.37	30.639	58.3363	1.15037	0.047556
C19	ENST00000212015	chr10_+_69666694_69667802	101.906	5.02828	20.2666	10.479	4.74947
C19	ENST00000212015	chr10_+_69672788_69676021	242.764	43.7162	5.55317	10.479	4.74947
C22	ENST00000212015	chr10_+_69672788_69676021	291.601	43.7162	6.67031	10.479	4.31412
C22	ENST00000277817	chr10_-_69682896_69684841	1064.12	189.338	5.6202	0.546419	0.298839
C19	ENST00000277817	chr10_-_69684944_69692353	2208.58	683.083	3.23326	0.546419	0.391654
C19	ENST00000277817	chr10_-_69699411_69700695	395.757	40.3196	9.81551	0.546419	0.391654
C19	ENST00000277817	chr10_-_69792626_69793721	1072.38	165.327	6.48637	0.546419	0.391654
C19	ENST00000265866	chr10_+_70098444_70098896	818.308	18.7059	43.7458	9.41562	5.779
C22	ENST00000265866	chr10_+_70098444_70098896	673.594	18.7059	36.0096	9.41562	7.60696
C22	ENST00000265866	chr10_+_70098983_70099196	2.89209	0.44607	6.48349	9.41562	7.60696
C19	ENST00000265866	chr10_+_70101066_70101341	18.6884	4.92207	3.79685	9.41562	5.779
C19	ENST00000602465	chr10_-_70154208_70156536	541.743	70.7038	7.66214	2.23448	1.28843
C22	ENST00000602465	chr10_-_70154208_70156536	403.604	70.7038	5.70838	2.23448	1.2314
C19	ENST00000373644	chr10_+_70334009_70360737	1163.67	421.921	2.75803	4.60757	3.00515
C19	ENST00000373644	chr10_+_70406762_70411602	373.359	108.313	3.44703	4.60757	3.00515
C22	ENST00000373644	chr10_+_70406762_70411602	368.395	108.313	3.4012	4.60757	2.99136
C19	ENST00000630771	chr10_+_70497646_70500385	4114.93	1460.29	2.81789	0.289904	0.635491
C19	ENST00000630771	chr10_+_70500418_70502132	3040.17	602.596	5.04512	0.289904	0.635491
C22	ENST00000630771	chr10_+_70502326_70506917	3262.37	1622.04	2.01128	0.289904	0.548681
C19	ENST00000630771	chr10_+_70509022_70509280	50.3548	51.9795	0.968743	0.289904	0.635491
C22	ENST00000630771	chr10_+_70509022_70509280	160.385	51.9795	3.08554	0.289904	0.548681
C19	ENST00000630771	chr10_+_70531202_70532744	1066.89	293.833	3.63094	0.289904	0.635491
C22	ENST00000630771	chr10_+_70531202_70532744	1208.35	293.833	4.11237	0.289904	0.548681
C19	ENST00000630771	chr10_+_70546449_70547683	807.25	462.24	1.74639	0.289904	0.635491
C19	ENST00000630771	chr10_+_70548085_70549466	1694.75	306.583	5.52788	0.289904	0.635491
C22	ENST00000630771	chr10_+_70548085_70549466	2478.67	306.583	8.08483	0.289904	0.548681
C19	ENST00000630771	chr10_+_70549672_70550963	475.223	111.604	4.25811	0.289904	0.635491
C22	ENST00000630771	chr10_+_70549672_70550963	809.213	111.604	7.25073	0.289904	0.548681
C19	ENST00000373585	chr10_+_70696851_70700815	83.0533	29.4934	2.816	7.89898	9.64441
C22	ENST00000373585	chr10_+_70696851_70700815	48.2102	29.4934	1.63461	7.89898	12.321
C19	ENST00000373585	chr10_+_70700950_70702968	93.2147	9.73296	9.57721	7.89898	9.64441
C22	ENST00000373585	chr10_+_70700950_70702968	46.587	9.73296	4.78652	7.89898	12.321
C19	ENST00000685106	chr10_+_70721913_70723046	2115.22	144.539	14.6342	0.953879	0.621686
C22	ENST00000685106	chr10_+_70721913_70723046	1113.74	144.539	7.70544	0.953879	1.57488
C19	ENST00000685106	chr10_+_70725250_70726773	3292.66	105.103	31.3278	0.953879	0.621686
C19	ENST00000685106	chr10_+_70737444_70738597	2375.8	88.3804	26.8815	0.953879	0.621686
C22	ENST00000685106	chr10_+_70737444_70738597	884.515	88.3804	10.008	0.953879	1.57488
C19	ENST00000373382	chr10_+_70916919_70917802	145.679	18.9345	7.69381	1.87087	1.65433
C22	ENST00000373382	chr10_+_70928387_70930911	238.429	82.4375	2.89223	1.87087	2.13901
C19	ENST00000359655	chr10_+_70945820_70946198	5.30619	1.25136	4.24034	5.10227	9.79988
C22	ENST00000359655	chr10_+_70946306_70947397	36.4385	17.7136	2.05709	5.10227	10.456
C19	ENST00000359655	chr10_+_70947512_70949022	37.9596	7.15355	5.3064	5.10227	9.79988
C22	ENST00000359655	chr10_+_70962275_70962622	6.02527	1.00578	5.99063	5.10227	10.456
C19	ENST00000436817	chr10_+_71144237_71144551	5426.36	1314.17	4.12911	0.00889633	0.02064
C19	ENST00000436817	chr10_+_71152064_71154705	18168.6	5497.96	3.30461	0.00889633	0.02064
C19	ENST00000373290	chr10_+_71243632_71244896	122.365	17.7375	6.89865	2.13866	2.51706
C22	ENST00000373290	chr10_+_71243632_71244896	135.603	17.7375	7.645	2.13866	2.41145
C19	ENST00000373290	chr10_+_71255445_71258035	103.692	40.3892	2.56733	2.13866	2.51706
C19	ENST00000373290	chr10_+_71264241_71265879	122.762	28.7354	4.27216	2.13866	2.51706
C22	ENST00000373290	chr10_+_71264241_71265879	114.04	28.7354	3.96861	2.13866	2.41145
C22	ENST00000676699	chr10_+_71849922_71851512	416.968	171.54	2.43074	0.143111	0.218242
C19	ENST00000676699	chr10_+_71855509_71859963	8125.86	1347.69	6.02945	0.143111	0.177212
C19	ENST00000676699	chr10_+_71868963_71871273	2223.33	346.782	6.4113	0.143111	0.177212
C22	ENST00000373241	chr10_-_71917623_71920759	982.193	337.474	2.91043	1.47571	1.68399
C22	ENST00000373232	chr10_-_71973345_71974255	3.23933	2.34225	1.383	26.5186	108.356
C22	ENST00000373232	chr10_-_71974342_71977567	9.50572	7.07971	1.34267	26.5186	108.356
C19	ENST00000373232	chr10_-_71990155_71993019	49.2346	15.4199	3.19291	26.5186	88.8197
C22	ENST00000373232	chr10_-_71990155_71993019	40.8654	15.4199	2.65016	26.5186	108.356
C22	ENST00000373218	chr10_+_72179855_72181471	47.7075	4.69	10.1722	6.94708	7.4831
C22	ENST00000697928	chr10_+_72617447_72619127	1774.57	264.675	6.70472	0.188016	0.165674
C19	ENST00000299299	chr10_-_72644989_72645554	6.46233	3.82544	1.6893	8.27046	22.902
C22	ENST00000299299	chr10_-_72644989_72645554	7.66212	3.82544	2.00294	8.27046	25.3194
C22	ENST00000335350	chr10_+_73039802_73044476	841.978	54.2298	15.5261	2.85824	1.98699
C22	ENST00000335350	chr10_+_73044620_73045082	50.8307	19.8502	2.56072	2.85824	1.98699
C19	ENST00000335350	chr10_+_73045186_73046445	394.284	20.363	19.3628	2.85824	3.42647
C22	ENST00000335350	chr10_+_73045186_73046445	495.222	20.363	24.3197	2.85824	1.98699
C22	ENST00000335350	chr10_+_73053690_73055567	513.843	75.7903	6.7798	2.85824	1.98699
C19	ENST00000335350	chr10_+_73055717_73056334	48.7382	24.5766	1.98312	2.85824	3.42647
C19	ENST00000394936	chr10_-_73578868_73579221	4.42306	0.834545	5.29997	51.1352	41.8262
C22	ENST00000394936	chr10_-_73578868_73579221	4.65744	0.834545	5.58082	51.1352	38.4331
C19	ENST00000394936	chr10_-_73579657_73579996	1.05197	0.35239	2.98525	51.1352	41.8262
C19	ENST00000394936	chr10_-_73580092_73581632	8.32014	2.35846	3.52779	51.1352	41.8262
C22	ENST00000394936	chr10_-_73580092_73581632	12.3852	2.35846	5.25138	51.1352	38.4331
C19	ENST00000394936	chr10_-_73587914_73588633	4.11225	0.670345	6.13453	51.1352	41.8262
C22	ENST00000394936	chr10_-_73587914_73588633	6.53083	0.670345	9.74249	51.1352	38.4331
C19	ENST00000394936	chr10_-_73591008_73591602	11.739	0.565184	20.7703	51.1352	41.8262
C22	ENST00000394936	chr10_-_73591008_73591602	12.8795	0.565184	22.7882	51.1352	38.4331
C22	ENST00000338820	chr10_-_74095689_74096281	204.073	40.4952	5.03943	1.04037	1.33286
C19	ENST00000338820	chr10_-_74098069_74100546	2118.42	630.353	3.36069	1.04037	1.92549
C22	ENST00000338820	chr10_-_74098069_74100546	2464.63	630.353	3.90991	1.04037	1.33286
C22	ENST00000373053	chr10_+_74628621_74631134	54.387	15.4433	3.52171	3.39119	3.73251
C19	ENST00000373008	chr10_-_74790128_74803644	395.085	276.869	1.42697	3.0522	3.87005
C22	ENST00000373008	chr10_-_74790128_74803644	476.838	276.869	1.72225	3.0522	3.35543
C22	ENST00000372979	chr10_-_74896676_74897760	53.6309	7.66118	7.00034	4.9602	5.16493
C19	ENST00000372979	chr10_-_74897828_74899066	43.2701	13.7627	3.14402	4.9602	5.91632
C22	ENST00000372979	chr10_-_74899495_74906033	353.344	105.257	3.35697	4.9602	5.16493
C22	ENST00000430082	chr10_-_74901243_74906033	775.139	6488.32	0.119467	0.421509	2.05769
C19	ENST00000355577	chr10_-_75058859_75059362	3425.75	47.3599	72.3343	0.0587593	0.044078
C22	ENST00000355577	chr10_-_75058859_75059362	1906.26	47.3599	40.2506	0.0587593	0.030426
C19	ENST00000372921	chr10_-_75135975_75138668	95.7874	37.2426	2.57199	6.17148	11.2958
C19	ENST00000299432	chr10_-_75184949_75185568	223.578	32.8405	6.808	0.490805	0.389126
C22	ENST00000299432	chr10_-_75186489_75187370	367.41	66.2279	5.54766	0.490805	0.187801
C19	ENST00000399449	chr10_-_75479057_75480295	963.506	383.13	2.51483	0.161834	0.158795
C22	ENST00000399449	chr10_-_75479057_75480295	1705.82	383.13	4.45232	0.161834	0.084417
C19	ENST00000399449	chr10_-_75481262_75482146	2506.38	218.649	11.463	0.161834	0.158795
C22	ENST00000399449	chr10_-_75481262_75482146	4406.7	218.649	20.1542	0.161834	0.084417
C19	ENST00000399449	chr10_-_75485798_75487050	3501.37	286.522	12.2202	0.161834	0.158795
C22	ENST00000399449	chr10_-_75485798_75487050	5994.05	286.522	20.92	0.161834	0.084417
C22	ENST00000399449	chr10_-_75487240_75488136	2843.03	132.459	21.4635	0.161834	0.084417
C19	ENST00000339365	chr10_+_75504195_75506387	438.165	300.3	1.45909	0.51256	1.36935
C22	ENST00000339365	chr10_+_75504195_75506387	594.169	300.3	1.97859	0.51256	1.04516
C19	ENST00000345254	chr10_+_75504195_75506562	77.4902	23.2709	3.32993	6.88554	8.32363
C22	ENST00000345254	chr10_+_75504195_75506562	101.385	23.2709	4.35675	6.88554	6.85504
C19	ENST00000345254	chr10_+_75511001_75519379	500.503	81.6454	6.1302	6.88554	8.32363
C22	ENST00000345254	chr10_+_75511001_75519379	275.418	81.6454	3.37334	6.88554	6.85504
C22	ENST00000345254	chr10_+_75519552_75519775	3.93871	0.584142	6.74272	6.88554	6.85504
C22	ENST00000345254	chr10_+_75520607_75523247	77.6072	17.6538	4.39607	6.88554	6.85504
C19	ENST00000604729	chr10_+_75545844_75548427	649.017	216.183	3.00216	1.77623	1.48686
C22	ENST00000604729	chr10_+_75545844_75548427	693.673	216.183	3.20873	1.77623	0.973081
C22	ENST00000604729	chr10_+_75548581_75548853	15.415	0.784853	19.6406	1.77623	0.973081
C19	ENST00000604729	chr10_+_75551257_75551616	287.854	12.8947	22.3235	1.77623	1.48686
C19	ENST00000604729	chr10_+_75554088_75554298	53.132	7.31471	7.26371	1.77623	1.48686
C22	ENST00000604729	chr10_+_75554088_75554298	69.8811	7.31471	9.5535	1.77623	0.973081
C19	ENST00000603114	chr10_+_75554088_75554313	3137.25	484.557	6.47448	0.0476077	0.026775
C22	ENST00000603114	chr10_+_75554088_75554313	1546.46	484.557	3.1915	0.0476077	0.044618
C19	ENST00000351293	chr10_-_75577312_75581439	1173.55	191.073	6.14188	0.770884	1.066
C22	ENST00000351293	chr10_-_75577312_75581439	900.089	191.073	4.7107	0.770884	1.23099
C19	ENST00000351293	chr10_-_75602299_75606982	4027.22	120.228	33.4966	0.770884	1.066
C19	ENST00000351293	chr10_-_75607105_75607745	130.394	38.9824	3.34495	0.770884	1.066
C22	ENST00000351293	chr10_-_75607105_75607745	155.16	38.9824	3.98025	0.770884	1.23099
C19	ENST00000351293	chr10_-_75608367_75608770	15.0094	5.14808	2.91554	0.770884	1.066
C19	ENST00000351293	chr10_-_75609091_75612011	797.376	52.3099	15.2433	0.770884	1.066
C19	ENST00000351293	chr10_-_75612077_75612949	208.256	22.9874	9.05954	0.770884	1.066
C22	ENST00000351293	chr10_-_75612077_75612949	157.597	22.9874	6.85578	0.770884	1.23099
C19	ENST00000372755	chr10_+_75802911_75830427	953.267	695.383	1.37085	1.89202	2.70648
C19	ENST00000372755	chr10_+_75830578_75830732	56.531	0.488201	115.794	1.89202	2.70648
C22	ENST00000372755	chr10_+_75830578_75830732	57.9778	0.488201	118.758	1.89202	1.44883
C19	ENST00000372755	chr10_+_75830841_75832487	120.452	30.9214	3.89541	1.89202	2.70648
C19	ENST00000372755	chr10_+_75842302_75843123	55.792	19.0699	2.92565	1.89202	2.70648
C22	ENST00000372755	chr10_+_75843271_75848953	474.866	191.864	2.47501	1.89202	1.44883
C22	ENST00000372755	chr10_+_75855613_75856961	222.248	28.4077	7.82352	1.89202	1.44883
C22	ENST00000372755	chr10_+_75857090_75860705	913.841	138.798	6.58398	1.89202	1.44883
C22	ENST00000372755	chr10_+_75863686_75864808	192.569	41.921	4.59362	1.89202	1.44883
C22	ENST00000355264	chr10_-_75883668_75884137	23.0781	3.41503	6.75781	4.41446	5.80637
C19	ENST00000355264	chr10_-_75893922_75896389	228.977	28.8354	7.94081	4.41446	5.38483
C22	ENST00000355264	chr10_-_75896561_75897864	62.862	14.7965	4.24843	4.41446	5.80637
C19	ENST00000372745	chr10_-_75898140_75898563	6.74246	1.87099	3.60368	3.39598	6.97075
C22	ENST00000372745	chr10_-_75898140_75898563	8.66705	1.87099	4.63233	3.39598	8.76884
C19	ENST00000355264	chr10_-_75898140_75910512	706.986	175.755	4.02257	4.41446	5.38483
C22	ENST00000355264	chr10_-_75898140_75910512	480.851	175.755	2.73592	4.41446	5.80637
C19	ENST00000372745	chr10_-_75898689_75910512	528.925	217.386	2.43312	3.39598	6.97075
C22	ENST00000372745	chr10_-_75898689_75910512	300.838	217.386	1.38389	3.39598	8.76884
C19	ENST00000648725	chr10_+_76732397_76735156	42019.1	11377.5	3.69318	0.0260363	0.032866
C22	ENST00000648725	chr10_+_76732397_76735156	26052.6	11377.5	2.28983	0.0260363	0.048287
C22	ENST00000648725	chr10_+_76736088_76737073	7476.13	4365.2	1.71267	0.0260363	0.048287
C19	ENST00000648725	chr10_+_76737195_76738981	29635.5	4973	5.95928	0.0260363	0.032866
C22	ENST00000648725	chr10_+_76737195_76738981	18286.5	4973	3.67716	0.0260363	0.048287
C22	ENST00000648725	chr10_+_76781989_76784715	16836.8	2513.38	6.69889	0.0260363	0.048287
C19	ENST00000648725	chr10_+_76785007_76788246	17130.2	4546.43	3.76783	0.0260363	0.032866
C22	ENST00000648725	chr10_+_76785007_76788246	8056	4546.43	1.77194	0.0260363	0.048287
C19	ENST00000543351	chr10_+_76973828_76978820	11035.1	6249.11	1.76586	0.025657	0.231716
C22	ENST00000543351	chr10_+_76973828_76978820	4908.6	6249.11	0.785489	0.025657	0.551888
C19	ENST00000543351	chr10_+_76979114_76980500	3141.78	1364.15	2.3031	0.025657	0.231716
C22	ENST00000543351	chr10_+_76979114_76980500	1456.82	1364.15	1.06793	0.025657	0.551888
C19	ENST00000372391	chr10_-_79554716_79555818	82.934	6.46774	12.8227	2.01212	2.38744
C22	ENST00000372391	chr10_-_79554716_79555818	198.754	6.46774	30.73	2.01212	1.39871
C19	ENST00000372391	chr10_-_79555946_79556208	17.5921	0.467948	37.594	2.01212	2.38744
C22	ENST00000372391	chr10_-_79555946_79556208	105.811	0.467948	226.118	2.01212	1.39871
C22	ENST00000372391	chr10_-_79556352_79565422	1621.49	67.7593	23.9301	2.01212	1.39871
C22	ENST00000372391	chr10_-_79566686_79567553	105.811	3.23387	32.7198	2.01212	1.39871
C19	ENST00000372391	chr10_-_79569488_79570851	61.1533	7.59041	8.05666	2.01212	2.38744
C22	ENST00000372391	chr10_-_79569488_79570851	205.188	7.59041	27.0326	2.01212	1.39871
C19	ENST00000372391	chr10_-_79577647_79579078	152.465	16.6682	9.14701	2.01212	2.38744
C22	ENST00000372391	chr10_-_79579223_79579652	100.807	12.9982	7.75543	2.01212	1.39871
C19	ENST00000372391	chr10_-_79579776_79580839	124.401	27.6472	4.49958	2.01212	2.38744
C22	ENST00000372391	chr10_-_79589288_79589974	123.685	7.41496	16.6805	2.01212	1.39871
C19	ENST00000372391	chr10_-_79603464_79613111	477.08	72.3978	6.5897	2.01212	2.38744
C19	ENST00000372371	chr10_-_79737384_79739898	769.951	83.6262	9.20706	1.20243	0.988375
C22	ENST00000372371	chr10_-_79737384_79739898	1429.95	83.6262	17.0993	1.20243	0.489528
C19	ENST00000372371	chr10_-_79740031_79741185	283.293	20.6281	13.7334	1.20243	0.988375
C22	ENST00000372371	chr10_-_79740031_79741185	855.927	20.6281	41.4932	1.20243	0.489528
C19	ENST00000372371	chr10_-_79742076_79742410	73.8586	6.5512	11.2741	1.20243	0.988375
C22	ENST00000372371	chr10_-_79742076_79742410	228.792	6.5512	34.9237	1.20243	0.489528
C19	ENST00000372371	chr10_-_79743770_79743962	66.7763	1.19134	56.0514	1.20243	0.988375
C22	ENST00000372371	chr10_-_79743770_79743962	263.519	1.19134	221.196	1.20243	0.489528
C19	ENST00000372371	chr10_-_79744056_79744927	2462.63	35.4275	69.5119	1.20243	0.988375
C19	ENST00000372371	chr10_-_79762066_79764473	6666.5	88.9491	74.9473	1.20243	0.988375
C22	ENST00000372371	chr10_-_79762066_79764473	13972.6	88.9491	157.086	1.20243	0.489528
C19	ENST00000372371	chr10_-_79769749_79770228	152.776	13.2783	11.5057	1.20243	0.988375
C22	ENST00000372371	chr10_-_79769749_79770228	292.118	13.2783	21.9997	1.20243	0.489528
C19	ENST00000372371	chr10_-_79773548_79777332	1591.5	102.992	15.4527	1.20243	0.988375
C22	ENST00000372371	chr10_-_79773548_79777332	2512.62	102.992	24.3963	1.20243	0.489528
C19	ENST00000372371	chr10_-_79784461_79784728	852.915	11.7442	72.6241	1.20243	0.988375
C22	ENST00000372371	chr10_-_79784461_79784728	1472.85	11.7442	125.41	1.20243	0.489528
C19	ENST00000435275	chr10_+_79793662_79795109	2851.31	416.589	6.84442	1.22804	0.59762
C22	ENST00000435275	chr10_+_79793662_79795109	2064.94	416.589	4.95678	1.22804	1.04604
C19	ENST00000334512	chr10_+_81052113_81053137	134.765	45.7781	2.94388	0.855192	1.38018
C22	ENST00000334512	chr10_+_81052113_81053137	603.474	45.7781	13.1826	0.855192	0.483865
C19	ENST00000334512	chr10_+_81053410_81056227	253.59	99.5435	2.54753	0.855192	1.38018
C19	ENST00000334512	chr10_+_81056410_81057369	177.513	34.9231	5.08298	0.855192	1.38018
C22	ENST00000334512	chr10_+_81056410_81057369	659.275	34.9231	18.8779	0.855192	0.483865
C19	ENST00000334512	chr10_+_81058948_81060488	1835.27	104.597	17.5461	0.855192	1.38018
C22	ENST00000334512	chr10_+_81058948_81060488	5757.8	104.597	55.0476	0.855192	0.483865
C19	ENST00000334512	chr10_+_81060699_81061863	186.208	30.7092	6.06359	0.855192	1.38018
C22	ENST00000334512	chr10_+_81060699_81061863	727.476	30.7092	23.6892	0.855192	0.483865
C19	ENST00000334512	chr10_+_81063932_81064920	96.3644	20.6698	4.66208	0.855192	1.38018
C22	ENST00000334512	chr10_+_81063932_81064920	376.138	20.6698	18.1974	0.855192	0.483865
C19	ENST00000334512	chr10_+_81064988_81065289	55.0654	3.42806	16.0631	0.855192	1.38018
C22	ENST00000334512	chr10_+_81064988_81065289	208.736	3.42806	60.8904	0.855192	0.483865
C22	ENST00000225174	chr10_+_81107499_81108831	71.1053	16.425	4.32908	6.49239	17.1436
C22	ENST00000422982	chr10_-_81921784_81923104	506.926	26.7164	18.9743	0.705018	0.50895
C19	ENST00000422982	chr10_-_81923369_81923808	347.083	9.75371	35.5847	0.705018	0.812486
C22	ENST00000422982	chr10_-_81923369_81923808	860.595	9.75371	88.2327	0.705018	0.50895
C19	ENST00000422982	chr10_-_81926740_81926981	13.5387	3.28082	4.12662	0.705018	0.812486
C22	ENST00000422982	chr10_-_81926740_81926981	70.7339	3.28082	21.5598	0.705018	0.50895
C19	ENST00000422982	chr10_-_81929114_81930555	318.775	43.3372	7.35568	0.705018	0.812486
C22	ENST00000422982	chr10_-_81929114_81930555	546.223	43.3372	12.604	0.705018	0.50895
C19	ENST00000429989	chr10_+_82264534_82266983	17624.9	463.654	38.013	0.639171	1.01033
C22	ENST00000429989	chr10_+_82269227_82271899	550.801	46.2381	11.9123	0.639171	0.448438
C19	ENST00000481124	chr10_+_82273819_82275959	1433.58	447.842	3.20109	0.153201	0.241353
C22	ENST00000481124	chr10_+_82273819_82275959	1975.54	447.842	4.41125	0.153201	0.218674
C22	ENST00000691609	chr10_+_85908594_85909810	681.774	714.447	0.954268	0.084277	0.517767
C22	ENST00000623527	chr10_+_85970921_85971403	2040.64	15.3387	133.038	0.0392853	0.022542
C19	ENST00000298767	chr10_-_88211888_88212976	464.386	6.77101	68.5845	10.4155	8.5037
C22	ENST00000298767	chr10_-_88211888_88212976	334.777	6.77101	49.4427	10.4155	8.26521
C19	ENST00000372037	chr10_+_88681452_88683132	3016.01	95.327	31.6385	2.78213	1.18998
C22	ENST00000277865	chr10_-_88817539_88818906	12.3882	3.48454	3.5552	4.78876	17.2745
C19	ENST00000277865	chr10_-_88820809_88822412	16.0895	8.9044	1.80692	4.78876	16.9675
C19	ENST00000277865	chr10_-_88834371_88835724	20.0972	4.10428	4.89664	4.78876	16.9675
C22	ENST00000277865	chr10_-_88834371_88835724	15.63	4.10428	3.80822	4.78876	17.2745
C19	ENST00000412718	chr10_+_89124960_89125445	535.936	509.548	1.05179	0.110812	0.125015
C22	ENST00000412718	chr10_+_89124960_89125445	492.995	509.548	0.967514	0.110812	0.125762
C19	ENST00000371996	chr10_+_89272978_89280792	206.984	82.9805	2.49437	6.46541	6.15507
C22	ENST00000361175	chr10_+_89474855_89475488	28.9549	7.50349	3.85886	1.24347	2.07219
C19	ENST00000371927	chr10_+_90661495_90665199	23359.2	1186.03	19.6954	0.044499	0.025857
C22	ENST00000371927	chr10_+_90673215_90674290	5098.91	1077.11	4.73389	0.044499	0.037459
C19	ENST00000342512	chr10_-_91353077_91353569	1043.51	84.9757	12.2801	0.245015	0.132246
C22	ENST00000342512	chr10_-_91353077_91353569	1425.6	84.9757	16.7765	0.245015	0.122054
C19	ENST00000371728	chr10_+_91461437_91465050	1652.83	822.373	2.00983	0.564387	0.675207
C22	ENST00000371728	chr10_+_91461437_91465050	1769.5	822.373	2.1517	0.564387	0.557785
C19	ENST00000371728	chr10_+_91469822_91470717	192.534	85.4496	2.25318	0.564387	0.675207
C19	ENST00000371728	chr10_+_91470902_91473803	1257.39	1003.47	1.25304	0.564387	0.675207
C19	ENST00000371728	chr10_+_91498374_91498714	68.1273	15.5323	4.38616	0.564387	0.675207
C22	ENST00000371728	chr10_+_91498374_91498714	59.1626	15.5323	3.80899	0.564387	0.557785
C22	ENST00000371728	chr10_+_91520393_91522394	1011.14	190.344	5.31219	0.564387	0.557785
C19	ENST00000371728	chr10_+_91522592_91528046	1143.35	1276.78	0.895494	0.564387	0.675207
C22	ENST00000371728	chr10_+_91522592_91528046	1687.03	1276.78	1.32131	0.564387	0.557785
C22	ENST00000371728	chr10_+_91532588_91533727	530.67	154.512	3.4345	0.564387	0.557785
C19	ENST00000446394	chr10_+_93240896_93242723	1269.23	389.936	3.25498	0.156297	0.146545
C19	ENST00000371627	chr10_+_93579790_93582052	167.904	37.1295	4.52212	6.55912	4.83014
C22	ENST00000371627	chr10_+_93579790_93582052	149.792	37.1295	4.03432	6.55912	4.78662
C19	ENST00000371627	chr10_+_93588163_93590679	104.966	54.0585	1.94171	6.55912	4.83014
C22	ENST00000371627	chr10_+_93593781_93596675	115.321	84.1943	1.36971	6.55912	4.78662
C19	ENST00000371627	chr10_+_93600463_93601039	28.9847	2.62998	11.0209	6.55912	4.83014
C19	ENST00000371627	chr10_+_93604785_93605508	56.7272	12.9406	4.38365	6.55912	4.83014
C22	ENST00000371627	chr10_+_93604785_93605508	53.9002	12.9406	4.16519	6.55912	4.78662
C19	ENST00000371627	chr10_+_93608392_93609268	44.5122	11.6223	3.82989	6.55912	4.83014
C22	ENST00000371627	chr10_+_93608392_93609268	45.3347	11.6223	3.90065	6.55912	4.78662
C22	ENST00000371627	chr10_+_93609351_93610972	249.236	16.8243	14.8141	6.55912	4.78662
C19	ENST00000371627	chr10_+_93615445_93617181	87.7822	17.8598	4.91508	6.55912	4.83014
C22	ENST00000371627	chr10_+_93615445_93617181	112.188	17.8598	6.28158	6.55912	4.78662
C19	ENST00000371627	chr10_+_93617287_93619218	78.8798	15.0121	5.25441	6.55912	4.83014
C22	ENST00000371627	chr10_+_93617287_93619218	94.6387	15.0121	6.30416	6.55912	4.78662
C19	ENST00000265990	chr10_+_93702325_93711159	312.658	166.311	1.87996	9.29401	6.93409
C22	ENST00000265990	chr10_+_93717050_93718821	62.8608	11.5593	5.43811	9.29401	7.87454
C22	ENST00000265990	chr10_+_93741549_93741839	4.57169	0.446564	10.2375	9.29401	7.87454
C22	ENST00000265990	chr10_+_93768032_93768585	13.4611	4.02192	3.34693	9.29401	7.87454
C22	ENST00000265990	chr10_+_93768965_93770829	79.7506	19.6948	4.04932	9.29401	7.87454
C22	ENST00000265990	chr10_+_93786508_93786886	16.1279	3.69733	4.36205	9.29401	7.87454
C22	ENST00000265990	chr10_+_93787057_93788546	44.193	12.9881	3.40258	9.29401	7.87454
C19	ENST00000265986	chr10_-_94250352_94264550	1322.93	295.377	4.47879	1.39223	2.34631
C22	ENST00000265986	chr10_-_94250352_94264550	845.605	295.377	2.8628	1.39223	2.61233
C22	ENST00000265986	chr10_-_94267962_94268484	28.3272	11.858	2.38887	1.39223	2.61233
C19	ENST00000265986	chr10_-_94291674_94294334	262.114	81.8847	3.20102	1.39223	2.34631
C22	ENST00000265986	chr10_-_94291674_94294334	222.79	81.8847	2.72077	1.39223	2.61233
C22	ENST00000371531	chr10_+_94833591_94834064	1814.33	865.8	2.09555	0.035985	0.114643
C19	ENST00000371485	chr10_+_95277005_95278633	41.2532	11.968	3.44696	4.70783	7.56306
C22	ENST00000371485	chr10_+_95277005_95278633	35.1952	11.968	2.94078	4.70783	11.0242
C19	ENST00000359204	chr10_-_95429625_95430526	143.633	41.3884	3.47036	2.4501	1.8241
C22	ENST00000359204	chr10_-_95429625_95430526	128.062	41.3884	3.09415	2.4501	2.4207
C19	ENST00000359204	chr10_-_95441355_95443812	251.631	49.2817	5.10598	2.4501	1.8241
C19	ENST00000359204	chr10_-_95443855_95445002	138.699	36.0433	3.84811	2.4501	1.8241
C22	ENST00000359204	chr10_-_95443855_95445002	179.287	36.0433	4.9742	2.4501	2.4207
C19	ENST00000371361	chr10_-_96098493_96099495	44.8989	10.2751	4.36969	5.92312	7.9512
C22	ENST00000371361	chr10_-_96098493_96099495	31.0832	10.2751	3.02511	5.92312	14.2521
C19	ENST00000371361	chr10_-_96104690_96106181	104.387	19.6364	5.31599	5.92312	7.9512
C22	ENST00000371361	chr10_-_96104690_96106181	75.0067	19.6364	3.81978	5.92312	14.2521
C19	ENST00000371361	chr10_-_96117088_96117839	39.8682	17.3875	2.29292	5.92312	7.9512
C19	ENST00000371361	chr10_-_96121629_96122586	70.1781	17.9789	3.90335	5.92312	7.9512
C22	ENST00000371361	chr10_-_96121629_96122586	51.361	17.9789	2.85673	5.92312	14.2521
C22	ENST00000225235	chr10_+_96269936_96271339	113.289	14.1145	8.02641	4.05367	2.89525
C19	ENST00000225235	chr10_+_96291217_96292784	61.8288	6.80455	9.08639	4.05367	2.32901
C22	ENST00000225235	chr10_+_96291217_96292784	70.1149	6.80455	10.3041	4.05367	2.89525
C22	ENST00000419900	chr10_+_96350533_96351985	96.986	78.8659	1.22976	3.3515	3.78405
C22	ENST00000419900	chr10_+_96353372_96354451	107.557	60.305	1.78354	3.3515	3.78405
C19	ENST00000419900	chr10_+_96354611_96356616	213.286	97.8402	2.17994	3.3515	3.68989
C22	ENST00000419900	chr10_+_96354611_96356616	184.194	97.8402	1.8826	3.3515	3.78405
C22	ENST00000329399	chr10_-_96998442_97006971	163.074	38.0859	4.28176	3.92971	7.89823
C19	ENST00000329399	chr10_-_97028619_97031389	44.3148	8.99198	4.92826	3.92971	7.96573
C22	ENST00000329399	chr10_-_97028619_97031389	51.4039	8.99198	5.71664	3.92971	7.89823
C19	ENST00000371224	chr10_-_97366700_97369953	24.8863	10.2721	2.4227	9.40551	21.2165
C22	ENST00000371224	chr10_-_97366700_97369953	20.5335	10.2721	1.99895	9.40551	21.6719
C19	ENST00000371224	chr10_-_97370049_97371012	12.4903	4.4646	2.79763	9.40551	21.2165
C22	ENST00000371224	chr10_-_97370049_97371012	13.8428	4.4646	3.10057	9.40551	21.6719
C22	ENST00000371224	chr10_-_97371199_97373498	52.2797	15.4639	3.38077	9.40551	21.6719
C22	ENST00000371224	chr10_-_97373918_97376233	41.5746	6.71078	6.19519	9.40551	21.6719
C19	ENST00000371224	chr10_-_97376371_97380787	44.5409	24.8619	1.79153	9.40551	21.2165
C22	ENST00000371224	chr10_-_97376371_97380787	46.9733	24.8619	1.88936	9.40551	21.6719
C22	ENST00000371224	chr10_-_97381008_97385118	31.4693	18.5278	1.69849	9.40551	21.6719
C19	ENST00000680353	chr10_-_97452795_97453109	345.122	21.5657	16.0032	0.415338	0.098516
C22	ENST00000403870	chr10_+_97817004_97817586	215.969	138.775	1.55625	0.207399	0.564896
C22	ENST00000371142	chr10_-_98303963_98307651	58.8017	14.0566	4.18321	22.3742	15.9009
C19	ENST00000371142	chr10_-_98311168_98312684	29.0166	6.50482	4.46079	22.3742	13.5095
C22	ENST00000371142	chr10_-_98311168_98312684	32.2623	6.50482	4.95976	22.3742	15.9009
C19	ENST00000371142	chr10_-_98321895_98325060	59.4397	13.7031	4.33768	22.3742	13.5095
C19	ENST00000676187	chr10_+_98704002_98708764	11517.7	6480.27	1.77734	0.0884167	0.07215
C19	ENST00000479633	chr10_-_99024663_99025616	2448.49	272.659	8.98007	0.0331523	0.114356
C22	ENST00000479633	chr10_-_99024663_99025616	1124.14	272.659	4.12289	0.0331523	0.112975
C19	ENST00000370992	chr10_-_99118376_99118699	6.98947	0.473549	14.7598	2.38806	6.58133
C22	ENST00000370992	chr10_-_99118376_99118699	12.4966	0.473549	26.3893	2.38806	5.20141
C19	ENST00000370992	chr10_-_99118767_99120302	66.5519	14.9145	4.46223	2.38806	6.58133
C22	ENST00000370992	chr10_-_99123660_99125864	916.29	42.2672	21.6785	2.38806	5.20141
C22	ENST00000370992	chr10_-_99130838_99131829	177.452	37.0515	4.78933	2.38806	5.20141
C22	ENST00000370992	chr10_-_99133651_99139049	308.762	102.48	3.0129	2.38806	5.20141
C19	ENST00000370992	chr10_-_99139527_99140555	54.7002	9.56959	5.71605	2.38806	6.58133
C19	ENST00000370992	chr10_-_99148381_99150179	111.072	31.3462	3.54339	2.38806	6.58133
C19	ENST00000370992	chr10_-_99150601_99153440	171.242	30.569	5.60181	2.38806	6.58133
C19	ENST00000334828	chr10_+_99186203_99190135	17.9686	24.6573	0.728734	31.9371	148.759
C22	ENST00000334828	chr10_+_99186203_99190135	18.3089	24.6573	0.742534	31.9371	155.171
C22	ENST00000370854	chr10_+_99214556_99215416	173.697	487.73	0.356133	0.722041	3.44854
C19	ENST00000438925	chr10_-_99219498_99219802	105.5	55.2727	1.90873	2.30539	5.78197
C22	ENST00000438925	chr10_-_99219498_99219802	90.4125	55.2727	1.63575	2.30539	5.88414
C19	ENST00000438925	chr10_-_99219989_99220451	74.7151	63.6434	1.17396	2.30539	5.78197
C22	ENST00000438925	chr10_-_99219989_99220451	102.819	63.6434	1.61554	2.30539	5.88414
C19	ENST00000438925	chr10_-_99220764_99221252	83.8815	123.121	0.681291	2.30539	5.78197
C22	ENST00000438925	chr10_-_99220764_99221252	78.6861	123.121	0.639094	2.30539	5.88414
C22	ENST00000438925	chr10_-_99221876_99222339	24.8125	82.0887	0.302264	2.30539	5.88414
C19	ENST00000327238	chr10_-_99227340_99229402	4479.01	4812.31	0.93074	0.181053	0.591425
C22	ENST00000327238	chr10_-_99227340_99229402	7572.41	4812.31	1.57355	0.181053	0.300961
C22	ENST00000438925	chr10_-_99227340_99228008	94.6612	77.1048	1.2277	2.30539	5.88414
C19	ENST00000438925	chr10_-_99228861_99229402	96.6799	43.4083	2.22722	2.30539	5.78197
C22	ENST00000438925	chr10_-_99228861_99229402	90.9224	43.4083	2.09459	2.30539	5.88414
C19	ENST00000438925	chr10_-_99229480_99229885	21.6189	29.9124	0.722742	2.30539	5.78197
C22	ENST00000438925	chr10_-_99229480_99229885	31.4404	29.9124	1.05108	2.30539	5.88414
C19	ENST00000438925	chr10_-_99229960_99230531	55.6904	67.5632	0.824271	2.30539	5.78197
C22	ENST00000438925	chr10_-_99229960_99230531	68.999	67.5632	1.02125	2.30539	5.88414
C19	ENST00000355839	chr10_-_99236501_99237103	1803.2	946.197	1.90574	0.255469	0.297249
C22	ENST00000355839	chr10_-_99236501_99237103	1865.16	946.197	1.97121	0.255469	0.178001
C19	ENST00000438925	chr10_-_99236720_99237103	54.1338	49.2638	1.09886	2.30539	5.78197
C22	ENST00000438925	chr10_-_99236720_99237103	42.3171	49.2638	0.858991	2.30539	5.88414
C22	ENST00000438925	chr10_-_99237686_99238060	10.3669	6.33629	1.63611	2.30539	5.88414
C19	ENST00000478953	chr10_-_99376168_99376964	1249.56	328.761	3.80082	0.159644	0.111239
C22	ENST00000478953	chr10_-_99376168_99376964	2851.94	328.761	8.67481	0.159644	0.06592
C19	ENST00000307450	chr10_-_99376544_99376964	95.5237	27.0008	3.53781	0.900569	1.08874
C22	ENST00000307450	chr10_-_99376544_99376964	174.382	27.0008	6.45841	0.900569	0.940464
C19	ENST00000337540	chr10_+_99510227_99511147	3538.29	127.092	27.8404	0.350376	0.118136
C22	ENST00000337540	chr10_+_99510227_99511147	1822.05	127.092	14.3365	0.350376	0.230509
C19	ENST00000370610	chr10_+_99510227_99511132	845.791	65.7582	12.8621	0.611208	0.490665
C22	ENST00000370610	chr10_+_99510227_99511132	1325.96	65.7582	20.1642	0.611208	0.316751
C19	ENST00000337540	chr10_+_99511219_99512794	9387.49	378.325	24.8133	0.350376	0.118136
C22	ENST00000337540	chr10_+_99511219_99512794	4910.87	378.325	12.9806	0.350376	0.230509
C22	ENST00000298999	chr10_+_99922732_99923049	10.8228	1.51062	7.16446	2.73916	2.21754
C22	ENST00000370584	chr10_+_99991444_99994202	513.659	577.117	0.890043	0.329877	0.737843
C19	ENST00000699159	chr10_-_100185742_100186971	29752.9	6691.26	4.44653	0.00533033	0.013276
C22	ENST00000356713	chr10_+_101120732_101121983	545.638	27.4217	19.898	0.465954	0.480172
C19	ENST00000370508	chr10_-_101165617_101165893	21.4946	1.2608	17.0484	4.81971	11.6774
C22	ENST00000370508	chr10_-_101165617_101165893	22.4041	1.2608	17.7699	4.81971	13.1226
C19	ENST00000370508	chr10_-_101166006_101166482	7.87848	2.0446	3.85332	4.81971	11.6774
C22	ENST00000370508	chr10_-_101166006_101166482	9.37316	2.0446	4.58435	4.81971	13.1226
C19	ENST00000700248	chr10_-_101371123_101372299	2172.78	781.608	2.77989	0.228958	0.207568
C19	ENST00000700248	chr10_-_101372356_101373452	1700.65	1125.58	1.51091	0.228958	0.207568
C19	ENST00000370489	chr10_+_101445652_101448450	981.574	25.4303	38.5986	4.23817	4.64458
C19	ENST00000649102	chr10_-_101486828_101487197	2114.59	630.524	3.3537	0.0550763	0.120591
C22	ENST00000649102	chr10_-_101486828_101487197	2887.49	630.524	4.57951	0.0550763	0.06026
C19	ENST00000016171	chr10_-_101486911_101487197	29.7437	6.57054	4.52682	3.11827	6.89222
C22	ENST00000016171	chr10_-_101486911_101487197	27.9358	6.57054	4.25167	3.11827	6.01379
C19	ENST00000370476	chr10_+_101496074_101499466	67.5815	42.6679	1.5839	3.27712	5.78561
C22	ENST00000370476	chr10_+_101496074_101499466	61.5196	42.6679	1.44183	3.27712	7.75362
C22	ENST00000370476	chr10_+_101503119_101503793	33.4037	10.8842	3.06903	3.27712	7.75362
C19	ENST00000647814	chr10_+_101610553_101611258	484.266	4.56673	106.042	0.28031	0.103249
C19	ENST00000324109	chr10_-_101643966_101645443	252.738	30.8662	8.18818	1.04729	0.913991
C22	ENST00000324109	chr10_-_101643966_101645443	222.478	30.8662	7.20783	1.04729	0.701192
C22	ENST00000324109	chr10_-_101656154_101657842	191.103	32.421	5.89443	1.04729	0.701192
C22	ENST00000324109	chr10_-_101658042_101658499	54.1934	4.53219	11.9574	1.04729	0.701192
C22	ENST00000324109	chr10_-_101658517_101659675	162.58	16.4056	9.91003	1.04729	0.701192
C22	ENST00000324109	chr10_-_101667851_101668709	71.3071	2.98978	23.8503	1.04729	0.701192
C19	ENST00000421367	chr10_-_101939004_101943512	325.352	121.152	2.68548	2.23981	3.78974
C22	ENST00000421367	chr10_-_101939004_101943512	313.718	121.152	2.58946	2.23981	2.95169
C19	ENST00000407654	chr10_-_101945394_101945718	95.8056	38.1364	2.51218	0.487301	0.741084
C22	ENST00000407654	chr10_-_101945394_101945718	208.206	38.1364	5.45952	0.487301	0.648395
C19	ENST00000370397	chr10_-_101959777_101960427	27.3696	2.81041	9.73865	8.34218	8.11119
C22	ENST00000370397	chr10_-_101959777_101960427	19.3487	2.81041	6.88466	8.34218	10.3883
C22	ENST00000370397	chr10_-_101964414_101964832	7.8935	0.791346	9.97479	8.34218	10.3883
C19	ENST00000370397	chr10_-_101964956_101966986	75.6979	20.5543	3.68282	8.34218	8.11119
C22	ENST00000370397	chr10_-_101964956_101966986	50.3452	20.5543	2.44937	8.34218	10.3883
C19	ENST00000370397	chr10_-_101977887_101978474	25.5203	3.80255	6.71136	8.34218	8.11119
C19	ENST00000370397	chr10_-_101979116_101980344	80.7527	13.3517	6.0481	8.34218	8.11119
C19	ENST00000370397	chr10_-_101980433_101981868	71.2596	5.06256	14.0758	8.34218	8.11119
C22	ENST00000370397	chr10_-_101980433_101981868	40.0451	5.06256	7.91004	8.34218	10.3883
C19	ENST00000370397	chr10_-_101981938_101982622	52.7666	5.657	9.32768	8.34218	8.11119
C22	ENST00000370397	chr10_-_101981938_101982622	40.0451	5.657	7.07886	8.34218	10.3883
C22	ENST00000354105	chr10_-_101997988_102003454	74.2966	78.3433	0.948347	3.38201	9.7178
C22	ENST00000354105	chr10_-_102005670_102006551	20.2721	18.3444	1.10508	3.38201	9.7178
C22	ENST00000354105	chr10_-_102020076_102020722	13.9949	14.4231	0.970316	3.38201	9.7178
C19	ENST00000370355	chr10_+_102114389_102116288	38.6467	7.7894	4.96145	15.8544	54.9335
C22	ENST00000370355	chr10_+_102114389_102116288	41.0855	7.7894	5.27453	15.8544	60.0212
C22	ENST00000370345	chr10_-_102256188_102256891	1720.67	50.281	34.2212	0.876272	0.093568
C19	ENST00000370345	chr10_-_102267324_102267664	1123.42	19.4243	57.8359	0.876272	0.058749
C22	ENST00000370345	chr10_-_102267324_102267664	309.935	19.4243	15.956	0.876272	0.093568
C22	ENST00000299163	chr10_+_102296418_102300390	772.933	207.028	3.73347	1.45399	0.88106
C22	ENST00000299163	chr10_+_102304853_102305699	337.094	16.5531	20.3644	1.45399	0.88106
C22	ENST00000299163	chr10_+_102305806_102306274	150.955	15.6189	9.66488	1.45399	0.88106
C22	ENST00000370271	chr10_+_102675799_102676326	182.78	52.3475	3.49167	0.53993	0.552576
C19	ENST00000370271	chr10_+_102677057_102678140	311.501	176.994	1.75995	0.53993	0.764043
C22	ENST00000370271	chr10_+_102677057_102678140	620.729	176.994	3.50706	0.53993	0.552576
C19	ENST00000238961	chr10_+_102689754_102690732	136.386	22.4159	6.08433	3.24166	3.21881
C22	ENST00000238961	chr10_+_102689754_102690732	121.827	22.4159	5.43483	3.24166	3.54603
C19	ENST00000238961	chr10_+_102697234_102698351	151.609	10.5879	14.3191	3.24166	3.21881
C19	ENST00000238961	chr10_+_102706893_102707516	23.3005	5.7766	4.03361	3.24166	3.21881
C22	ENST00000238961	chr10_+_102706893_102707516	21.4324	5.7766	3.71022	3.24166	3.54603
C19	ENST00000210633	chr10_+_102729348_102732285	464.855	244.541	1.90093	0.323719	0.443149
C19	ENST00000210633	chr10_+_102733034_102733303	29.3355	15.4218	1.90221	0.323719	0.443149
C22	ENST00000210633	chr10_+_102733034_102733303	33.3783	15.4218	2.16435	0.323719	0.299596
C19	ENST00000476766	chr10_+_102749641_102750192	9850.85	360.703	27.3102	0.0232757	0.068522
C19	ENST00000454422	chr10_+_102759709_102762253	501.615	202.848	2.47287	2.17642	1.80417
C22	ENST00000454422	chr10_+_102759709_102762253	752.222	202.848	3.70831	2.17642	1.22038
C19	ENST00000370223	chr10_+_102765472_102766241	248.726	142.513	1.74529	0.6583	1.08151
C22	ENST00000370223	chr10_+_102765472_102766241	322.311	142.513	2.26163	0.6583	0.924572
C19	ENST00000393459	chr10_+_102795424_102795759	15.8494	3.11011	5.09608	0.971503	1.64044
C22	ENST00000393441	chr10_+_103295229_103296299	1234.31	213.168	5.79033	0.192586	0.183098
C19	ENST00000393441	chr10_+_103296410_103298049	1147.67	316.649	3.62444	0.192586	0.169909
C22	ENST00000393441	chr10_+_103296410_103298049	972.157	316.649	3.07014	0.192586	0.183098
C22	ENST00000370168	chr10_-_103340173_103342519	3427.33	1022.51	3.35187	0.238238	0.398269
C19	ENST00000370172	chr10_-_103346957_103347960	6983.9	41693.1	0.167507	0.00263033	0.156646
C19	ENST00000626968	chr10_+_103348157_103354414	243.136	397.007	0.612422	1.09267	3.59881
C19	ENST00000370110	chr10_-_103542681_103543029	3.75092	1.89973	1.97444	5.98651	30.3926
C19	ENST00000361464	chr10_-_103559212_103559998	81.8298	10.6174	7.70711	6.43651	7.61336
C22	ENST00000439817	chr10_-_103563776_103565801	3702.73	438.512	8.44385	0.229884	0.166904
C22	ENST00000370033	chr10_-_103607377_103609532	249.201	35.1345	7.09278	1.43255	1.11958
C19	ENST00000370033	chr10_-_103753360_103755053	421.526	60.6319	6.95221	1.43255	1.66063
C22	ENST00000370033	chr10_-_103761829_103766296	790.477	132.216	5.97866	1.43255	1.11958
C22	ENST00000370033	chr10_-_103772633_103773724	220.619	46.9531	4.69871	1.43255	1.11958
C19	ENST00000370033	chr10_-_103789502_103792782	746.703	81.9719	9.10926	1.43255	1.66063
C22	ENST00000370033	chr10_-_103789502_103792782	596.654	81.9719	7.27876	1.43255	1.11958
C19	ENST00000673968	chr10_-_103869440_103869677	11.5155	1.78124	6.46486	6.30585	4.77618
C22	ENST00000673968	chr10_-_103869440_103869677	11.2207	1.78124	6.29936	6.30585	4.45606
C19	ENST00000673968	chr10_-_103869800_103870285	15.0748	6.93451	2.17389	6.30585	4.77618
C22	ENST00000278070	chr10_+_103904847_103906428	172.066	41.9704	4.0997	4.89208	4.06239
C19	ENST00000413464	chr10_+_103909086_103909682	469.23	112.41	4.17429	0.0864963	0.428361
C22	ENST00000413464	chr10_+_103909086_103909682	977.564	112.41	8.69645	0.0864963	0.206636
C19	ENST00000405356	chr10_+_103917971_103918949	204.235	31.5997	6.46318	1.65683	4.51931
C22	ENST00000405356	chr10_+_103917971_103918949	132.029	31.5997	4.17818	1.65683	5.16552
C19	ENST00000405356	chr10_+_103920850_103921312	118.381	26.5033	4.46665	1.65683	4.51931
C22	ENST00000405356	chr10_+_103920850_103921312	80.1468	26.5033	3.02403	1.65683	5.16552
C19	ENST00000676513	chr10_+_104111131_104111599	1133.22	89.9686	12.5957	0.177125	0.255025
C22	ENST00000676513	chr10_+_104111131_104111599	1683.17	89.9686	18.7084	0.177125	0.156847
C19	ENST00000676513	chr10_+_104120877_104121474	1062.64	434.657	2.44478	0.177125	0.255025
C22	ENST00000676513	chr10_+_104120877_104121474	1702.3	434.657	3.91641	0.177125	0.156847
C19	ENST00000676513	chr10_+_104125356_104126139	1364.57	244.125	5.58964	0.177125	0.255025
C22	ENST00000676513	chr10_+_104125356_104126139	1759.68	244.125	7.20808	0.177125	0.156847
C19	ENST00000676513	chr10_+_104126263_104126841	607.784	142.586	4.26256	0.177125	0.255025
C22	ENST00000676513	chr10_+_104127317_104127974	1256	317.341	3.95789	0.177125	0.156847
C19	ENST00000676513	chr10_+_104129144_104129467	125.478	61.6486	2.03537	0.177125	0.255025
C19	ENST00000676513	chr10_+_104130235_104130463	219.586	4.22575	51.9638	0.177125	0.255025
C22	ENST00000676513	chr10_+_104130235_104130463	229.523	4.22575	54.3153	0.177125	0.156847
C19	ENST00000676513	chr10_+_104139408_104139609	348.985	94.4155	3.69627	0.177125	0.255025
C22	ENST00000676513	chr10_+_104139408_104139609	433.544	94.4155	4.59187	0.177125	0.156847
C19	ENST00000428099	chr10_+_104155737_104156009	88.9563	6.61294	13.4518	0.530301	0.472142
C22	ENST00000428099	chr10_+_104155737_104156009	90.4282	6.61294	13.6744	0.530301	0.22117
C19	ENST00000369937	chr10_-_104184955_104192282	98.0843	60.5125	1.62089	5.81895	7.07554
C19	ENST00000369931	chr10_+_104229832_104231029	12269.8	964.175	12.7257	0.457736	0.047352
C19	ENST00000238936	chr10_+_104229832_104230421	65.8658	46.1304	1.42782	1.87415	1.82188
C22	ENST00000238936	chr10_+_104229832_104230421	123.024	46.1304	2.66688	1.87415	1.23553
C19	ENST00000238936	chr10_+_104232707_104233326	118.559	13.7986	8.59207	1.87415	1.82188
C22	ENST00000238936	chr10_+_104232707_104233326	93.8869	13.7986	6.80409	1.87415	1.23553
C19	ENST00000369905	chr10_-_104240929_104241593	27.2651	7.86547	3.46643	10.9032	21.1259
C22	ENST00000369905	chr10_-_104240929_104241593	27.255	7.86547	3.46515	10.9032	21.097
C19	ENST00000369905	chr10_-_104244133_104245365	30.5313	12.7396	2.39656	10.9032	21.1259
C22	ENST00000369905	chr10_-_104244133_104245365	34.4598	12.7396	2.70494	10.9032	21.097
C19	ENST00000369905	chr10_-_104248032_104248819	13.1119	3.77827	3.47034	10.9032	21.1259
C22	ENST00000369905	chr10_-_104248032_104248819	13.1772	3.77827	3.48763	10.9032	21.097
C19	ENST00000369905	chr10_-_104248895_104250305	34.3181	7.07973	4.84737	10.9032	21.1259
C22	ENST00000369905	chr10_-_104248895_104250305	19.7658	7.07973	2.79189	10.9032	21.097
C19	ENST00000369902	chr10_+_104353478_104353749	6.55559	2.27392	2.88294	1.05052	1.22033
C22	ENST00000369902	chr10_+_104353822_104356896	484.948	56.1082	8.6431	1.05052	0.76503
C19	ENST00000369902	chr10_+_104357050_104359189	1754.44	74.4329	23.5708	1.05052	1.22033
C22	ENST00000369902	chr10_+_104357050_104359189	2345.01	74.4329	31.505	1.05052	0.76503
C19	ENST00000369902	chr10_+_104375159_104377046	453.975	35.9278	12.6358	1.05052	1.22033
C19	ENST00000643721	chr10_+_104414505_104414836	66.1054	3.44197	19.2057	1.53928	1.95143
C19	ENST00000369893	chr10_+_104486914_104488187	326.636	101.875	3.20625	0.807003	1.2246
C22	ENST00000369893	chr10_+_104486914_104488187	568.815	101.875	5.58347	0.807003	0.759473
C19	ENST00000369893	chr10_+_104488286_104489075	436.06	49.2933	8.84623	0.807003	1.2246
C22	ENST00000369893	chr10_+_104488286_104489075	782.121	49.2933	15.8667	0.807003	0.759473
C22	ENST00000339834	chr10_+_104620298_104621916	54.6134	20.6787	2.64105	8.01405	2.34375
C19	ENST00000339834	chr10_+_104621937_104622629	27.689	12.1993	2.26971	8.01405	2.31139
C19	ENST00000343289	chr10_-_104849665_104850367	565.276	75.7515	7.46224	1.05118	0.226438
C22	ENST00000343289	chr10_-_104849665_104850367	347.193	75.7515	4.58331	1.05118	0.452198
C19	ENST00000343289	chr10_-_104850753_104851320	971.568	52.1509	18.6299	1.05118	0.226438
C19	ENST00000343289	chr10_-_104858741_104859682	565.276	64.2596	8.79675	1.05118	0.226438
C22	ENST00000343289	chr10_-_104858741_104859682	333.925	64.2596	5.19649	1.05118	0.452198
C19	ENST00000343289	chr10_-_104934739_104952992	15041.6	4427.54	3.39729	1.05118	0.226438
C19	ENST00000404739	chr10_-_104941085_104952992	629.22	505.812	1.24398	2.55965	2.92584
C19	ENST00000337211	chr10_-_105093709_105108472	39412.6	5763.85	6.8379	0.406394	0.180044
C22	ENST00000337211	chr10_-_105093709_105108472	15619.7	5763.85	2.70993	0.406394	0.318509
C19	ENST00000369847	chr10_-_105107207_105108472	106.048	42.8097	2.4772	3.7828	7.93037
C22	ENST00000369847	chr10_-_105107207_105108472	72.7994	42.8097	1.70053	3.7828	9.16217
C19	ENST00000337211	chr10_-_105108756_105110463	2127.26	228.526	9.30862	0.406394	0.180044
C19	ENST00000692195	chr10_+_105138307_105139364	578.848	554.379	1.04414	0.049721	0.215946
C22	ENST00000692195	chr10_+_105138307_105139364	1369.73	554.379	2.47074	0.049721	0.09929
C22	ENST00000309579	chr10_-_105152223_105156165	16.4018	14.1022	1.16307	78.2457	227.049
C22	ENST00000337003	chr10_-_105154151_105156165	41690.3	23947	1.74094	0.0174437	0.059846
C22	ENST00000369825	chr10_-_105155789_105156165	80.4508	54.6483	1.47215	1.62755	3.54254
C22	ENST00000649849	chr10_+_105156487_105158172	187.817	118.407	1.5862	0.887196	2.49178
C22	ENST00000649849	chr10_+_105158285_105160153	311.424	106.314	2.92929	0.887196	2.49178
C19	ENST00000649849	chr10_+_105164940_105165741	3309.52	74.8993	44.1863	0.887196	2.40065
C22	ENST00000649849	chr10_+_105164940_105165741	2441.63	74.8993	32.5988	0.887196	2.49178
C19	ENST00000649849	chr10_+_105165865_105166365	124.966	29.5838	4.22414	0.887196	2.40065
C22	ENST00000649849	chr10_+_105165865_105166365	132.837	29.5838	4.49018	0.887196	2.49178
C19	ENST00000649849	chr10_+_105169563_105172872	702.727	89.339	7.86584	0.887196	2.40065
C22	ENST00000649849	chr10_+_105169563_105172872	706.322	89.339	7.90608	0.887196	2.49178
C19	ENST00000649849	chr10_+_105176499_105177548	483.619	42.698	11.3265	0.887196	2.40065
C22	ENST00000649849	chr10_+_105176499_105177548	511.682	42.698	11.9838	0.887196	2.49178
C22	ENST00000649849	chr10_+_105177689_105178196	43.7438	11.2588	3.88529	0.887196	2.49178
C19	ENST00000649849	chr10_+_105197828_105198442	101.639	21.4764	4.73261	0.887196	2.40065
C22	ENST00000649849	chr10_+_105197828_105198442	172.969	21.4764	8.05391	0.887196	2.49178
C19	ENST00000649849	chr10_+_105198565_105199502	648.991	42.8644	15.1406	0.887196	2.40065
C22	ENST00000649849	chr10_+_105198565_105199502	595.558	42.8644	13.894	0.887196	2.49178
C19	ENST00000649849	chr10_+_105200607_105201582	274.093	43.0953	6.36015	0.887196	2.40065
C22	ENST00000649849	chr10_+_105200607_105201582	336.306	43.0953	7.80376	0.887196	2.49178
C19	ENST00000369797	chr10_+_105201732_105201969	4.27609	0.6696	6.38605	3.55481	8.88662
C22	ENST00000369797	chr10_+_105201732_105201969	5.34376	0.6696	7.98053	3.55481	10.1052
C22	ENST00000649849	chr10_+_105203090_105203671	130.027	22.5838	5.75756	0.887196	2.49178
C19	ENST00000649849	chr10_+_105203825_105204273	108.721	28.3072	3.84073	0.887196	2.40065
C19	ENST00000649849	chr10_+_105204439_105205134	128.299	11.942	10.7435	0.887196	2.40065
C22	ENST00000649849	chr10_+_105204439_105205134	195.844	11.942	16.3996	0.887196	2.49178
C19	ENST00000369755	chr10_+_105750597_105752355	816.817	196.869	4.14903	1.00065	1.20345
C22	ENST00000369755	chr10_+_105750597_105752355	603.609	196.869	3.06604	1.00065	1.18454
C22	ENST00000369755	chr10_+_105752404_105752741	49.8083	4.96745	10.0269	1.00065	1.18454
C19	ENST00000369755	chr10_+_105759706_105761201	443.724	75.0397	5.91318	1.00065	1.20345
C22	ENST00000335753	chr10_+_105768114_105777917	245.014	82.1241	2.98346	11.7807	7.14653
C22	ENST00000369755	chr10_+_105768114_105770573	335.151	212.554	1.57678	1.00065	1.18454
C19	ENST00000369755	chr10_+_105778047_105778541	34.8996	19.3661	1.8021	1.00065	1.20345
C19	ENST00000369755	chr10_+_105780371_105781377	194.441	61.3442	3.16967	1.00065	1.20345
C22	ENST00000369755	chr10_+_105780371_105781377	230.469	61.3442	3.75698	1.00065	1.18454
C22	ENST00000369755	chr10_+_105781491_105785331	694.783	312.654	2.22221	1.00065	1.18454
C19	ENST00000539281	chr10_+_106015029_106019333	30084.8	4287.11	7.01751	0.0588587	0.089281
C22	ENST00000369683	chr10_-_111625070_111628371	3092.31	382.159	8.09169	0.462251	0.210522
C19	ENST00000369683	chr10_-_111628470_111629710	720.29	141.933	5.07487	0.462251	0.480362
C19	ENST00000369683	chr10_-_111630662_111631549	662.001	124.332	5.32447	0.462251	0.480362
C22	ENST00000369683	chr10_-_111630662_111631549	1439.28	124.332	11.5761	0.462251	0.210522
C19	ENST00000369683	chr10_-_111631619_111633124	826.46	334.453	2.47108	0.462251	0.480362
C22	ENST00000369683	chr10_-_111633185_111635285	2023.54	471.037	4.29593	0.462251	0.210522
C19	ENST00000369683	chr10_-_111643906_111646003	2088.01	309.723	6.74153	0.462251	0.480362
C22	ENST00000369683	chr10_-_111643906_111646003	5030.35	309.723	16.2414	0.462251	0.210522
C22	ENST00000369683	chr10_-_111648353_111651479	4550.59	189.47	24.0175	0.462251	0.210522
C22	ENST00000502935	chr10_-_111651584_111652769	30.1787	4.64264	6.50032	5.01508	9.97393
C19	ENST00000332674	chr10_+_112039052_112039671	27.6378	12.1504	2.27464	1.20867	1.80912
C19	ENST00000361804	chr10_+_112335161_112337178	468.062	44.5631	10.5034	11.2138	3.38844
C22	ENST00000361804	chr10_+_112335161_112337178	256.773	44.5631	5.76201	11.2138	5.40555
C19	ENST00000361804	chr10_+_112341856_112342319	20.3634	1.33474	15.2564	11.2138	3.38844
C19	ENST00000361804	chr10_+_112342400_112343141	78.7974	4.67677	16.8487	11.2138	3.38844
C22	ENST00000361804	chr10_+_112342400_112343141	49.7637	4.67677	10.6406	11.2138	5.40555
C22	ENST00000361804	chr10_+_112343306_112343598	16.2796	2.14175	7.60106	11.2138	5.40555
C19	ENST00000361804	chr10_+_112349466_112349649	3.24633	0.258864	12.5407	11.2138	3.38844
C19	ENST00000361804	chr10_+_112350890_112352830	247.607	26.7807	9.24573	11.2138	3.38844
C22	ENST00000361804	chr10_+_112350890_112352830	126.352	26.7807	4.71802	11.2138	5.40555
C22	ENST00000361804	chr10_+_112359570_112360196	83.9878	6.70981	12.5172	11.2138	5.40555
C19	ENST00000369519	chr10_+_112543185_112544098	174.906	19.2971	9.06383	1.13126	1.41791
C22	ENST00000369519	chr10_+_112543185_112544098	222.713	19.2971	11.5412	1.13126	1.04619
C22	ENST00000369519	chr10_+_112544190_112544549	80.2913	3.89385	20.62	1.13126	1.04619
C19	ENST00000369519	chr10_+_112570220_112572035	325.127	25.8874	12.5593	1.13126	1.41791
C19	ENST00000369519	chr10_+_112581693_112583237	102.969	50.7816	2.02768	1.13126	1.41791
C19	ENST00000348367	chr10_-_113921495_113923458	85.3044	27.4952	3.10252	2.87533	3.4582
C19	ENST00000348367	chr10_-_113924368_113926159	55.8093	20.1027	2.77621	2.87533	3.4582
C22	ENST00000348367	chr10_-_113928282_113928610	11.5325	0.807831	14.2759	2.87533	5.3761
C22	ENST00000348367	chr10_-_113932824_113933456	13.5786	5.46375	2.48522	2.87533	5.3761
C22	ENST00000705995	chr10_+_114428047_114428695	1128.8	63.0887	17.8923	0.163303	0.16832
C22	ENST00000355995	chr10_+_114917828_114918425	1368.32	66.978	20.4294	0.0746513	0.032887
C22	ENST00000277945	chr10_+_114917828_114919678	4144.41	3581.26	1.15725	0.0460257	0.055979
C22	ENST00000534894	chr10_+_114917828_114925313	6223.91	1094.32	5.68748	0.290024	0.173203
C19	ENST00000621345	chr10_+_115480927_115481409	47.6648	27.1886	1.75312	0.581284	1.09095
C22	ENST00000621345	chr10_+_115480927_115481409	48.1724	27.1886	1.77178	0.581284	2.69864
C19	ENST00000361384	chr10_-_115607094_115608738	143.207	193.809	0.738909	0.941519	0.684322
C22	ENST00000361384	chr10_-_115607094_115608738	212.619	193.809	1.09705	0.941519	0.59261
C19	ENST00000361384	chr10_-_115610403_115612481	298.105	172.931	1.72384	0.941519	0.684322
C22	ENST00000361384	chr10_-_115610403_115612481	340.865	172.931	1.9711	0.941519	0.59261
C19	ENST00000369305	chr10_-_115613606_115614112	28.1677	12.1584	2.31673	6.63375	2.94664
C22	ENST00000369305	chr10_-_115613606_115614112	26.7769	12.1584	2.20234	6.63375	3.06234
C19	ENST00000369301	chr10_+_115662352_115663285	82.6478	7.85745	10.5184	6.69943	3.26688
C22	ENST00000369301	chr10_+_115662352_115663285	50.3222	7.85745	6.4044	6.69943	3.75579
C22	ENST00000369287	chr10_-_115904375_115905307	528.16	20.7505	25.4529	2.07351	0.37678
C19	ENST00000369250	chr10_+_116590689_116592991	3604.9	726.771	4.96016	0.126111	0.095703
C22	ENST00000369250	chr10_+_116590689_116592991	18312	726.771	25.1963	0.126111	0.022772
C19	ENST00000369250	chr10_+_116603696_116605125	1901.72	343.665	5.53363	0.126111	0.095703
C19	ENST00000369250	chr10_+_116606487_116606848	344.817	102.052	3.37883	0.126111	0.095703
C22	ENST00000369250	chr10_+_116606487_116606848	1229.58	102.052	12.0486	0.126111	0.022772
C19	ENST00000369250	chr10_+_116608496_116614955	5339.44	1373.16	3.88842	0.126111	0.095703
C19	ENST00000298746	chr10_+_116698298_116702403	93.5958	28.3996	3.29567	6.92579	9.03887
C22	ENST00000298746	chr10_+_116698298_116702403	86.8602	28.3996	3.0585	6.92579	13.6311
C22	ENST00000298746	chr10_+_116730199_116731893	52.4536	23.3733	2.24417	6.92579	13.6311
C19	ENST00000298746	chr10_+_116732033_116734087	53.3252	20.0995	2.65306	6.92579	9.03887
C19	ENST00000355371	chr10_-_118681027_118687302	1813.68	125.792	14.418	1.9581	0.319792
C22	ENST00000355371	chr10_-_118681027_118687302	1893.45	125.792	15.0522	1.9581	0.32586
C22	ENST00000355624	chr10_-_119798951_119799633	114.088	29.0274	3.93033	5.66232	1.91081
C22	ENST00000369183	chr10_-_120095153_120095693	493.06	99.1347	4.97364	1.37708	1.01205
C19	ENST00000369172	chr10_-_120095935_120101781	236.833	288.72	0.820286	5.82211	8.00565
C22	ENST00000369172	chr10_-_120095935_120101781	329.907	288.72	1.14266	5.82211	8.09319
C19	ENST00000369183	chr10_-_120101439_120101781	301.57	54.6783	5.51535	1.37708	0.828995
C22	ENST00000369183	chr10_-_120101439_120101781	308.286	54.6783	5.63818	1.37708	1.01205
C22	ENST00000369144	chr10_-_120797951_120801505	54.9045	21.9353	2.50302	14.413	22.3843
C19	ENST00000369144	chr10_-_120802284_120803565	98.4833	5.75246	17.1202	14.413	18.3991
C22	ENST00000369144	chr10_-_120802284_120803565	75.9013	5.75246	13.1946	14.413	22.3843
C19	ENST00000369144	chr10_-_120809497_120810032	21.5772	6.19216	3.4846	14.413	18.3991
C22	ENST00000369144	chr10_-_120809497_120810032	30.155	6.19216	4.86987	14.413	22.3843
C19	ENST00000369144	chr10_-_120818909_120819113	6.73948	0.724409	9.30341	14.413	18.3991
C22	ENST00000369144	chr10_-_120818909_120819113	4.86948	0.724409	6.722	14.413	22.3843
C22	ENST00000369144	chr10_-_120819230_120820257	76.3927	16.132	4.73549	14.413	22.3843
C22	ENST00000369144	chr10_-_120820356_120820735	4.55676	0.96341	4.72982	14.413	22.3843
C19	ENST00000361432	chr10_+_120863709_120867479	453.96	214.757	2.11383	3.11188	4.76474
C19	ENST00000361432	chr10_+_120877179_120879852	101.16	27.7917	3.63993	3.11188	4.76474
C22	ENST00000361432	chr10_+_120877179_120879852	91.2519	27.7917	3.28343	3.11188	4.59168
C19	ENST00000355697	chr10_-_120905865_120907286	39.7119	12.512	3.17391	2.77619	10.6265
C22	ENST00000355697	chr10_-_120905865_120907286	25.795	12.512	2.06163	2.77619	13.8399
C22	ENST00000298510	chr10_-_120936665_120938266	5.66794	10.5635	0.536559	33.8342	112.21
C19	ENST00000392870	chr10_+_121189950_121190898	729.941	35.6161	20.4947	0.696822	0.53155
C22	ENST00000392870	chr10_+_121189950_121190898	783.01	35.6161	21.9847	0.696822	0.352486
C19	ENST00000392870	chr10_+_121191039_121196162	769.448	197.327	3.89936	0.696822	0.53155
C19	ENST00000392870	chr10_+_121212788_121214480	679.146	209.582	3.24048	0.696822	0.53155
C22	ENST00000392870	chr10_+_121212788_121214480	998.621	209.582	4.76482	0.696822	0.352486
C19	ENST00000369093	chr10_-_121336715_121336962	6.42711	1.50884	4.25964	3.83718	3.11182
C22	ENST00000369093	chr10_-_121336715_121336962	5.30629	1.50884	3.51681	3.83718	2.44992
C19	ENST00000436547	chr10_-_121342069_121347663	428.96	205.262	2.08982	3.37461	4.72771
C19	ENST00000369093	chr10_-_121342120_121347663	646.888	175.933	3.6769	3.83718	3.11182
C19	ENST00000369085	chr10_+_121429689_121431766	723.166	38.3683	18.848	2.34418	3.57456
C22	ENST00000369085	chr10_+_121429689_121431766	1016.83	38.3683	26.5019	2.34418	3.57778
C19	ENST00000650623	chr10_+_121551157_121551380	4.63081	0.366478	12.636	1.97787	1.29567
C19	ENST00000360003	chr10_-_121609088_121612561	344.078	136.537	2.52004	4.73622	6.7136
C22	ENST00000360003	chr10_-_121616951_121618395	148.477	80.9014	1.83528	4.73622	5.47561
C19	ENST00000360003	chr10_-_121618693_121619310	13.7035	7.29104	1.8795	4.73622	6.7136
C22	ENST00000705471	chr10_+_121671676_121674241	75.0401	23.4083	3.2057	5.74162	8.56875
C19	ENST00000705471	chr10_+_121685739_121689118	85.7339	49.7376	1.72372	5.74162	9.09792
C22	ENST00000705471	chr10_+_121685739_121689118	90.5616	49.7376	1.82079	5.74162	8.56875
C22	ENST00000705471	chr10_+_121692679_121693197	21.5901	9.26435	2.33045	5.74162	8.56875
C22	ENST00000263461	chr10_+_122625256_122626080	123.035	9.10133	13.5183	6.26098	5.33183
C19	ENST00000263461	chr10_+_122646348_122648589	71.906	41.6075	1.7282	6.26098	6.74492
C22	ENST00000263461	chr10_+_122646348_122648589	110.469	41.6075	2.65502	6.26098	5.33183
C19	ENST00000263461	chr10_+_122661834_122662566	12.3056	8.02568	1.53327	6.26098	6.74492
C19	ENST00000263461	chr10_+_122662744_122663558	19.422	6.46642	3.00352	6.26098	6.74492
C22	ENST00000263461	chr10_+_122662744_122663558	26.445	6.46642	4.08958	6.26098	5.33183
C22	ENST00000263461	chr10_+_122663654_122664157	24.9445	3.14246	7.93791	6.26098	5.33183
C19	ENST00000263461	chr10_+_122666367_122668067	195.999	96.8378	2.024	6.26098	6.74492
C22	ENST00000263461	chr10_+_122666367_122668067	204.62	96.8378	2.11302	6.26098	5.33183
C19	ENST00000358487	chr10_-_123256236_123258008	1168.12	31.8056	36.727	1.34005	1.27641
C19	ENST00000358487	chr10_-_123276977_123279492	535.097	158.389	3.37837	1.34005	1.27641
C22	ENST00000693411	chr10_-_123670666_123673304	15148	2439.96	6.20827	0.032373	0.021257
C22	ENST00000369023	chr10_-_123716774_123718838	24.4337	31.8631	0.766833	8.73651	13.7106
C22	ENST00000369000	chr10_+_123971223_123974917	3111.61	2988.24	1.04128	0.021435	0.041779
C22	ENST00000392799	chr10_+_124151888_124152696	666.917	155.205	4.29701	0.515332	0.274397
C19	ENST00000368990	chr10_+_124159904_124166091	947.514	274.012	3.45793	1.97727	0.745108
C22	ENST00000368990	chr10_+_124159904_124166091	566.646	274.012	2.06796	1.97727	1.523
C19	ENST00000368990	chr10_+_124183779_124184411	198.629	13.6757	14.5242	1.97727	0.745108
C22	ENST00000368990	chr10_+_124183779_124184411	82.7316	13.6757	6.04953	1.97727	1.523
C19	ENST00000368990	chr10_+_124186547_124189139	1696.4	228.989	7.40822	1.97727	0.745108
C19	ENST00000368989	chr10_+_124186547_124187791	534.385	44.2487	12.0769	2.90977	0.924427
C19	ENST00000481909	chr10_-_124708371_124711469	270.76	60.0759	4.50697	2.68064	1.96114
C19	ENST00000481909	chr10_-_124711542_124712344	42.3222	10.6594	3.97041	2.68064	1.96114
C22	ENST00000368869	chr10_+_124800188_124800724	218.684	46.7084	4.6819	0.178409	0.388689
C19	ENST00000368859	chr10_+_124914001_124914433	36.1384	40.3545	0.895524	2.43583	10.5151
C22	ENST00000368859	chr10_+_124914001_124914433	44.523	40.3545	1.1033	2.43583	9.50072
C19	ENST00000368859	chr10_+_124915243_124917244	230.715	211.505	1.09082	2.43583	10.5151
C22	ENST00000368859	chr10_+_124915243_124917244	206.405	211.505	0.975888	2.43583	9.50072
C22	ENST00000368845	chr10_-_126089553_126090294	4.23972	0.869971	4.8734	46.6348	43.3991
C19	ENST00000368845	chr10_-_126090408_126091495	4.30772	0.987855	4.36068	46.6348	41.089
C22	ENST00000368845	chr10_-_126090408_126091495	4.14755	0.987855	4.19854	46.6348	43.3991
C19	ENST00000298492	chr10_+_126490470_126495399	443.593	124.139	3.57337	4.12987	5.61551
C22	ENST00000298492	chr10_+_126490470_126495399	278.285	124.139	2.24173	4.12987	6.27774
C19	ENST00000298492	chr10_+_126505181_126507952	128.751	74.4928	1.72836	4.12987	5.61551
C19	ENST00000359653	chr10_+_126660687_126662213	102.938	11.3515	9.06822	8.26292	5.38188
C22	ENST00000359653	chr10_+_126660687_126662213	128.457	11.3515	11.3163	8.26292	4.29714
C22	ENST00000359653	chr10_+_126662285_126662768	26.2965	2.70649	9.71611	8.26292	4.29714
C19	ENST00000359653	chr10_+_126670398_126671743	206.062	15.8616	12.9912	8.26292	5.38188
C22	ENST00000359653	chr10_+_126670398_126671743	243.418	15.8616	15.3463	8.26292	4.29714
C19	ENST00000337195	chr10_-_126678267_126681263	290.361	137.691	2.10879	3.5239	4.82847
C22	ENST00000337195	chr10_-_126678267_126681263	319.642	137.691	2.32145	3.5239	3.5571
C19	ENST00000337195	chr10_-_126681898_126682423	32.7226	25.6953	1.27348	3.5239	4.82847
C22	ENST00000337195	chr10_-_126681898_126682423	75.9045	25.6953	2.95402	3.5239	3.5571
C19	ENST00000337195	chr10_-_126682554_126683037	41.8352	15.5376	2.69251	3.5239	4.82847
C19	ENST00000337195	chr10_-_126691673_126691906	56.9538	0.663712	85.811	3.5239	4.82847
C22	ENST00000337195	chr10_-_126691673_126691906	61.8481	0.663712	93.1852	3.5239	3.5571
C19	ENST00000337195	chr10_-_126799662_126848887	2563.34	1473.94	1.73911	3.5239	4.82847
C19	ENST00000494626	chr10_-_126822181_126848887	25837.9	23253.1	1.11116	0.146193	0.272081
C22	ENST00000423178	chr10_-_127400157_127407990	9322.87	3882.38	2.40133	0.0972217	0.034646
C19	ENST00000368786	chr10_-_127496056_127500782	6327.82	1514.82	4.17729	0.155546	0.253642
C22	ENST00000368786	chr10_-_127496056_127500782	3531.47	1514.82	2.33129	0.155546	0.37718
C22	ENST00000368759	chr10_+_127519220_127519988	31.6684	11.3995	2.77806	5.14354	13.1993
C22	ENST00000280333	chr10_+_128795147_128796355	35.2411	4.60332	7.65557	1.53336	1.44718
C22	ENST00000623213	chr10_+_128807068_128810495	451.585	58.3404	7.74052	0.961905	0.646611
C22	ENST00000280333	chr10_+_128807068_128810558	205.227	35.5481	5.77324	1.53336	1.44718
C19	ENST00000280333	chr10_+_129172478_129178345	99.9379	36.7315	2.72077	1.53336	2.2614
C22	ENST00000280333	chr10_+_129172478_129178345	103.65	36.7315	2.82184	1.53336	1.44718
C22	ENST00000280333	chr10_+_129218013_129224137	138.2	22.617	6.11045	1.53336	1.44718
C22	ENST00000368653	chr10_-_129908797_129909908	230.547	37.2515	6.18893	1.8096	2.12104
C19	ENST00000368653	chr10_-_129910709_129911690	414.109	38.3508	10.7979	1.8096	2.71909
C19	ENST00000368653	chr10_-_129917583_129921144	1061.75	241.501	4.39647	1.8096	2.71909
C22	ENST00000368653	chr10_-_129917583_129921144	728.415	241.501	3.0162	1.8096	2.12104
C22	ENST00000368653	chr10_-_129924020_129924362	57.5189	12.1032	4.75238	1.8096	2.12104
C22	ENST00000368648	chr10_-_131638598_131639107	284.326	26.1281	10.882	0.711872	0.559217
C22	ENST00000440978	chr10_-_131638706_131639107	152.074	10.7406	14.1588	0.837114	0.97321
C22	ENST00000440978	chr10_-_131641466_131646655	788.114	210.89	3.73708	0.837114	0.97321
C19	ENST00000440978	chr10_-_131665531_131666045	327.086	24.2419	13.4926	0.837114	1.40024
C22	ENST00000440978	chr10_-_131665531_131666045	256.882	24.2419	10.5966	0.837114	0.97321
C19	ENST00000440978	chr10_-_131671860_131676031	315.66	90.3306	3.49449	0.837114	1.40024
C22	ENST00000440978	chr10_-_131671860_131676031	404.846	90.3306	4.48182	0.837114	0.97321
C19	ENST00000440978	chr10_-_131755590_131757197	372.793	119.175	3.12811	0.837114	1.40024
C22	ENST00000440978	chr10_-_131755590_131757197	429.506	119.175	3.604	0.837114	0.97321
C22	ENST00000331244	chr10_+_131964943_131965182	1.01054	0.530912	1.90341	10.147	33.6452
C22	ENST00000331244	chr10_+_131965244_131967696	43.9587	32.0121	1.37319	10.147	33.6452
C22	ENST00000368636	chr10_-_133786622_133787296	16.5371	7.73421	2.13818	12.3321	17.3549
C19	ENST00000338492	chr10_+_134011987_134012354	33.2217	9.72351	3.41663	1.24482	1.23413
C22	ENST00000338492	chr10_+_134011987_134012354	35.5805	9.72351	3.65922	1.24482	0.815053
C19	ENST00000338492	chr10_+_134014016_134014345	29.9805	3.80245	7.88453	1.24482	1.23413
C22	ENST00000338492	chr10_+_134014016_134014345	51.5304	3.80245	13.5519	1.24482	0.815053
C19	ENST00000338492	chr10_+_134015620_134016149	56.7199	15.0344	3.77269	1.24482	1.23413
C22	ENST00000338492	chr10_+_134015620_134016149	105.515	15.0344	7.01823	1.24482	0.815053
C19	ENST00000368622	chr10_-_134040472_134041480	2941.32	1059.67	2.77569	0.00769267	0.041818
C22	ENST00000344079	chr10_+_134161860_134162466	208.375	59.9214	3.47748	0.197482	0.268746
C19	ENST00000368594	chr10_+_134591286_134594352	217.874	43.2773	5.03437	1.03107	5.55367
C19	ENST00000445355	chr10_-_135081622_135082251	785.637	95.3202	8.24208	0.0796903	0.171835
C22	ENST00000445355	chr10_-_135081622_135082251	825.549	95.3202	8.6608	0.0796903	0.130822
C22	ENST00000445355	chr10_-_135082366_135082948	1444.71	153.929	9.38558	0.0796903	0.130822
C19	ENST00000252936	chr10_-_135094940_135095726	9411.52	286.163	32.8887	0.108685	0.048345
C22	ENST00000252936	chr10_-_135094940_135095726	5030.51	286.163	17.5792	0.108685	0.082099
C19	ENST00000252936	chr10_-_135097506_135098588	17271.7	562.069	30.7288	0.108685	0.048345
C22	ENST00000252936	chr10_-_135097506_135098588	10341.2	562.069	18.3984	0.108685	0.082099
C19	ENST00000252936	chr10_-_135098717_135098959	9949.32	83.8127	118.709	0.108685	0.048345
C22	ENST00000252936	chr10_-_135098717_135098959	8477.57	83.8127	101.149	0.108685	0.082099
C19	ENST00000252936	chr10_-_135099132_135101632	21843	1243.29	17.5687	0.108685	0.048345
C22	ENST00000252936	chr10_-_135099132_135101632	12521.5	1243.29	10.0712	0.108685	0.082099
C19	ENST00000252936	chr10_-_135101813_135102343	2626.95	20.6545	127.186	0.108685	0.048345
C22	ENST00000252936	chr10_-_135101813_135102343	2533.53	20.6545	122.662	0.108685	0.082099
C19	ENST00000252936	chr10_-_135106742_135107065	7674.01	183.283	41.8697	0.108685	0.048345
C22	ENST00000252936	chr10_-_135106742_135107065	3897.73	183.283	21.2662	0.108685	0.082099
C22	ENST00000252936	chr10_-_135111615_135112930	3483.6	746.365	4.66742	0.108685	0.082099
C19	ENST00000252936	chr10_-_135113107_135113488	4840.21	118.115	40.9789	0.108685	0.048345
C22	ENST00000252936	chr10_-_135113107_135113488	5529.91	118.115	46.8181	0.108685	0.082099
C22	ENST00000278025	chr10_-_135170242_135170446	18.6948	8.2343	2.27036	0.277593	5.72351
C19	ENST00000278025	chr10_-_135170759_135171426	66.7403	104.026	0.641574	0.277593	3.56606
C22	ENST00000278025	chr10_-_135170759_135171426	73.2068	104.026	0.703737	0.277593	5.72351
C19	ENST00000368547	chr10_-_135176437_135178161	17.5078	16.9088	1.03543	14.1747	44.0946
C22	ENST00000368547	chr10_-_135176437_135178161	17.1571	16.9088	1.01469	14.1747	46.5696
C22	ENST00000368547	chr10_-_135178229_135179479	14.7306	15.1346	0.97331	14.1747	46.5696
C19	ENST00000368547	chr10_-_135179599_135180392	9.04873	12.5484	0.721108	14.1747	44.0946
C22	ENST00000368547	chr10_-_135179599_135180392	8.69666	12.5484	0.693051	14.1747	46.5696
C19	ENST00000368547	chr10_-_135183535_135184063	1.81428	0.637402	2.84637	14.1747	44.0946
C22	ENST00000468317	chr10_+_135209281_135209666	130370	2023.81	64.4179	0.0162527	0.004679
C19	ENST00000468317	chr10_+_135209771_135211938	108987	4068.31	26.7892	0.0162527	0.004551
C22	ENST00000468317	chr10_+_135209771_135211938	157512	4068.31	38.7169	0.0162527	0.004679
C19	ENST00000468317	chr10_+_135212019_135212673	54054.1	1045.34	51.7096	0.0162527	0.004551
C22	ENST00000468317	chr10_+_135212019_135212673	65612.3	1045.34	62.7665	0.0162527	0.004679
C22	ENST00000468317	chr10_+_135215094_135215652	195341	3947.02	49.4907	0.0162527	0.004679
C19	ENST00000526104	chr11_+_211349_212415	88.7353	55.6921	1.59332	3.19014	7.68578
C22	ENST00000524564	chr11_-_216718_218777	3878.46	3112.93	1.24592	0.00888767	0.104165
C19	ENST00000532097	chr11_+_244469_244674	0.234604	0.271835	0.863038	13.4827	29.8375
C22	ENST00000532097	chr11_+_244469_244674	0.275249	0.271835	1.01256	13.4827	32.6976
C19	ENST00000532097	chr11_+_247448_248775	50.4063	18.715	2.69337	13.4827	29.8375
C19	ENST00000532097	chr11_+_250865_251545	6.90405	3.45491	1.99833	13.4827	29.8375
C22	ENST00000532097	chr11_+_250865_251545	6.85065	3.45491	1.98287	13.4827	32.6976
C22	ENST00000409548	chr11_+_292095_292545	2235.53	100.941	22.1468	0.0287633	0.063967
C22	ENST00000409548	chr11_+_292997_293162	0	19.4511	0	0.0287633	0.063967
C19	ENST00000308020	chr11_+_487073_487419	24.6984	2.57454	9.59333	2.15279	5.38497
C22	ENST00000308020	chr11_+_487073_487419	41.9262	2.57454	16.2849	2.15279	4.50793
C19	ENST00000308020	chr11_+_487470_488198	188.302	24.1001	7.81332	2.15279	5.38497
C19	ENST00000308020	chr11_+_488312_488528	7.61378	0.629674	12.0916	2.15279	5.38497
C22	ENST00000308020	chr11_+_488312_488528	12.8662	0.629674	20.4332	2.15279	4.50793
C19	ENST00000308020	chr11_+_490068_490419	19.1273	0.323245	59.1727	2.15279	5.38497
C22	ENST00000308020	chr11_+_490068_490419	40.817	0.323245	126.273	2.15279	4.50793
C19	ENST00000534797	chr11_-_495053_497970	9753.53	2463.94	3.95852	0.177618	0.615982
C22	ENST00000534797	chr11_-_495053_497970	23496.8	2463.94	9.53628	0.177618	0.252758
C19	ENST00000534797	chr11_-_498141_498456	191.564	119.858	1.59826	0.177618	0.615982
C22	ENST00000534797	chr11_-_498141_498456	375.854	119.858	3.13583	0.177618	0.252758
C19	ENST00000534797	chr11_-_499999_500483	4472.53	342.477	13.0594	0.177618	0.615982
C22	ENST00000534797	chr11_-_499999_500483	11141.1	342.477	32.5309	0.177618	0.252758
C19	ENST00000329451	chr11_-_557097_557398	116.618	169.376	0.688516	0.082794	0.1372
C22	ENST00000329451	chr11_-_558979_560682	2453.62	1453.49	1.68809	0.082794	0.084365
C19	ENST00000397582	chr11_+_561033_561761	47.9865	6.29758	7.61984	2.44304	2.08392
C22	ENST00000397582	chr11_+_561033_561761	68.3747	6.29758	10.8573	2.44304	1.49178
C19	ENST00000264555	chr11_+_605300_605604	74.6729	1.1122	67.1395	1.64597	2.22303
C19	ENST00000358353	chr11_-_624263_624556	288.01	33.0218	8.7218	0.0196217	0.06597
C19	ENST00000382409	chr11_-_678822_679687	140.618	4.06534	34.5893	3.66024	7.29638
C22	ENST00000382409	chr11_-_678822_679687	153.277	4.06534	37.7034	3.66024	6.48497
C19	ENST00000382409	chr11_-_679816_680962	167.617	14.6806	11.4176	3.66024	7.29638
C22	ENST00000382409	chr11_-_679816_680962	208.174	14.6806	14.1802	3.66024	6.48497
C19	ENST00000382409	chr11_-_681089_684897	335.372	56.1765	5.96996	3.66024	7.29638
C22	ENST00000382409	chr11_-_681089_684897	301.158	56.1765	5.36092	3.66024	6.48497
C19	ENST00000382409	chr11_-_684963_686857	44.8167	7.30618	6.13409	3.66024	7.29638
C22	ENST00000382409	chr11_-_684963_686857	59.9848	7.30618	8.21015	3.66024	6.48497
C19	ENST00000608174	chr11_+_695846_698868	2200.11	964.18	2.28185	0.620124	0.405888
C22	ENST00000608174	chr11_+_695846_698868	3656.56	964.18	3.7924	0.620124	0.234647
C22	ENST00000528097	chr11_+_763940_764287	77.9799	13.8921	5.61324	4.18232	9.28445
C19	ENST00000528097	chr11_+_764433_764812	31.9812	5.7886	5.52486	4.18232	6.69143
C22	ENST00000528097	chr11_+_764433_764812	32.2044	5.7886	5.56341	4.18232	9.28445
C19	ENST00000397472	chr11_-_771426_772426	1335.58	5244.07	0.254684	0.0940897	0.666376
C22	ENST00000397472	chr11_-_771426_772426	1026.69	5244.07	0.195781	0.0940897	0.791866
C19	ENST00000526325	chr11_-_771467_772426	2043.56	264.336	7.73091	0.574434	0.426706
C22	ENST00000526325	chr11_-_771467_772426	4853.39	264.336	18.3607	0.574434	0.164215
C19	ENST00000397472	chr11_-_774113_775065	916.9	1568.59	0.584537	0.0940897	0.666376
C22	ENST00000397472	chr11_-_774113_775065	683.196	1568.59	0.435548	0.0940897	0.791866
C22	ENST00000321153	chr11_+_811645_812534	3.53144	0.728148	4.8499	234.996	539.439
C22	ENST00000336615	chr11_+_822023_822396	97.3712	37.0187	2.63032	5.51926	1.34537
C19	ENST00000336615	chr11_+_822606_823526	209.944	17.3431	12.1053	5.51926	2.35777
C19	ENST00000397420	chr11_+_837618_837941	34.6284	72.9174	0.474899	2.03117	5.97775
C22	ENST00000397420	chr11_+_837618_837941	52.1458	72.9174	0.715136	2.03117	5.38873
C19	ENST00000323578	chr11_-_883303_884067	493.184	16.0806	30.6695	0.760605	1.53289
C19	ENST00000323578	chr11_-_900110_900935	404.463	37.4818	10.7909	0.760605	1.53289
C22	ENST00000323578	chr11_-_900110_900935	739.336	37.4818	19.7252	0.760605	0.981962
C19	ENST00000323578	chr11_-_902330_902961	155.914	27.5297	5.66348	0.760605	1.53289
C22	ENST00000323578	chr11_-_902330_902961	295.327	27.5297	10.7276	0.760605	0.981962
C22	ENST00000323578	chr11_-_903111_904705	441.972	47.1888	9.36604	0.760605	0.981962
C22	ENST00000323578	chr11_-_904859_910774	1264.81	246.293	5.1354	0.760605	0.981962
C22	ENST00000436108	chr11_-_908645_910774	117.507	68.9076	1.70529	1.19811	3.77849
C19	ENST00000332231	chr11_+_981299_984644	1980.36	327.555	6.0459	0.145025	0.142903
C19	ENST00000448903	chr11_+_984753_985434	234.667	7.3288	32.0199	1.99697	1.19744
C22	ENST00000448903	chr11_+_984753_985434	349.689	7.3288	47.7144	1.99697	1.09812
C19	ENST00000332231	chr11_+_984753_985431	1966.37	93.4265	21.0472	0.145025	0.142903
C22	ENST00000332231	chr11_+_984753_985431	3053.65	93.4265	32.6851	0.145025	0.125751
C19	ENST00000332231	chr11_+_985582_986784	6535.9	276.439	23.6432	0.145025	0.142903
C22	ENST00000332231	chr11_+_985582_986784	8453.21	276.439	30.579	0.145025	0.125751
C19	ENST00000332231	chr11_+_986953_988551	8733.2	243.544	35.8588	0.145025	0.142903
C22	ENST00000332231	chr11_+_986953_988551	12834.9	243.544	52.7005	0.145025	0.125751
C19	ENST00000332231	chr11_+_993381_993753	3086.01	88.88	34.7211	0.145025	0.142903
C19	ENST00000332231	chr11_+_1003804_1006527	3729.8	806.649	4.62382	0.145025	0.142903
C19	ENST00000332231	chr11_+_1008135_1009099	3967.73	453.149	8.7559	0.145025	0.142903
C22	ENST00000332231	chr11_+_1008135_1009099	7856.8	453.149	17.3382	0.145025	0.125751
C19	ENST00000332231	chr11_+_1009817_1010547	3547.86	167.532	21.1772	0.145025	0.142903
C22	ENST00000332231	chr11_+_1009817_1010547	3650.07	167.532	21.7873	0.145025	0.125751
C19	ENST00000317204	chr11_-_1310006_1311456	170.755	13.8876	12.2955	2.0655	2.16685
C22	ENST00000317204	chr11_-_1310006_1311456	226.84	13.8876	16.334	2.0655	1.55175
C22	ENST00000308219	chr11_+_1472024_1472600	543.068	5.92533	91.6519	0.411983	0.169408
C22	ENST00000308219	chr11_+_1477917_1480421	1835.8	101.095	18.1592	0.411983	0.169408
C19	ENST00000329957	chr11_-_1491718_1492524	79.141	12.7679	6.19843	2.67644	2.14807
C22	ENST00000329957	chr11_-_1491718_1492524	96.3915	12.7679	7.54951	2.67644	2.11637
C22	ENST00000636615	chr11_-_1776258_1778553	2883.5	236.331	12.2011	0.31853	0.278134
C22	ENST00000636615	chr11_-_1780317_1780745	399.088	60.5244	6.59384	0.31853	0.278134
C22	ENST00000636615	chr11_-_1780869_1782538	2592.28	639.296	4.05489	0.31853	0.278134
C22	ENST00000381519	chr11_+_1973439_1974011	133.11	28.0521	4.7451	1.41174	4.85314
C19	ENST00000263645	chr11_+_2398845_2411641	215.539	42.2553	5.10086	14.3921	16.5492
C22	ENST00000263645	chr11_+_2398845_2411641	219.272	42.2553	5.18921	14.3921	13.1298
C19	ENST00000380996	chr11_+_2422028_2423523	5991.95	1998.24	2.99862	0.312627	0.467127
C22	ENST00000380996	chr11_+_2422028_2423523	4480.16	1998.24	2.24206	0.312627	0.591273
C19	ENST00000414822	chr11_-_2905364_2905899	615.688	39.3002	15.6663	1.01686	0.129936
C19	ENST00000620138	chr11_-_2991164_2992677	82.8093	20.1886	4.10179	5.73229	11.6895
C19	ENST00000620138	chr11_-_2999572_3000436	34.3043	34.4508	0.995747	5.73229	11.6895
C19	ENST00000397111	chr11_-_3023830_3026595	435.655	116.751	3.73148	1.28176	1.03063
C22	ENST00000397111	chr11_-_3023830_3026595	651.573	116.751	5.58087	1.28176	1.07125
C19	ENST00000397111	chr11_-_3026663_3028108	720.916	57.2339	12.596	1.28176	1.03063
C22	ENST00000397111	chr11_-_3026663_3028108	932.553	57.2339	16.2937	1.28176	1.07125
C19	ENST00000397111	chr11_-_3028189_3033424	2757.53	290.821	9.48187	1.28176	1.03063
C19	ENST00000397111	chr11_-_3037079_3038335	362.884	16.4976	21.9962	1.28176	1.03063
C22	ENST00000397111	chr11_-_3037079_3038335	498.482	16.4976	30.2155	1.28176	1.07125
C19	ENST00000397111	chr11_-_3039184_3039637	130.987	18.2879	7.16252	1.28176	1.03063
C22	ENST00000397111	chr11_-_3039184_3039637	288.447	18.2879	15.7726	1.28176	1.07125
C19	ENST00000397111	chr11_-_3039979_3040368	454.09	22.0908	20.5556	1.28176	1.03063
C22	ENST00000397111	chr11_-_3039979_3040368	507.817	22.0908	22.9877	1.28176	1.07125
C19	ENST00000397111	chr11_-_3040497_3041449	172.709	16.4343	10.5091	1.28176	1.03063
C22	ENST00000397111	chr11_-_3040497_3041449	264.177	16.4343	16.0747	1.28176	1.07125
C22	ENST00000397111	chr11_-_3050314_3050532	33.6055	1.84589	18.2055	1.28176	1.07125
C19	ENST00000397111	chr11_-_3050673_3059279	3827.74	246.673	15.5175	1.28176	1.03063
C19	ENST00000397111	chr11_-_3059429_3060423	75.6816	23.2358	3.25711	1.28176	1.03063
C22	ENST00000397111	chr11_-_3059429_3060423	263.243	23.2358	11.3292	1.28176	1.07125
C19	ENST00000397111	chr11_-_3060522_3061064	138.75	11.4838	12.0822	1.28176	1.03063
C22	ENST00000397111	chr11_-_3061161_3062125	407	74.9677	5.429	1.28176	1.07125
C22	ENST00000397111	chr11_-_3062214_3063394	397.665	76.0145	5.23144	1.28176	1.07125
C19	ENST00000263650	chr11_-_3114282_3114756	63.9267	40.7206	1.56988	0.0723707	0.422359
C22	ENST00000263650	chr11_-_3114282_3114756	145.175	40.7206	3.56516	0.0723707	0.30997
C22	ENST00000263650	chr11_-_3124550_3125422	219.376	16.4325	13.3501	0.0723707	0.30997
C19	ENST00000263650	chr11_-_3129175_3140776	1411.12	2082.86	0.677492	0.0723707	0.422359
C19	ENST00000263650	chr11_-_3140861_3141650	445.119	193.494	2.30043	0.0723707	0.422359
C22	ENST00000263650	chr11_-_3140861_3141650	825.886	193.494	4.26828	0.0723707	0.30997
C22	ENST00000263650	chr11_-_3141854_3143226	383.908	266.421	1.44098	0.0723707	0.30997
C19	ENST00000263650	chr11_-_3143328_3143577	61.559	30.373	2.02677	0.0723707	0.422359
C22	ENST00000263650	chr11_-_3143328_3143577	161.306	30.373	5.31083	0.0723707	0.30997
C19	ENST00000528796	chr11_-_3392300_3392806	24443.9	236.368	103.415	0.114409	0.017714
C19	ENST00000528796	chr11_-_3392933_3400267	193406	7940.5	24.3569	0.114409	0.017714
C19	ENST00000620374	chr11_-_3394886_3400267	29529.6	20448.5	1.4441	0.0231307	0.091637
C22	ENST00000620374	chr11_-_3394886_3400267	11789.8	20448.5	0.576562	0.0231307	0.220614
C19	ENST00000343338	chr11_-_3394905_3400267	39856.7	26837.1	1.48514	0.0229633	0.067843
C22	ENST00000343338	chr11_-_3394905_3400267	19037.6	26837.1	0.709378	0.0229633	0.136309
C19	ENST00000429541	chr11_-_3399130_3400267	930.102	280.327	3.31791	0.561768	0.660143
C22	ENST00000429541	chr11_-_3399130_3400267	868.16	280.327	3.09695	0.561768	0.695724
C19	ENST00000250699	chr11_-_3690580_3691025	135.063	26.6561	5.06689	0.312742	0.199906
C22	ENST00000359171	chr11_-_3697850_3700783	3723.31	612.22	6.08165	0.450918	0.344586
C22	ENST00000359171	chr11_-_3704671_3707202	5098.87	1144.02	4.45696	0.450918	0.344586
C22	ENST00000359171	chr11_-_3714605_3716678	1886.32	381.58	4.94345	0.450918	0.344586
C22	ENST00000359171	chr11_-_3724122_3726429	2159.11	407.48	5.29869	0.450918	0.344586
C22	ENST00000359171	chr11_-_3733958_3735047	1955.97	191.295	10.2249	0.450918	0.344586
C19	ENST00000359171	chr11_-_3735225_3740641	8941.91	1327.24	6.7372	0.450918	0.41367
C22	ENST00000359171	chr11_-_3735225_3740641	8381.07	1327.24	6.31464	0.450918	0.344586
C19	ENST00000359171	chr11_-_3740780_3741941	1551.96	148.323	10.4634	0.450918	0.41367
C22	ENST00000359171	chr11_-_3740780_3741941	2118.48	148.323	14.2829	0.450918	0.344586
C19	ENST00000359171	chr11_-_3742055_3744386	8003.96	1136.76	7.04103	0.450918	0.41367
C22	ENST00000359171	chr11_-_3742055_3744386	6117.49	1136.76	5.38151	0.450918	0.344586
C22	ENST00000359171	chr11_-_3746449_3752620	3676.88	732.736	5.01801	0.450918	0.344586
C22	ENST00000359171	chr11_-_3765879_3774545	4959.57	2273.86	2.18113	0.450918	0.344586
C19	ENST00000359171	chr11_-_3781856_3784131	6812.19	515.083	13.2254	0.450918	0.41367
C22	ENST00000359171	chr11_-_3781856_3784131	6506.36	515.083	12.6317	0.450918	0.344586
C22	ENST00000359171	chr11_-_3784269_3789810	9388.08	967.347	9.70497	0.450918	0.344586
C19	ENST00000359171	chr11_-_3789974_3792977	6181.26	590.847	10.4617	0.450918	0.41367
C19	ENST00000359171	chr11_-_3793158_3794861	6282.79	344.418	18.2417	0.450918	0.41367
C22	ENST00000359171	chr11_-_3793158_3794861	4364.66	344.418	12.6726	0.450918	0.344586
C19	ENST00000300738	chr11_+_4123311_4127275	27.3399	15.5149	1.76217	14.8639	39.7588
C22	ENST00000300738	chr11_+_4123311_4127275	25.1065	15.5149	1.61821	14.8639	38.7948
C19	ENST00000300738	chr11_+_4127453_4128664	3.0182	1.1118	2.7147	14.8639	39.7588
C19	ENST00000300738	chr11_+_4130933_4132830	9.0043	4.48409	2.00805	14.8639	39.7588
C19	ENST00000300738	chr11_+_4132870_4133129	0.653943	0.492765	1.32709	14.8639	39.7588
C22	ENST00000300738	chr11_+_4132870_4133129	0.438203	0.492765	0.889274	14.8639	38.7948
C19	ENST00000300738	chr11_+_4139691_4141074	24.7995	6.39766	3.87635	14.8639	39.7588
C22	ENST00000300738	chr11_+_4139691_4141074	22.3999	6.39766	3.50127	14.8639	38.7948
C19	ENST00000300738	chr11_+_4142995_4143370	1.86122	0.598515	3.10974	14.8639	39.7588
C22	ENST00000300738	chr11_+_4142995_4143370	2.01058	0.598515	3.35928	14.8639	38.7948
C22	ENST00000300738	chr11_+_4144614_4147913	89.9863	17.1485	5.24747	14.8639	38.7948
C19	ENST00000300738	chr11_+_4153651_4154792	29.8047	3.97763	7.49309	14.8639	39.7588
C22	ENST00000300738	chr11_+_4153651_4154792	24.2043	3.97763	6.0851	14.8639	38.7948
C19	ENST00000254436	chr11_-_4408220_4409529	102.875	25.3956	4.05088	0.908709	2.12881
C22	ENST00000254436	chr11_-_4408220_4409529	60.7632	25.3956	2.39266	0.908709	1.08618
C19	ENST00000300747	chr11_-_4622056_4622256	12.9279	3.34712	3.86241	1.59574	2.0885
C22	ENST00000300747	chr11_-_4622056_4622256	21.4086	3.34712	6.39612	1.59574	1.63486
C19	ENST00000300747	chr11_-_4623642_4624474	64.1609	24.8917	2.5776	1.59574	2.0885
C22	ENST00000300747	chr11_-_4623642_4624474	114.383	24.8917	4.59521	1.59574	1.63486
C19	ENST00000316375	chr11_+_6226917_6231079	2658.42	3324.47	0.799653	0.234838	0.108711
C22	ENST00000316375	chr11_+_6226917_6231079	5240.34	3324.47	1.57629	0.234838	0.072896
C22	ENST00000342245	chr11_+_6414923_6415125	8.55887	3.32667	2.5728	1.55183	1.28522
C19	ENST00000345851	chr11_-_6471851_6472121	51.1377	3.38437	15.11	0.906528	1.15375
C22	ENST00000345851	chr11_-_6471851_6472121	26.6265	3.38437	7.8675	0.906528	0.713574
C19	ENST00000530751	chr11_+_6502785_6503274	44.5294	74.5396	0.597393	0.615852	2.80713
C22	ENST00000530751	chr11_+_6502785_6503274	64.6804	74.5396	0.867732	0.615852	1.76251
C19	ENST00000254616	chr11_+_6502785_6502986	3.50253	2.48139	1.41152	3.09055	7.13771
C22	ENST00000254616	chr11_+_6502785_6502986	4.00917	2.48139	1.61569	3.09055	6.73456
C19	ENST00000532191	chr11_-_6636222_6636401	154.124	25.5174	6.03997	0.0802773	0.246554
C22	ENST00000532191	chr11_-_6636222_6636401	139.832	25.5174	5.47985	0.0802773	0.171635
C19	ENST00000288937	chr11_-_6703633_6703977	67.1571	8.46941	7.92938	5.02962	6.83472
C22	ENST00000288937	chr11_-_6703633_6703977	54.2576	8.46941	6.40631	5.02962	8.44121
C19	ENST00000278314	chr11_-_7022786_7023939	217.321	102.097	2.12857	0.536124	0.34051
C22	ENST00000533626	chr11_+_8016064_8016528	910.935	836.267	1.08929	0.127153	0.246999
C19	ENST00000299506	chr11_+_8103095_8111156	356.973	148.518	2.40356	2.30604	4.75106
C19	ENST00000526757	chr11_-_8772272_8832793	3350.5	1048.58	3.19527	0.27411	0.508283
C19	ENST00000328194	chr11_-_9165032_9165643	319.293	26.4439	12.0743	5.52287	3.35742
C22	ENST00000328194	chr11_-_9165032_9165643	379.949	26.4439	14.3681	5.52287	2.98988
C19	ENST00000328194	chr11_-_9171756_9172226	112.884	4.20258	26.8607	5.52287	3.35742
C22	ENST00000328194	chr11_-_9171756_9172226	143.484	4.20258	34.1419	5.52287	2.98988
C19	ENST00000328194	chr11_-_9172311_9173904	233.81	20.8146	11.233	5.52287	3.35742
C19	ENST00000328194	chr11_-_9202631_9215040	973.366	111.102	8.76098	5.52287	3.35742
C19	ENST00000528080	chr11_-_9308140_9309248	16.5719	2.44295	6.78356	10.4115	8.56873
C19	ENST00000379719	chr11_+_9442245_9444552	57.302	10.4733	5.47123	13.6504	15.5666
C22	ENST00000379719	chr11_+_9451381_9452421	45.8103	9.49414	4.82511	13.6504	20.1265
C19	ENST00000379719	chr11_+_9452550_9455116	123.276	34.3908	3.58457	13.6504	15.5666
C22	ENST00000379719	chr11_+_9452550_9455116	85.3602	34.3908	2.48206	13.6504	20.1265
C19	ENST00000379719	chr11_+_9457913_9459300	120	8.59785	13.957	13.6504	15.5666
C22	ENST00000379719	chr11_+_9457913_9459300	72.3425	8.59785	8.41402	13.6504	20.1265
C19	ENST00000379719	chr11_+_9459832_9462001	99.6362	11.5763	8.60693	13.6504	15.5666
C22	ENST00000379719	chr11_+_9459832_9462001	65.4858	11.5763	5.65691	13.6504	20.1265
C19	ENST00000396597	chr11_+_9492967_9495487	1430.48	643.333	2.22355	0.180269	0.259353
C22	ENST00000396597	chr11_+_9492967_9495487	1598.6	643.333	2.48487	0.180269	0.213937
C22	ENST00000450114	chr11_+_9607074_9607995	129.454	36.9355	3.50486	7.15333	4.31043
C19	ENST00000692716	chr11_-_9810889_9812102	1385.12	82.6101	16.767	0.344516	0.116235
C22	ENST00000692716	chr11_-_9810889_9812102	1516.59	82.6101	18.3584	0.344516	0.104181
C22	ENST00000692716	chr11_-_9874296_9875086	911.875	87.4473	10.4277	0.344516	0.104181
C19	ENST00000692716	chr11_-_10014650_10015467	1135.63	61.1152	18.5818	0.344516	0.116235
C22	ENST00000692716	chr11_-_10019926_10022460	1929.33	191.93	10.0523	0.344516	0.104181
C19	ENST00000361367	chr11_+_10774317_10776504	44.7313	21.3921	2.09102	9.33254	6.84085
C22	ENST00000361367	chr11_+_10781868_10783493	36.6067	15.3732	2.3812	9.33254	8.55035
C22	ENST00000361367	chr11_+_10785426_10785658	1.87127	1.07612	1.73889	9.33254	8.55035
C19	ENST00000361367	chr11_+_10794202_10794673	14.6181	1.67338	8.73566	9.33254	6.84085
C22	ENST00000361367	chr11_+_10795716_10796753	38.0101	12.8184	2.96529	9.33254	8.55035
C22	ENST00000361367	chr11_+_10796850_10797067	2.22213	0.863895	2.57222	9.33254	8.55035
C19	ENST00000527733	chr11_+_11901927_11906013	1071.95	470.804	2.27686	0.977796	0.541068
C22	ENST00000527733	chr11_+_11901927_11906013	1224.02	470.804	2.59984	0.977796	0.746722
C19	ENST00000339865	chr11_+_11955482_11957849	1100.67	300.685	3.66054	0.824014	0.571471
C22	ENST00000339865	chr11_+_11955482_11957849	880.117	300.685	2.92704	0.824014	0.67491
C19	ENST00000339865	chr11_+_11959919_11961975	1074.42	497.674	2.15888	0.824014	0.571471
C19	ENST00000339865	chr11_+_11969667_11970024	24.4982	16.9099	1.44875	0.824014	0.571471
C22	ENST00000339865	chr11_+_11969667_11970024	38.5237	16.9099	2.27817	0.824014	0.67491
C19	ENST00000339865	chr11_+_11970105_11971435	652.702	244.058	2.67437	0.824014	0.571471
C22	ENST00000339865	chr11_+_11970105_11971435	660.829	244.058	2.70768	0.824014	0.67491
C19	ENST00000339865	chr11_+_11971551_11971910	80.494	21.9505	3.66706	0.824014	0.571471
C22	ENST00000339865	chr11_+_11971551_11971910	88.9007	21.9505	4.05005	0.824014	0.67491
C22	ENST00000339865	chr11_+_11974418_11976443	691.944	334.885	2.06622	0.824014	0.67491
C19	ENST00000339865	chr11_+_11976711_11977547	608.955	124.208	4.90269	0.824014	0.571471
C22	ENST00000334956	chr11_+_12533080_12534845	285.986	41.1532	6.94931	2.5243	0.548978
C22	ENST00000334310	chr11_+_12904672_12946458	359331	2286.11	157.181	0.592551	0.008975
C22	ENST00000527636	chr11_+_12904672_12923486	454.106	190.458	2.38428	2.92721	3.08739
C19	ENST00000401424	chr11_+_13395748_13397158	149.782	287.746	0.520534	0.171071	0.393907
C22	ENST00000354817	chr11_+_13716501_13721863	107.706	53.3185	2.02005	7.30909	10.4358
C19	ENST00000354817	chr11_+_13743406_13749102	235.252	88.2845	2.6647	7.30909	6.18485
C22	ENST00000354817	chr11_+_13743406_13749102	149.39	88.2845	1.69214	7.30909	10.4358
C19	ENST00000354817	chr11_+_13749230_13750158	52.0627	13.4157	3.88072	7.30909	6.18485
C22	ENST00000354817	chr11_+_13749230_13750158	45.229	13.4157	3.37134	7.30909	10.4358
C22	ENST00000576479	chr11_+_14279444_14280825	402.315	51.0453	7.88154	0.661046	0.467295
C19	ENST00000256196	chr11_-_14300970_14303147	51.3072	8.84412	5.80127	6.763	10.213
C19	ENST00000249923	chr11_-_14480233_14481753	125.544	27.8132	4.51384	4.34774	2.72413
C22	ENST00000249923	chr11_-_14480233_14481753	87.0408	27.8132	3.12948	4.34774	4.02111
C19	ENST00000249923	chr11_-_14481843_14482731	263.937	9.26894	28.4754	4.34774	2.72413
C22	ENST00000249923	chr11_-_14481843_14482731	104.698	9.26894	11.2955	4.34774	4.02111
C19	ENST00000249923	chr11_-_14486576_14487827	127.38	16.4354	7.75032	4.34774	2.72413
C22	ENST00000249923	chr11_-_14486576_14487827	88.7816	16.4354	5.40184	4.34774	4.02111
C19	ENST00000249923	chr11_-_14496161_14497330	298.81	26.167	11.4194	4.34774	2.72413
C19	ENST00000249923	chr11_-_14498561_14501114	766.115	114.463	6.69311	4.34774	2.72413
C22	ENST00000249923	chr11_-_14498561_14501114	316.082	114.463	2.76143	4.34774	4.02111
C19	ENST00000249923	chr11_-_14502643_14504577	229.798	23.9319	9.60216	4.34774	2.72413
C19	ENST00000249923	chr11_-_14504697_14507912	119.671	51.7718	2.31151	4.34774	2.72413
C22	ENST00000249923	chr11_-_14504697_14507912	104.946	51.7718	2.02709	4.34774	4.02111
C19	ENST00000249923	chr11_-_14508050_14510037	167.393	28.5258	5.86811	4.34774	2.72413
C22	ENST00000249923	chr11_-_14508050_14510037	110.417	28.5258	3.87079	4.34774	4.02111
C22	ENST00000249923	chr11_-_14512225_14515187	156.176	51.563	3.02884	4.34774	4.02111
C22	ENST00000418988	chr11_-_14526794_14529201	9832.26	2677.49	3.67219	0.128741	0.143914
C22	ENST00000282096	chr11_+_14889304_14891006	95.4946	67.4639	1.41549	1.58063	3.47664
C22	ENST00000523376	chr11_+_15096350_15096606	27115.5	1528.36	17.7416	0.00566433	0.002139
C19	ENST00000531066	chr11_-_16873902_16876435	8353.62	1480.09	5.64399	0.011711	0.018076
C19	ENST00000265970	chr11_-_17118811_17121406	1084.65	803.543	1.34984	0.0576613	0.517217
C19	ENST00000265970	chr11_-_17121516_17122824	301.614	323.729	0.931686	0.0576613	0.517217
C19	ENST00000265970	chr11_-_17141521_17143734	612.896	664.801	0.921923	0.0576613	0.517217
C19	ENST00000265970	chr11_-_17167489_17169063	960.912	959.626	1.00134	0.0576613	0.517217
C19	ENST00000691414	chr11_-_17191353_17229394	1913.67	240.457	7.95848	6.97222	2.58091
C22	ENST00000691414	chr11_-_17191353_17229394	534.689	240.457	2.22364	6.97222	4.31279
C19	ENST00000529010	chr11_+_17331222_17332371	41.9387	3.86015	10.8645	4.77489	1.59757
C22	ENST00000529010	chr11_+_17331222_17332371	40.9798	3.86015	10.6161	4.77489	1.24452
C19	ENST00000527020	chr11_-_17548878_17552700	2357.14	907.285	2.59801	0.205665	0.204485
C22	ENST00000265965	chr11_-_18010302_18014477	585.363	94.409	6.20029	0.839199	2.16618
C19	ENST00000265965	chr11_-_18026082_18028137	331.292	51.0168	6.49379	0.839199	2.48119
C22	ENST00000265965	chr11_-_18026082_18028137	311.147	51.0168	6.09892	0.839199	2.16618
C22	ENST00000524803	chr11_-_18108772_18110876	197.036	118.982	1.65602	3.13351	8.0087
C19	ENST00000524803	chr11_-_18111057_18111721	32.3584	22.6812	1.42666	3.13351	7.41693
C19	ENST00000524803	chr11_-_18124893_18127453	119.996	82.2748	1.45847	3.13351	7.41693
C22	ENST00000396253	chr11_-_18303767_18305341	122.312	63.4814	1.92673	0.999319	1.9622
C19	ENST00000396253	chr11_-_18319264_18320338	100.396	74.4761	1.34803	0.999319	2.28097
C19	ENST00000396253	chr11_-_18327040_18327681	19.29	18.8262	1.02464	0.999319	2.28097
C19	ENST00000453096	chr11_+_18373516_18373875	131.201	17.1782	7.63766	0.787371	1.532
C22	ENST00000453096	chr11_+_18373516_18373875	156.321	17.1782	9.09994	0.787371	1.37538
C22	ENST00000453096	chr11_+_18379589_18380071	180.314	33.7252	5.34657	0.787371	1.37538
C19	ENST00000453096	chr11_+_18380187_18382161	748.043	91.114	8.20997	0.787371	1.532
C19	ENST00000453096	chr11_+_18382254_18387329	1924.28	356.309	5.4006	0.787371	1.532
C19	ENST00000430553	chr11_+_18427119_18428663	57.3639	17.641	3.25174	7.29917	22.9587
C22	ENST00000430553	chr11_+_18427119_18428663	37.7215	17.641	2.13829	7.29917	36.5574
C19	ENST00000536719	chr11_-_18528470_18531088	4032.99	519.421	7.7644	0.408877	0.088024
C22	ENST00000536719	chr11_-_18528470_18531088	8002.89	519.421	15.4073	0.408877	0.058229
C19	ENST00000543987	chr11_-_18554034_18557952	2656.37	779.638	3.40719	0.115011	0.189356
C19	ENST00000396197	chr11_-_18556000_18557952	360.936	94.396	3.82364	1.25753	0.778531
C19	ENST00000396197	chr11_-_18586557_18587893	305.704	39.0632	7.82587	1.25753	0.778531
C22	ENST00000396197	chr11_-_18586557_18587893	252.913	39.0632	6.47445	1.25753	0.830325
C22	ENST00000396197	chr11_-_18600355_18610159	816.548	642.189	1.27151	1.25753	0.830325
C19	ENST00000336349	chr11_-_18631501_18633023	80.9631	32.8696	2.46316	3.37179	2.82845
C22	ENST00000336349	chr11_-_18631501_18633023	72.7574	32.8696	2.21352	3.37179	2.72137
C22	ENST00000280734	chr11_+_18720454_18722479	272.016	102.462	2.65479	0.798026	0.466885
C19	ENST00000399351	chr11_+_19167850_19169142	211.135	504.796	0.418258	0.027734	1.29301
C22	ENST00000399351	chr11_+_19167850_19169142	396.849	504.796	0.786157	0.027734	0.599725
C19	ENST00000399351	chr11_+_19169220_19170733	114.461	348.549	0.328394	0.027734	1.29301
C19	ENST00000399351	chr11_+_19172338_19173704	133.023	492.777	0.269945	0.027734	1.29301
C22	ENST00000399351	chr11_+_19180587_19184849	2661.22	9879.57	0.269366	0.027734	0.599725
C19	ENST00000399351	chr11_+_19194367_19197368	217.322	1249.97	0.173862	0.027734	1.29301
C19	ENST00000250024	chr11_-_19247411_19251000	743.784	324.31	2.29343	1.12364	1.1065
C19	ENST00000250024	chr11_-_19259017_19259400	206.054	46.3025	4.45018	1.12364	1.1065
C19	ENST00000250024	chr11_-_19261777_19262094	34.3424	10.083	3.40598	1.12364	1.1065
C19	ENST00000530266	chr11_+_20385295_20385782	189.073	652.55	0.289746	0.166488	1.18473
C22	ENST00000530266	chr11_+_20385295_20385782	346.109	652.55	0.530395	0.166488	0.655863
C19	ENST00000437750	chr11_+_20409320_20411289	2773.5	1808.37	1.5337	0.095407	0.263205
C22	ENST00000437750	chr11_+_20409320_20411289	4354.9	1808.37	2.40819	0.095407	0.236515
C19	ENST00000331079	chr11_+_20409320_20409564	18.5698	9.9093	1.87398	1.81775	6.30055
C22	ENST00000331079	chr11_+_20409320_20409564	26.4151	9.9093	2.66569	1.81775	9.16142
C19	ENST00000437750	chr11_+_20414545_20417348	2727.91	1695.61	1.60881	0.095407	0.263205
C19	ENST00000437750	chr11_+_20419267_20424464	5216.47	1438.38	3.62663	0.095407	0.263205
C22	ENST00000437750	chr11_+_20419267_20424464	7741.58	1438.38	5.38215	0.095407	0.236515
C19	ENST00000437750	chr11_+_20429578_20448311	5030.3	6030.33	0.834166	0.095407	0.263205
C19	ENST00000437750	chr11_+_20483713_20486005	3894.3	500.722	7.77737	0.095407	0.263205
C19	ENST00000682341	chr11_+_22249132_22257708	748.839	722.869	1.03593	0.831445	1.14844
C22	ENST00000682341	chr11_+_22249132_22257708	493.5	722.869	0.682696	0.831445	1.64539
C19	ENST00000682341	chr11_+_22271917_22272286	19.1563	11.9438	1.60387	0.831445	1.14844
C22	ENST00000682341	chr11_+_22272557_22276916	181.112	134.527	1.34629	0.831445	1.64539
C19	ENST00000682341	chr11_+_22277068_22279225	335.236	69.4658	4.82591	0.831445	1.14844
C22	ENST00000682341	chr11_+_22277068_22279225	223.047	69.4658	3.21089	0.831445	1.64539
C22	ENST00000682341	chr11_+_22297745_22301089	490.461	635.743	0.771477	0.831445	1.64539
C19	ENST00000354193	chr11_-_22848866_22849369	18.4459	6.15891	2.99499	2.6377	3.0359
C22	ENST00000354193	chr11_-_22848866_22849369	9.59121	6.15891	1.55729	2.6377	2.39803
C19	ENST00000389858	chr11_-_27393245_27393829	346.726	67.1935	5.16011	0.63432	0.325906
C22	ENST00000389858	chr11_-_27393245_27393829	332.892	67.1935	4.95423	0.63432	0.297394
C22	ENST00000389858	chr11_-_27395223_27395521	178.215	29.1504	6.11363	0.63432	0.297394
C22	ENST00000389858	chr11_-_27395593_27397845	1714.9	405.579	4.22827	0.63432	0.297394
C22	ENST00000389858	chr11_-_27398770_27400243	847.361	169.595	4.99637	0.63432	0.297394
C22	ENST00000389858	chr11_-_27412712_27413993	675.871	100.83	6.70309	0.63432	0.297394
C19	ENST00000263181	chr11_-_28080708_28083941	94.8263	29.0168	3.26798	4.33407	4.09169
C19	ENST00000263181	chr11_-_28110268_28112163	195.029	24.8753	7.84028	4.33407	4.09169
C22	ENST00000263181	chr11_-_28110268_28112163	174.315	24.8753	7.00756	4.33407	3.83214
C19	ENST00000406787	chr11_+_28129999_28131712	487.114	687.063	0.70898	0.176258	0.221714
C19	ENST00000282032	chr11_+_30354540_30358113	576.756	82.3125	7.00691	6.60369	4.96744
C19	ENST00000465995	chr11_+_31391459_31392262	66.067	13.9609	4.73231	3.75134	3.46618
C22	ENST00000465995	chr11_+_31391459_31392262	69.7631	13.9609	4.99705	3.75134	3.66956
C22	ENST00000531120	chr11_+_32610681_32611092	177.31	6.17421	28.7179	3.93462	2.00778
C22	ENST00000531120	chr11_+_32616559_32617511	371.554	28.71	12.9416	3.93462	2.00778
C19	ENST00000531120	chr11_+_32622378_32623307	741.178	33.0178	22.4478	3.93462	1.7823
C22	ENST00000531120	chr11_+_32622378_32623307	814.332	33.0178	24.6634	3.93462	2.00778
C22	ENST00000531120	chr11_+_32623368_32623824	103.597	10.5227	9.84511	3.93462	2.00778
C19	ENST00000650167	chr11_+_32949669_32953288	132.514	16.3728	8.09359	5.63284	4.55045
C22	ENST00000650167	chr11_+_32949669_32953288	176.334	16.3728	10.7699	5.63284	3.87901
C19	ENST00000650167	chr11_+_32975725_32976841	85.2663	6.25872	13.6236	5.63284	4.55045
C22	ENST00000650167	chr11_+_32975725_32976841	107.244	6.25872	17.1351	5.63284	3.87901
C19	ENST00000650167	chr11_+_32979632_32987845	214.265	54.685	3.91816	5.63284	4.55045
C22	ENST00000650167	chr11_+_32979632_32987845	219.128	54.685	4.0071	5.63284	3.87901
C22	ENST00000650167	chr11_+_32995095_32996793	122.454	15.0553	8.13359	5.63284	3.87901
C19	ENST00000241051	chr11_+_33053135_33053881	62.8713	15.9592	3.93951	2.57867	2.14724
C22	ENST00000241051	chr11_+_33053135_33053881	46.9553	15.9592	2.94221	2.57867	2.55562
C19	ENST00000334274	chr11_+_33078781_33079464	51.8004	4.87755	10.6202	7.30101	4.11193
C22	ENST00000334274	chr11_+_33078781_33079464	33.7352	4.87755	6.91643	7.30101	2.7864
C22	ENST00000334274	chr11_+_33083272_33087375	195.234	29.5237	6.61279	7.30101	2.7864
C19	ENST00000334274	chr11_+_33090405_33094019	43.775	13.6142	3.21539	7.30101	4.11193
C22	ENST00000323959	chr11_-_33106835_33107258	17.7516	10.6088	1.6733	3.99651	7.26695
C22	ENST00000323959	chr11_-_33107535_33108533	34.8152	29.9815	1.16122	3.99651	7.26695
C19	ENST00000323959	chr11_-_33108687_33112077	131.275	127.864	1.02668	3.99651	6.33786
C22	ENST00000323959	chr11_-_33108687_33112077	113.803	127.864	0.890034	3.99651	7.26695
C22	ENST00000323959	chr11_-_33112273_33113816	45.4111	66.6084	0.681762	3.99651	7.26695
C19	ENST00000323959	chr11_-_33120310_33120579	2.84008	2.71271	1.04695	3.99651	6.33786
C22	ENST00000323959	chr11_-_33120310_33120579	5.09155	2.71271	1.87692	3.99651	7.26695
C19	ENST00000323959	chr11_-_33127610_33129448	44.8101	37.7561	1.18683	3.99651	6.33786
C19	ENST00000525975	chr11_+_33360389_33360895	27.3993	2.57051	10.6591	4.23039	2.77379
C22	ENST00000525975	chr11_+_33360389_33360895	55.2185	2.57051	21.4816	4.23039	2.35428
C19	ENST00000525975	chr11_+_33361080_33362513	72.1034	16.4946	4.37134	4.23039	2.77379
C22	ENST00000525975	chr11_+_33361080_33362513	89.6239	16.4946	5.43353	4.23039	2.35428
C19	ENST00000525975	chr11_+_33362673_33363108	10.0945	4.34824	2.32151	4.23039	2.77379
C19	ENST00000525975	chr11_+_33373811_33374637	62.73	8.82036	7.11195	4.23039	2.77379
C22	ENST00000525975	chr11_+_33373811_33374637	93.022	8.82036	10.5463	4.23039	2.35428
C19	ENST00000658780	chr11_+_33572805_33573653	393.968	11.5642	34.0678	0.114015	0.228445
C19	ENST00000526785	chr11_-_33790560_33792286	212.56	86.0101	2.47134	1.34501	1.19966
C22	ENST00000526785	chr11_-_33790560_33792286	297.847	86.0101	3.46293	1.34501	1.22882
C22	ENST00000341394	chr11_+_34104588_34107610	422.782	239.628	1.76433	2.59892	5.21782
C19	ENST00000341394	chr11_+_34111836_34112075	35.0411	7.07178	4.95505	2.59892	6.30689
C22	ENST00000341394	chr11_+_34111836_34112075	49.8292	7.07178	7.0462	2.59892	5.21782
C19	ENST00000341394	chr11_+_34118220_34118742	64.5326	31.6905	2.03634	2.59892	6.30689
C19	ENST00000257829	chr11_+_34127339_34129757	254.708	99.9713	2.54781	4.44674	12.4025
C22	ENST00000257829	chr11_+_34127339_34129757	270.947	99.9713	2.71025	4.44674	13.5525
C19	ENST00000531159	chr11_+_34127339_34133598	41634.8	4714.41	8.83138	0.061867	0.111133
C22	ENST00000531159	chr11_+_34127339_34133598	20041.3	4714.41	4.25107	0.061867	0.272687
C19	ENST00000257829	chr11_+_34129880_34130288	11.0462	4.63157	2.38498	4.44674	12.4025
C22	ENST00000257829	chr11_+_34129880_34130288	15.938	4.63157	3.44118	4.44674	13.5525
C19	ENST00000531159	chr11_+_34133770_34135262	30755.9	673.488	45.6667	0.061867	0.111133
C22	ENST00000531159	chr11_+_34133770_34135262	10810.9	673.488	16.0522	0.061867	0.272687
C22	ENST00000531159	chr11_+_34140050_34144005	6758.66	474.135	14.2547	0.061867	0.272687
C19	ENST00000531159	chr11_+_34149146_34152359	17186.6	1352.36	12.7086	0.061867	0.111133
C22	ENST00000531159	chr11_+_34149146_34152359	9274.37	1352.36	6.8579	0.061867	0.272687
C19	ENST00000531159	chr11_+_34154689_34155865	8629.3	657.324	13.1279	0.061867	0.111133
C19	ENST00000531159	chr11_+_34156838_34158188	4103.19	328.662	12.4845	0.061867	0.111133
C22	ENST00000531159	chr11_+_34156838_34158188	2005.96	328.662	6.10342	0.061867	0.272687
C19	ENST00000531159	chr11_+_34158573_34160737	8404.34	996.762	8.43165	0.061867	0.111133
C22	ENST00000531159	chr11_+_34158573_34160737	3498.52	996.762	3.50988	0.061867	0.272687
C22	ENST00000531159	chr11_+_34162755_34163265	289.709	75.4306	3.84074	0.061867	0.272687
C19	ENST00000531159	chr11_+_34163895_34164991	1349.73	177.801	7.59127	0.061867	0.111133
C22	ENST00000531159	chr11_+_34163895_34164991	1459.55	177.801	8.2089	0.061867	0.272687
C19	ENST00000531159	chr11_+_34165075_34167630	9790.07	323.274	30.2841	0.061867	0.111133
C22	ENST00000531159	chr11_+_34165075_34167630	5475.14	323.274	16.9365	0.061867	0.272687
C22	ENST00000435224	chr11_-_34180933_34181452	128.913	24.882	5.18099	0.893629	0.713659
C19	ENST00000435224	chr11_-_34181900_34182449	8.66444	8.71533	0.994161	0.893629	1.03873
C19	ENST00000435224	chr11_-_34182628_34184122	373.534	79.3821	4.70552	0.893629	1.03873
C22	ENST00000435224	chr11_-_34182628_34184122	641.763	79.3821	8.08449	0.893629	0.713659
C19	ENST00000435224	chr11_-_34186368_34186806	192.543	11.497	16.7472	0.893629	1.03873
C22	ENST00000435224	chr11_-_34186368_34186806	266.234	11.497	23.1567	0.893629	0.713659
C19	ENST00000435224	chr11_-_34192618_34194701	159.811	58.2716	2.74252	0.893629	1.03873
C22	ENST00000241052	chr11_+_34470910_34472534	33.8075	43.8551	0.770891	2.30994	6.8328
C19	ENST00000241052	chr11_+_34472645_34473623	46.7977	15.234	3.07191	2.30994	6.64563
C22	ENST00000241052	chr11_+_34472645_34473623	36.8809	15.234	2.42095	2.30994	6.8328
C19	ENST00000241052	chr11_+_34473754_34474636	29.9445	7.67946	3.8993	2.30994	6.64563
C19	ENST00000241052	chr11_+_34475473_34477557	48.7539	24.4613	1.9931	2.30994	6.64563
C22	ENST00000241052	chr11_+_34475473_34477557	42.5887	24.4613	1.74106	2.30994	6.8328
C22	ENST00000241052	chr11_+_34489942_34492504	78.4451	45.569	1.72146	2.30994	6.8328
C22	ENST00000448838	chr11_+_34988361_34991685	1210.8	405.573	2.98541	0.413973	0.33036
C19	ENST00000524419	chr11_+_36248980_36250709	27584.9	717.657	38.4375	0.080869	0.032119
C19	ENST00000452374	chr11_-_36300166_36310911	141.435	258.201	0.547772	2.34786	9.8773
C19	ENST00000263401	chr11_-_36302387_36310911	250.567	363.107	0.690064	1.37162	3.20074
C22	ENST00000526995	chr11_-_36516597_36518657	1747.19	35.5668	49.1243	4.52032	1.74795
C19	ENST00000526995	chr11_-_36518816_36520039	106.421	10.9467	9.7218	4.52032	2.2176
C19	ENST00000455725	chr11_+_43343026_43343534	871.057	828.085	1.05189	0.132151	0.379998
C19	ENST00000455725	chr11_+_43343686_43344979	544.74	1451.54	0.375284	0.132151	0.379998
C22	ENST00000703837	chr11_+_43419041_43419523	74.2044	7.74435	9.58175	6.98348	1.29372
C19	ENST00000703837	chr11_+_43425694_43427063	201.156	13.8406	14.5338	6.98348	1.43669
C22	ENST00000703837	chr11_+_43425694_43427063	262.034	13.8406	18.9323	6.98348	1.29372
C19	ENST00000703837	chr11_+_43471791_43472731	116.935	2.63852	44.3184	6.98348	1.43669
C22	ENST00000703837	chr11_+_43471791_43472731	160.003	2.63852	60.6413	6.98348	1.29372
C19	ENST00000703837	chr11_+_43472815_43511788	1861.91	1061.85	1.75347	6.98348	1.43669
C22	ENST00000703837	chr11_+_43472815_43511788	1845.83	1061.85	1.73833	6.98348	1.29372
C19	ENST00000703837	chr11_+_43511908_43513569	309.739	17.8277	17.374	6.98348	1.43669
C22	ENST00000703837	chr11_+_43511908_43513569	393.438	17.8277	22.0689	6.98348	1.29372
C19	ENST00000278353	chr11_+_43772507_43775595	57.6465	9.46188	6.09249	8.63604	12.3338
C22	ENST00000278353	chr11_+_43772507_43775595	38.643	9.46188	4.08407	8.63604	14.6469
C22	ENST00000278353	chr11_+_43837051_43837896	16.7954	2.53762	6.61855	8.63604	14.6469
C19	ENST00000278353	chr11_+_43837941_43852525	147.481	112.521	1.3107	8.63604	12.3338
C19	ENST00000278353	chr11_+_43852560_43859866	184.452	44.756	4.12129	8.63604	12.3338
C19	ENST00000302708	chr11_+_43940686_43941467	54.2996	25.1741	2.15696	1.97501	5.70906
C22	ENST00000302708	chr11_+_43940686_43941467	54.573	25.1741	2.16782	1.97501	5.27733
C19	ENST00000263776	chr11_+_44092865_44094996	1054.79	221.105	4.77054	0.133792	0.213312
C22	ENST00000684533	chr11_+_44129798_44130743	9160.88	146.126	62.6916	0.216456	0.018448
C19	ENST00000684533	chr11_+_44254046_44255664	1906.45	388.151	4.91161	0.216456	0.140051
C22	ENST00000684533	chr11_+_44254046_44255664	20056.4	388.151	51.6716	0.216456	0.018448
C22	ENST00000652299	chr11_-_44286733_44289043	207.129	88.0001	2.35373	0.374013	1.16836
C19	ENST00000308212	chr11_-_44960832_44972427	20759.9	26725.9	0.776772	0.003829	0.030925
C22	ENST00000308212	chr11_-_44960832_44972427	40002.9	26725.9	1.49679	0.003829	0.013824
C19	ENST00000378750	chr11_-_45936019_45936154	0.436204	0.52738	0.827116	1.22634	2.2925
C22	ENST00000378750	chr11_-_45936019_45936154	0.451508	0.52738	0.856135	1.22634	2.2148
C22	ENST00000378750	chr11_-_45936235_45937018	102.492	59.5532	1.72102	1.22634	2.2148
C19	ENST00000676320	chr11_-_45971808_45975077	6371.49	515.335	12.3638	0.361081	0.147846
C22	ENST00000676320	chr11_-_45971808_45975077	8825.82	515.335	17.1264	0.361081	0.075687
C19	ENST00000532868	chr11_+_46389297_46389551	3168.98	267.803	11.8333	0.0180887	0.10445
C22	ENST00000532868	chr11_+_46389297_46389551	7450.78	267.803	27.8219	0.0180887	0.051404
C19	ENST00000318201	chr11_+_46391100_46392862	20970.9	750.13	27.9564	0.316857	0.132517
C22	ENST00000318201	chr11_+_46391100_46392862	27785.5	750.13	37.0409	0.316857	0.093466
C19	ENST00000314845	chr11_-_46430256_46431825	3152.79	122.96	25.6407	0.344459	0.102766
C19	ENST00000314845	chr11_-_46515258_46515673	515.735	22.4926	22.9291	0.344459	0.102766
C19	ENST00000314845	chr11_-_46564948_46565524	1644.51	55.946	29.3946	0.344459	0.102766
C19	ENST00000314845	chr11_-_46567326_46568662	2899.79	148.995	19.4623	0.344459	0.102766
C22	ENST00000529655	chr11_+_46677823_46678644	55.2622	58.4766	0.945031	1.2167	2.58766
C19	ENST00000529655	chr11_+_46678741_46679073	14.6389	9.79751	1.49414	1.2167	3.14231
C22	ENST00000529655	chr11_+_46678741_46679073	24.7327	9.79751	2.52439	1.2167	2.58766
C19	ENST00000529655	chr11_+_46679172_46680941	103.427	47.3769	2.18307	1.2167	3.14231
C22	ENST00000529655	chr11_+_46679172_46680941	137.189	47.3769	2.89571	1.2167	2.58766
C22	ENST00000529655	chr11_+_46689437_46690048	47.5332	26.4492	1.79715	1.2167	2.58766
C19	ENST00000311956	chr11_-_46702297_46702560	84.6248	5.81063	14.5638	1.45932	2.77697
C22	ENST00000311956	chr11_-_46702929_46703600	141.84	15.2828	9.28103	1.45932	1.99521
C19	ENST00000311956	chr11_-_46717305_46717524	5.40158	0.678927	7.95606	1.45932	2.77697
C22	ENST00000311956	chr11_-_46717305_46717524	0.501201	0.678927	0.738226	1.45932	1.99521
C19	ENST00000311764	chr11_+_46722649_46722948	43.0197	5.44279	7.90398	2.3001	1.62716
C22	ENST00000311764	chr11_+_46722649_46722948	48.4993	5.44279	8.91075	2.3001	1.56703
C19	ENST00000311764	chr11_+_46724315_46724533	167.162	3.95833	42.2305	2.3001	1.62716
C22	ENST00000311764	chr11_+_46724315_46724533	222.714	3.95833	56.2647	2.3001	1.56703
C22	ENST00000311764	chr11_+_46724793_46725902	79.1305	9.86923	8.0179	2.3001	1.56703
C22	ENST00000529230	chr11_-_46766127_46771823	25.8741	31.9319	0.81029	8.12342	11.0535
C19	ENST00000529230	chr11_-_46772161_46772667	25.2823	3.42185	7.38849	8.12342	9.41371
C19	ENST00000529230	chr11_-_46773084_46774184	50.2459	5.88947	8.53147	8.12342	9.41371
C22	ENST00000529230	chr11_-_46773084_46774184	36.3685	5.88947	6.17517	8.12342	11.0535
C19	ENST00000529230	chr11_-_46800149_46801743	73.5098	7.91607	9.28616	8.12342	9.41371
C22	ENST00000529230	chr11_-_46800149_46801743	66.5851	7.91607	8.41139	8.12342	11.0535
C19	ENST00000529230	chr11_-_46802035_46804823	98.0485	24.2788	4.03844	8.12342	9.41371
C22	ENST00000529230	chr11_-_46804918_46806037	48.7627	7.61134	6.40659	8.12342	11.0535
C19	ENST00000529230	chr11_-_46811736_46812019	4.56781	0.620709	7.35902	8.12342	9.41371
C22	ENST00000529230	chr11_-_46811736_46812019	2.35219	0.620709	3.78952	8.12342	11.0535
C19	ENST00000529230	chr11_-_46817326_46818361	135.547	4.42595	30.6255	8.12342	9.41371
C22	ENST00000529230	chr11_-_46817326_46818361	93.9067	4.42595	21.2173	8.12342	11.0535
C22	ENST00000529230	chr11_-_46831050_46831291	3.07594	0.16499	18.6432	8.12342	11.0535
C19	ENST00000529230	chr11_-_46837955_46839860	54.7075	12.0244	4.54971	8.12342	9.41371
C22	ENST00000378623	chr11_-_46886086_46886669	188.592	6.71466	28.0866	0.970818	0.540851
C19	ENST00000378623	chr11_-_46889665_46890150	145.006	3.25984	44.4826	0.970818	0.889618
C22	ENST00000378623	chr11_-_46889665_46890150	306.924	3.25984	94.1531	0.970818	0.540851
C19	ENST00000378623	chr11_-_46890264_46890538	56.2039	0.726322	77.3815	0.970818	0.889618
C22	ENST00000378623	chr11_-_46890264_46890538	77.6554	0.726322	106.916	0.970818	0.540851
C22	ENST00000378623	chr11_-_46893184_46894650	732.179	22.834	32.0653	0.970818	0.540851
C22	ENST00000378623	chr11_-_46896654_46897006	194.138	2.70077	71.8827	0.970818	0.540851
C19	ENST00000378623	chr11_-_46903454_46905421	237.18	11.6594	20.3424	0.970818	0.889618
C22	ENST00000378623	chr11_-_46903454_46905421	417.86	11.6594	35.8389	0.970818	0.540851
C19	ENST00000378623	chr11_-_46912045_46914523	2121.14	17.6556	120.139	0.970818	0.889618
C22	ENST00000378623	chr11_-_46920583_46920937	205.232	6.96576	29.463	0.970818	0.540851
C19	ENST00000378623	chr11_-_46921527_46921812	92.1744	4.39568	20.9693	0.970818	0.889618
C22	ENST00000378623	chr11_-_46921527_46921812	181.196	4.39568	41.2213	0.970818	0.540851
C19	ENST00000378618	chr11_+_47182741_47185643	9206.04	8561.4	1.0753	0.140292	0.165978
C22	ENST00000378618	chr11_+_47182741_47185643	21597.7	8561.4	2.52269	0.140292	0.073341
C19	ENST00000278460	chr11_+_47182741_47183014	1058.07	348.517	3.03591	0.251701	0.31756
C19	ENST00000378615	chr11_+_47182741_47182996	7617.05	496.257	15.349	0.266993	0.04293
C22	ENST00000378615	chr11_+_47182741_47182996	8022.91	496.257	16.1668	0.266993	0.067058
C22	ENST00000426335	chr11_-_47188437_47189459	2820.95	646.339	4.3645	0.289174	0.35839
C19	ENST00000298838	chr11_-_47199597_47199916	32.5728	5.71857	5.69597	1.99502	2.88585
C22	ENST00000298838	chr11_-_47199597_47199916	20.7656	5.71857	3.63125	1.99502	3.41912
C19	ENST00000298838	chr11_-_47204620_47207899	480.968	159.583	3.01391	1.99502	2.88585
C22	ENST00000298838	chr11_-_47204620_47207899	472.636	159.583	2.96169	1.99502	3.41912
C19	ENST00000256996	chr11_+_47259734_47260350	265.148	333.307	0.795507	0.429109	1.54253
C22	ENST00000256996	chr11_+_47259734_47260350	182.33	333.307	0.547035	0.429109	1.95798
C19	ENST00000672073	chr11_-_47267385_47269191	143.317	61.4134	2.33365	2.68105	4.57726
C22	ENST00000672073	chr11_-_47267385_47269191	123.629	61.4134	2.01307	2.68105	3.82595
C19	ENST00000672073	chr11_-_47269278_47269588	79.3051	14.2357	5.57086	2.68105	4.57726
C22	ENST00000672073	chr11_-_47269278_47269588	84.9462	14.2357	5.96712	2.68105	3.82595
C19	ENST00000342922	chr11_+_47298414_47299715	2664.48	292	9.12491	0.33933	0.180148
C19	ENST00000342922	chr11_+_47300630_47303125	12511.9	573.489	21.8172	0.33933	0.180148
C22	ENST00000342922	chr11_+_47300630_47303125	8127.78	573.489	14.1725	0.33933	0.204607
C19	ENST00000342922	chr11_+_47304520_47305728	3519.33	355.801	9.89128	0.33933	0.180148
C19	ENST00000342922	chr11_+_47306116_47306491	599.507	43.4936	13.7838	0.33933	0.180148
C22	ENST00000342922	chr11_+_47306116_47306491	606.04	43.4936	13.934	0.33933	0.204607
C19	ENST00000342922	chr11_+_47330250_47330831	2336.97	78.7724	29.6673	0.33933	0.180148
C22	ENST00000342922	chr11_+_47330250_47330831	2067.38	78.7724	26.2449	0.33933	0.204607
C19	ENST00000342922	chr11_+_47346128_47348288	4707.24	404.781	11.6291	0.33933	0.180148
C19	ENST00000406482	chr11_+_47346128_47350208	24551.2	1770.24	13.8689	0.29025	0.062889
C19	ENST00000342922	chr11_+_47350255_47350596	660.568	27.5624	23.9663	0.33933	0.180148
C22	ENST00000342922	chr11_+_47350255_47350596	728.225	27.5624	26.421	0.33933	0.204607
C19	ENST00000602866	chr11_-_47440748_47441814	28.5479	6.68626	4.26963	17.8429	19.406
C22	ENST00000602866	chr11_-_47440748_47441814	32.1802	6.68626	4.81289	17.8429	15.0714
C19	ENST00000602866	chr11_-_47445734_47445979	9.4816	1.73829	5.45457	17.8429	19.406
C22	ENST00000602866	chr11_-_47445734_47445979	10.8816	1.73829	6.25994	17.8429	15.0714
C19	ENST00000602866	chr11_-_47447501_47447755	0.618365	0.272888	2.26601	17.8429	19.406
C22	ENST00000310513	chr11_-_47500492_47504246	906.796	216.913	4.18046	5.21417	6.27815
C22	ENST00000687097	chr11_-_47500504_47504246	1220.49	204.309	5.97376	5.58454	4.66369
C19	ENST00000310513	chr11_-_47504408_47505004	941.837	14.7285	63.9465	5.21417	6.86531
C22	ENST00000310513	chr11_-_47504408_47505004	930.37	14.7285	63.1679	5.21417	6.27815
C22	ENST00000310513	chr11_-_47508793_47510388	202.289	23.277	8.69051	5.21417	6.27815
C19	ENST00000687097	chr11_-_47521156_47522412	177.216	12.91	13.7271	5.58454	5.24219
C22	ENST00000687097	chr11_-_47521156_47522412	173.468	12.91	13.4367	5.58454	4.66369
C19	ENST00000302503	chr11_-_47647293_47648631	57.4854	29.7938	1.92944	4.69973	9.13276
C22	ENST00000302503	chr11_-_47647293_47648631	44.7967	29.7938	1.50356	4.69973	8.97387
C19	ENST00000302503	chr11_-_47648679_47650504	173.113	22.5954	7.66144	4.69973	9.13276
C22	ENST00000263773	chr11_-_47739064_47741480	152.914	22.5089	6.79348	4.42174	3.15211
C19	ENST00000263773	chr11_-_47741638_47744527	146.615	32.376	4.52852	4.42174	4.1128
C22	ENST00000263773	chr11_-_47741638_47744527	289.965	32.376	8.95617	4.42174	3.15211
C19	ENST00000263773	chr11_-_47744868_47745579	143.454	7.16618	20.0182	4.42174	4.1128
C22	ENST00000263773	chr11_-_47744868_47745579	177.659	7.16618	24.7913	4.42174	3.15211
C19	ENST00000263773	chr11_-_47745724_47746019	18.722	2.29491	8.15808	4.42174	4.1128
C22	ENST00000263773	chr11_-_47745724_47746019	36.1663	2.29491	15.7594	4.42174	3.15211
C22	ENST00000263773	chr11_-_47765715_47767607	413.692	53.5448	7.72608	4.42174	3.15211
C19	ENST00000263773	chr11_-_47774654_47776079	208.86	19.4038	10.7639	4.42174	4.1128
C19	ENST00000694866	chr11_-_47800746_47801894	517.902	100.023	5.17783	0.169961	0.722144
C22	ENST00000694866	chr11_-_47800746_47801894	469.153	100.023	4.69046	0.169961	0.961306
C19	ENST00000694866	chr11_-_47801999_47804624	911.176	190.24	4.78962	0.169961	0.722144
C22	ENST00000694866	chr11_-_47801999_47804624	636.634	190.24	3.34648	0.169961	0.961306
C22	ENST00000694866	chr11_-_47804750_47806473	511.804	249.077	2.0548	0.169961	0.961306
C22	ENST00000694866	chr11_-_47806615_47808004	553.414	207.891	2.66204	0.169961	0.961306
C19	ENST00000694866	chr11_-_47810163_47813481	2920.47	709.967	4.11353	0.169961	0.722144
C22	ENST00000694866	chr11_-_47810163_47813481	1510.45	709.967	2.12749	0.169961	0.961306
C19	ENST00000694866	chr11_-_47813542_47814337	699.307	286.34	2.44222	0.169961	0.722144
C19	ENST00000694866	chr11_-_47814498_47819330	1807.12	708.006	2.55241	0.169961	0.722144
C19	ENST00000694866	chr11_-_47820015_47823362	1207.52	98.0617	12.3138	0.169961	0.722144
C22	ENST00000694866	chr11_-_47823482_47824989	324.558	50.9921	6.36488	0.169961	0.961306
C19	ENST00000694866	chr11_-_47826170_47827704	452.818	254.96	1.77603	0.169961	0.722144
C22	ENST00000694866	chr11_-_47826170_47827704	593.984	254.96	2.32971	0.169961	0.961306
C19	ENST00000694866	chr11_-_47828692_47829947	973.49	100.023	9.73267	0.169961	0.722144
C19	ENST00000694866	chr11_-_47830081_47833615	696.537	225.542	3.08828	0.169961	0.722144
C19	ENST00000694866	chr11_-_47833981_47834433	491.592	19.6123	25.0654	0.169961	0.722144
C19	ENST00000694866	chr11_-_47837201_47837497	66.4687	3.92247	16.9456	0.169961	0.722144
C22	ENST00000694866	chr11_-_47837201_47837497	118.589	3.92247	30.2332	0.169961	0.961306
C19	ENST00000694866	chr11_-_47843716_47857202	1933.13	809.99	2.38661	0.169961	0.722144
C22	ENST00000694866	chr11_-_47858553_47859096	199.728	23.5348	8.4865	0.169961	0.961306
C22	ENST00000358252	chr11_-_57067555_57068001	132.31	0.659731	200.551	1.43697	1.15637
C22	ENST00000358252	chr11_-_57068074_57068357	62.2635	8.60848	7.23282	1.43697	1.15637
C19	ENST00000278412	chr11_-_57094363_57094899	7.74677	0.276467	28.0206	22.6559	57.056
C22	ENST00000278412	chr11_-_57094363_57094899	9.79729	0.276467	35.4375	22.6559	57.2607
C19	ENST00000278412	chr11_-_57101014_57101936	28.5859	3.14609	9.08616	22.6559	57.056
C22	ENST00000278412	chr11_-_57101014_57101936	18.4245	3.14609	5.85631	22.6559	57.2607
C19	ENST00000278412	chr11_-_57102122_57102541	2.66405	1.27489	2.08963	22.6559	57.056
C22	ENST00000278412	chr11_-_57102714_57103203	6.44421	2.64133	2.43976	22.6559	57.2607
C19	ENST00000278426	chr11_-_57259335_57261465	220.823	113.242	1.95001	0.709946	1.34497
C19	ENST00000278426	chr11_-_57281597_57282916	304.096	52.0532	5.84203	0.709946	1.34497
C22	ENST00000278426	chr11_-_57281597_57282916	418.247	52.0532	8.03498	0.709946	1.59236
C19	ENST00000257245	chr11_-_57297707_57298130	4.77692	3.8261	1.24851	5.5593	27.6328
C22	ENST00000257245	chr11_-_57297707_57298130	7.38112	3.8261	1.92915	5.5593	30.8896
C22	ENST00000529773	chr11_+_57425332_57426926	536.78	124.512	4.31106	0.303754	0.489959
C19	ENST00000527985	chr11_+_57456137_57457502	1241.73	147.521	8.41726	0.680859	0.550846
C22	ENST00000527985	chr11_+_57456137_57457502	1210.24	147.521	8.20385	0.680859	0.566002
C22	ENST00000527985	chr11_+_57464345_57466030	441.695	202.164	2.18484	0.680859	0.566002
C19	ENST00000395074	chr11_-_58317619_58318537	2068.13	66.2275	31.2277	0.388989	0.121849
C22	ENST00000395074	chr11_-_58317619_58318537	1381.72	66.2275	20.8632	0.388989	0.199028
C19	ENST00000316059	chr11_+_58377512_58377770	3.95707	0.456653	8.66538	11.6492	11.6248
C22	ENST00000316059	chr11_+_58377512_58377770	7.24458	0.456653	15.8645	11.6492	9.11026
C19	ENST00000316059	chr11_+_58378527_58379076	178.584	5.89082	30.3157	11.6492	11.6248
C22	ENST00000316059	chr11_+_58378527_58379076	164.979	5.89082	28.0061	11.6492	9.11026
C19	ENST00000316059	chr11_+_58379801_58380234	13.7637	3.48763	3.94644	11.6492	11.6248
C19	ENST00000316059	chr11_+_58380313_58381701	83.4426	19.2262	4.34005	11.6492	11.6248
C22	ENST00000316059	chr11_+_58380313_58381701	102.083	19.2262	5.30957	11.6492	9.11026
C19	ENST00000389919	chr11_+_58390339_58391506	19398.8	7858.22	2.4686	0.014494	0.05356
C19	ENST00000263847	chr11_-_59345803_59347646	224.221	13.2906	16.8706	3.68144	3.82659
C22	ENST00000263847	chr11_-_59345803_59347646	148.934	13.2906	11.206	3.68144	3.03489
C19	ENST00000263847	chr11_-_59347742_59348923	101.657	9.44119	10.7674	3.68144	3.82659
C22	ENST00000263847	chr11_-_59347742_59348923	132.789	9.44119	14.0649	3.68144	3.03489
C22	ENST00000263847	chr11_-_59368346_59368755	25.7011	1.9288	13.3249	3.68144	3.03489
C22	ENST00000263847	chr11_-_59376207_59377853	144.98	31.688	4.57525	3.68144	3.03489
C19	ENST00000263847	chr11_-_59378062_59382775	146.606	138.568	1.05801	3.68144	3.82659
C22	ENST00000300146	chr11_-_59406856_59410352	140.856	68.1764	2.06606	4.54215	3.98279
C19	ENST00000300146	chr11_-_59415386_59416934	85.5494	39.5924	2.16075	4.54215	5.9264
C19	ENST00000300146	chr11_-_59418286_59419016	32.7349	11.5202	2.84152	4.54215	5.9264
C22	ENST00000300146	chr11_-_59418286_59419016	56.4931	11.5202	4.90382	4.54215	3.98279
C19	ENST00000300146	chr11_-_59419114_59419936	42.5216	10.7578	3.95264	4.54215	5.9264
C22	ENST00000300146	chr11_-_59419114_59419936	41.6794	10.7578	3.87435	4.54215	3.98279
C19	ENST00000300146	chr11_-_59421545_59422995	56.5267	15.7538	3.58813	4.54215	5.9264
C22	ENST00000300146	chr11_-_59421545_59422995	77.3328	15.7538	4.90883	4.54215	3.98279
C22	ENST00000300146	chr11_-_59426419_59426724	15.0648	2.91465	5.16865	4.54215	3.98279
C22	ENST00000227524	chr11_-_60665743_60666012	4.25777	0.680809	6.25398	12.6338	29.3581
C19	ENST00000227524	chr11_-_60666098_60666333	1.73079	0.481112	3.59747	12.6338	33.5108
C19	ENST00000227524	chr11_-_60666403_60666620	7.04251	0.852862	8.2575	12.6338	33.5108
C22	ENST00000227524	chr11_-_60666403_60666620	8.37929	0.852862	9.8249	12.6338	29.3581
C19	ENST00000227525	chr11_+_60681740_60687157	139.885	52.2716	2.67611	6.98411	16.2991
C22	ENST00000227525	chr11_+_60688460_60689245	145.608	5.01996	29.0057	6.98411	10.9884
C22	ENST00000453848	chr11_+_60692205_60694675	1273.34	677.331	1.87994	1.18721	1.50235
C22	ENST00000453848	chr11_+_60694890_60695112	56.5782	8.93612	6.33141	1.18721	1.50235
C19	ENST00000301765	chr11_-_60906307_60928862	874.369	613.265	1.42576	2.13356	3.08565
C22	ENST00000301764	chr11_-_61067691_61068280	14.4555	0.845439	17.0982	15.639	32.5136
C19	ENST00000301764	chr11_-_61070627_61071336	10.2124	3.47052	2.94263	15.639	33.8802
C22	ENST00000301764	chr11_-_61070627_61071336	8.7348	3.47052	2.51686	15.639	32.5136
C19	ENST00000301764	chr11_-_61076549_61077267	5.34235	1.54	3.46906	15.639	33.8802
C22	ENST00000301764	chr11_-_61076549_61077267	6.059	1.54	3.93442	15.639	32.5136
C22	ENST00000301764	chr11_-_61077432_61077766	2.1837	0.506725	4.30944	15.639	32.5136
C19	ENST00000301764	chr11_-_61077890_61079255	17.6799	4.25465	4.15543	15.639	33.8802
C22	ENST00000301764	chr11_-_61077890_61079255	19.3457	4.25465	4.54696	15.639	32.5136
C22	ENST00000301764	chr11_-_61084039_61089066	28.8802	16.1726	1.78575	15.639	32.5136
C19	ENST00000301764	chr11_-_61089169_61089767	23.2289	1.54726	15.0129	15.639	33.8802
C22	ENST00000301764	chr11_-_61089169_61089767	22.8827	1.54726	14.7892	15.639	32.5136
C19	ENST00000301764	chr11_-_61093180_61094250	20.4249	4.92103	4.15053	15.639	33.8802
C22	ENST00000301764	chr11_-_61094365_61096834	19.5303	8.72518	2.23838	15.639	32.5136
C22	ENST00000301764	chr11_-_61097056_61097429	7.56606	1.09688	6.89782	15.639	32.5136
C19	ENST00000394900	chr11_+_61102203_61105412	898.99	293.239	3.06573	0.274871	0.918809
C22	ENST00000394900	chr11_+_61102203_61105412	689.478	293.239	2.35125	0.274871	0.707782
C22	ENST00000394900	chr11_+_61106907_61108907	111.616	92.2266	1.21024	0.274871	0.707782
C19	ENST00000394900	chr11_+_61108986_61109294	44.623	10.151	4.39591	0.274871	0.918809
C19	ENST00000542946	chr11_+_61129892_61131723	512.282	271.916	1.88397	0.668556	1.39376
C22	ENST00000542946	chr11_+_61129892_61131723	832.689	271.916	3.0623	0.668556	0.816631
C22	ENST00000398979	chr11_+_61161448_61165245	814.85	1076.95	0.75663	0.521057	0.234399
C19	ENST00000257215	chr11_+_61487722_61488150	190.374	17.4289	10.9229	0.582962	0.76166
C19	ENST00000257215	chr11_+_61508821_61511003	300.659	39.6532	7.58222	0.582962	0.76166
C22	ENST00000257215	chr11_+_61508821_61511003	366.16	39.6532	9.23405	0.582962	0.382347
C22	ENST00000536405	chr11_-_61523168_61524554	15873	4884.69	3.24954	0.007517	0.00378
C19	ENST00000278836	chr11_+_61533184_61533429	1652.53	40.3418	40.9632	0.118157	0.049621
C22	ENST00000278836	chr11_+_61533184_61533429	2140.27	40.3418	53.0533	0.118157	0.038313
C19	ENST00000537328	chr11_-_61558074_61560027	35.0072	14.4537	2.42202	25.5329	72.8992
C22	ENST00000537328	chr11_-_61558074_61560027	22.5996	14.4537	1.56358	25.5329	76.5059
C22	ENST00000350997	chr11_-_61578547_61579942	55.5796	23.1031	2.40572	4.98498	3.9223
C19	ENST00000257261	chr11_+_61631258_61632623	596.407	138.957	4.29204	0.247983	1.04291
C22	ENST00000257261	chr11_+_61631258_61632623	453.549	138.957	3.26396	0.247983	0.39687
C19	ENST00000257261	chr11_+_61632749_61633109	110.268	66.9333	1.64743	0.247983	1.04291
C22	ENST00000257261	chr11_+_61632749_61633109	136.065	66.9333	2.03284	0.247983	0.39687
C19	ENST00000278849	chr11_+_61895773_61896241	120.552	1.92805	62.5253	1.59157	4.637
C19	ENST00000278849	chr11_+_61896355_61897253	135.864	16.3428	8.31336	1.59157	4.637
C22	ENST00000278849	chr11_+_61896355_61897253	205.907	16.3428	12.5992	1.59157	3.34132
C19	ENST00000278849	chr11_+_61907757_61908175	18.9778	2.80285	6.77089	1.59157	4.637
C22	ENST00000278849	chr11_+_61907757_61908175	35.0161	2.80285	12.493	1.59157	3.34132
C19	ENST00000278849	chr11_+_61914374_61915947	123.787	24.7207	5.00742	1.59157	4.637
C22	ENST00000278849	chr11_+_61914374_61915947	234.339	24.7207	9.47945	1.59157	3.34132
C19	ENST00000278849	chr11_+_61917679_61919233	106.534	15.014	7.09566	1.59157	4.637
C19	ENST00000257247	chr11_-_62259303_62302474	848570	3.914e+06	0.216804	0.00727633	0.018398
C19	ENST00000378024	chr11_-_62301546_62302474	47.1123	4.16227	11.3189	7.14763	1.7193
C19	ENST00000329251	chr11_-_62334482_62334870	0.794915	0.15163	5.24246	348.784	532.132
C22	ENST00000329251	chr11_-_62334482_62334870	0.917534	0.15163	6.05113	348.784	540.579
C19	ENST00000329251	chr11_-_62339373_62340055	2.38474	0.239563	9.95456	348.784	532.132
C22	ENST00000329251	chr11_-_62339373_62340055	3.10593	0.239563	12.965	348.784	540.579
C22	ENST00000329251	chr11_-_62340214_62341302	3.16697	0.53298	5.94201	348.784	540.579
C22	ENST00000278823	chr11_-_62361512_62361730	0.633447	0.158946	3.98531	10.9134	26.8373
C19	ENST00000278823	chr11_-_62362964_62363223	2.02713	0.756267	2.68044	10.9134	32.5584
C22	ENST00000278823	chr11_-_62362964_62363223	2.57105	0.756267	3.39966	10.9134	26.8373
C19	ENST00000278823	chr11_-_62364297_62364787	12.5928	1.50749	8.35347	10.9134	32.5584
C22	ENST00000278823	chr11_-_62364297_62364787	15.9852	1.50749	10.6039	10.9134	26.8373
C19	ENST00000394773	chr11_-_62377168_62378350	2134.97	156.379	13.6525	0.307031	0.691814
C22	ENST00000394773	chr11_-_62377168_62378350	2240.28	156.379	14.326	0.307031	0.599925
C19	ENST00000346178	chr11_-_62398655_62400036	96.9218	8.27554	11.7118	3.68747	7.48026
C22	ENST00000346178	chr11_-_62398655_62400036	74.4817	8.27554	9.00022	3.68747	6.17601
C19	ENST00000346178	chr11_-_62402472_62406454	72.9921	33.7033	2.16573	3.68747	7.48026
C22	ENST00000346178	chr11_-_62402472_62406454	90.3495	33.7033	2.68073	3.68747	6.17601
C19	ENST00000528405	chr11_-_62430805_62432320	1327.87	839.144	1.58241	0.0777793	0.104679
C22	ENST00000528405	chr11_-_62430805_62432320	741.228	839.144	0.883315	0.0777793	0.156497
C19	ENST00000354588	chr11_-_62435219_62437112	915.361	184.542	4.96017	0.553409	0.822626
C22	ENST00000354588	chr11_-_62435219_62437112	792.191	184.542	4.29274	0.553409	0.74477
C19	ENST00000294119	chr11_-_62445590_62445810	501.414	82.8438	6.05253	0.279601	0.07778
C22	ENST00000294119	chr11_-_62445590_62445810	323.218	82.8438	3.90154	0.279601	0.108286
C22	ENST00000278893	chr11_-_62458613_62459847	469.32	77.6322	6.04543	1.359	1.20174
C22	ENST00000449636	chr11_-_62458893_62459847	12710.5	5023.42	2.53024	0.00491033	0.033201
C19	ENST00000449636	chr11_-_62459945_62460134	22341.9	203.652	109.706	0.00491033	0.003715
C22	ENST00000449636	chr11_-_62459945_62460134	2198.73	203.652	10.7965	0.00491033	0.033201
C19	ENST00000403734	chr11_-_62483079_62483335	33.7568	2.97294	11.3547	2.08431	1.42193
C22	ENST00000403734	chr11_-_62483079_62483335	60.3053	2.97294	20.2847	2.08431	1.29342
C19	ENST00000403734	chr11_-_62490375_62491058	407.895	21.9463	18.586	2.08431	1.42193
C22	ENST00000403734	chr11_-_62491462_62491762	102.828	12.355	8.3228	2.08431	1.29342
C19	ENST00000403734	chr11_-_62491898_62494090	2227.25	139.518	15.9639	2.08431	1.42193
C22	ENST00000403734	chr11_-_62491898_62494090	1634.43	139.518	11.7148	2.08431	1.29342
C19	ENST00000316461	chr11_+_62503036_62505759	82.8425	38.8299	2.13347	2.94523	6.19248
C19	ENST00000301788	chr11_+_62532877_62533124	6.97243	0.773496	9.01417	10.5564	33.2739
C22	ENST00000301788	chr11_+_62532877_62533124	6.00075	0.773496	7.75796	10.5564	32.4959
C22	ENST00000294168	chr11_+_62543402_62543855	34.4363	4.60986	7.47014	3.99889	3.68797
C19	ENST00000531709	chr11_-_62562479_62563372	117.854	16.0169	7.35812	6.73552	3.21584
C22	ENST00000531709	chr11_-_62562479_62563372	63.1173	16.0169	3.94066	6.73552	3.51726
C19	ENST00000531709	chr11_-_62564039_62564654	2903.76	18.4205	157.637	6.73552	3.21584
C22	ENST00000531709	chr11_-_62564039_62564654	2555.68	18.4205	138.741	6.73552	3.51726
C19	ENST00000531709	chr11_-_62569732_62570890	118.787	23.8351	4.98371	6.73552	3.21584
C22	ENST00000531709	chr11_-_62569732_62570890	99.5092	23.8351	4.17491	6.73552	3.51726
C19	ENST00000294179	chr11_-_62595103_62598490	184.107	56.8945	3.23593	6.07926	5.36103
C22	ENST00000294179	chr11_-_62595103_62598490	164.952	56.8945	2.89926	6.07926	4.1891
C22	ENST00000278856	chr11_-_62600603_62601089	19.8243	20.3453	0.97439	2.33629	9.43289
C19	ENST00000660730	chr11_-_62620587_62621023	151737	12161.6	12.4768	0.0499813	0.032497
C19	ENST00000692454	chr11_-_62622938_62623336	774.605	405.454	1.91046	1.13097	2.47998
C22	ENST00000692454	chr11_-_62622938_62623336	992.757	405.454	2.44851	1.13097	2.42355
C19	ENST00000680729	chr11_+_62650471_62651928	2048.27	1314.57	1.55813	0.356398	0.994499
C22	ENST00000680729	chr11_+_62650471_62651928	1478.39	1314.57	1.12462	0.356398	1.90951
C19	ENST00000680729	chr11_+_62653080_62655606	1636	1833.35	0.892355	0.356398	0.994499
C22	ENST00000680729	chr11_+_62653080_62655606	962.026	1833.35	0.524736	0.356398	1.90951
C19	ENST00000538786	chr11_-_63400569_63403005	1357.7	1538.61	0.882417	0.006716	0.120056
C22	ENST00000538786	chr11_-_63411733_63413978	383.15	3375.02	0.113525	0.006716	1.3128
C19	ENST00000354497	chr11_+_63517670_63523583	8548.23	2886.92	2.96102	0.569415	0.280526
C22	ENST00000354497	chr11_+_63517670_63523583	10272.9	2886.92	3.55844	0.569415	0.234013
C19	ENST00000341307	chr11_+_63517670_63519978	577.721	69.9135	8.26337	4.27049	1.27916
C22	ENST00000341307	chr11_+_63517670_63519978	591.979	69.9135	8.4673	4.27049	1.25342
C22	ENST00000433688	chr11_-_63531341_63531509	5.65049	0.633938	8.91332	4.43811	3.18557
C19	ENST00000433688	chr11_-_63532070_63532339	78.9286	4.2065	18.7635	4.43811	3.88959
C22	ENST00000433688	chr11_-_63532070_63532339	103.278	4.2065	24.5521	4.43811	3.18557
C22	ENST00000377810	chr11_+_63665752_63666079	227.526	8.38925	27.1212	1.34217	0.764747
C19	ENST00000377810	chr11_+_63666580_63667345	637.762	32.7919	19.4488	1.34217	0.892182
C19	ENST00000377810	chr11_+_63667582_63668030	90.7887	9.98287	9.09444	1.34217	0.892182
C22	ENST00000377810	chr11_+_63667582_63668030	213.142	9.98287	21.3508	1.34217	0.764747
C22	ENST00000377810	chr11_+_63669802_63670075	73.2268	3.99516	18.3289	1.34217	0.764747
C22	ENST00000402010	chr11_+_63670630_63671457	121.44	14.2767	8.50615	0.810936	1.08695
C19	ENST00000301459	chr11_-_63682426_63682649	36.5417	3.63183	10.0615	0.485305	0.437856
C22	ENST00000301459	chr11_-_63682426_63682649	41.7821	3.63183	11.5044	0.485305	0.478674
C19	ENST00000377793	chr11_+_63720037_63720227	21.1708	4.96186	4.26671	2.59845	4.29836
C22	ENST00000377793	chr11_+_63720037_63720227	40.9276	4.96186	8.24844	2.59845	4.05594
C19	ENST00000377793	chr11_+_63720311_63721443	96.0831	12.8436	7.481	2.59845	4.29836
C22	ENST00000377793	chr11_+_63720311_63721443	79.6363	12.8436	6.20046	2.59845	4.05594
C19	ENST00000539656	chr11_+_63721521_63721809	1214.82	515.194	2.358	0.0631453	0.195913
C19	ENST00000535431	chr11_+_63753986_63755808	3161.65	1682.97	1.87861	0.102834	0.213496
C19	ENST00000255681	chr11_-_63918827_63919763	173.571	26.0525	6.66237	0.255435	1.25021
C22	ENST00000255681	chr11_-_63918827_63919763	156.623	26.0525	6.01181	0.255435	1.69835
C22	ENST00000358794	chr11_+_63960759_63961660	19774.1	5374.9	3.67897	0.023861	0.063214
C22	ENST00000538945	chr11_+_63960759_63961732	16023.4	10955.4	1.46261	0.00675467	0.078947
C19	ENST00000358794	chr11_+_63962092_63963116	223851	1765.84	126.767	0.023861	0.007094
C22	ENST00000358794	chr11_+_63962092_63963116	27841.9	1765.84	15.7669	0.023861	0.063214
C19	ENST00000358794	chr11_+_63965067_63965325	27769.9	456.215	60.8702	0.023861	0.007094
C22	ENST00000358794	chr11_+_63965067_63965325	4540.13	456.215	9.95173	0.023861	0.063214
C19	ENST00000358794	chr11_+_63967765_63970347	400197	8400.65	47.6388	0.023861	0.007094
C22	ENST00000358794	chr11_+_63967765_63970347	47236.4	8400.65	5.62294	0.023861	0.063214
C19	ENST00000309422	chr11_+_64002365_64002929	63.3559	14.5154	4.36475	1.12256	2.47806
C22	ENST00000309366	chr11_+_64010969_64011312	8.87825	2.42452	3.66187	9.16627	15.0931
C19	ENST00000309318	chr11_-_64012759_64013887	3.85761	4.22922	0.912134	16.2633	64.8069
C19	ENST00000279230	chr11_+_64021964_64022219	13.7672	1.10595	12.4483	2.24704	3.41391
C22	ENST00000279230	chr11_+_64021964_64022219	21.1884	1.10595	19.1586	2.24704	2.2182
C19	ENST00000279230	chr11_+_64022510_64022705	24.0194	4.19206	5.72973	2.24704	3.41391
C22	ENST00000279230	chr11_+_64022510_64022705	71.229	4.19206	16.9914	2.24704	2.2182
C19	ENST00000279230	chr11_+_64023293_64023847	53.3113	3.91114	13.6306	2.24704	3.41391
C22	ENST00000279230	chr11_+_64023293_64023847	90.1633	3.91114	23.053	2.24704	2.2182
C19	ENST00000279230	chr11_+_64027706_64028871	99.8854	11.2272	8.89675	2.24704	3.41391
C22	ENST00000279230	chr11_+_64027706_64028871	123.073	11.2272	10.962	2.24704	2.2182
C19	ENST00000279230	chr11_+_64034024_64034656	51.5538	19.475	2.64718	2.24704	3.41391
C22	ENST00000309032	chr11_-_64051848_64052102	11.7366	1.80613	6.4982	8.91527	6.6459
C19	ENST00000000442	chr11_+_64081839_64082212	28.6273	8.41262	3.4029	1.6656	2.51508
C22	ENST00000000442	chr11_+_64081839_64082212	28.551	8.41262	3.39383	1.6656	3.85276
C19	ENST00000528057	chr11_+_64128064_64128605	596.394	126.028	4.73223	0.262089	0.462781
C22	ENST00000528057	chr11_+_64128064_64128605	709.615	126.028	5.63061	0.262089	0.539729
C22	ENST00000377394	chr11_-_64534723_64535038	716.157	91.9062	7.79226	0.581841	0.678622
C22	ENST00000377387	chr11_-_64537081_64537435	424.388	88.7023	4.78441	0.28347	0.857705
C19	ENST00000377387	chr11_-_64537525_64537727	143.658	28.9262	4.96635	0.28347	0.946696
C19	ENST00000377313	chr11_-_64572288_64572505	435.437	2.74263	158.766	0.280403	0.512129
C22	ENST00000377313	chr11_-_64572288_64572505	332.758	2.74263	121.328	0.280403	0.892541
C22	ENST00000377313	chr11_-_64572670_64573106	129.966	67.0227	1.93913	0.280403	0.892541
C19	ENST00000450708	chr11_-_64577604_64577985	46.6813	26.6949	1.7487	0.675675	2.09934
C19	ENST00000320631	chr11_-_64622329_64622793	482.524	16.4434	29.3446	1.27511	0.688049
C22	ENST00000320631	chr11_-_64622329_64622793	923.323	16.4434	56.1517	1.27511	0.368235
C19	ENST00000320631	chr11_-_64622958_64627395	2681.5	241.193	11.1176	1.27511	0.688049
C22	ENST00000320631	chr11_-_64622958_64627395	3657.99	241.193	15.1662	1.27511	0.368235
C19	ENST00000377264	chr11_-_64664341_64664883	104.353	18.313	5.69829	1.84702	2.39572
C22	ENST00000377264	chr11_-_64664341_64664883	153.66	18.313	8.39078	1.84702	1.25602
C22	ENST00000377264	chr11_-_64670152_64670759	138.533	22.7254	6.09596	1.84702	1.25602
C19	ENST00000377264	chr11_-_64670836_64671061	73.4643	9.7528	7.53264	1.84702	2.39572
C22	ENST00000377264	chr11_-_64670836_64671061	255.57	9.7528	26.2048	1.84702	1.25602
C19	ENST00000377264	chr11_-_64673320_64673584	12.9397	3.2709	3.95602	1.84702	2.39572
C22	ENST00000377264	chr11_-_64673320_64673584	20.7004	3.2709	6.32865	1.84702	1.25602
C19	ENST00000377264	chr11_-_64675362_64676462	97.2568	20.9188	4.64926	1.84702	2.39572
C19	ENST00000377264	chr11_-_64676839_64677152	113.536	5.19607	21.8503	1.84702	2.39572
C22	ENST00000377264	chr11_-_64676839_64677152	277.066	5.19607	53.3223	1.84702	1.25602
C19	ENST00000377264	chr11_-_64680873_64681292	191.592	38.1834	5.01767	1.84702	2.39572
C19	ENST00000164133	chr11_+_64693405_64694183	96.3941	21.5567	4.47166	2.89119	2.03332
C19	ENST00000164133	chr11_+_64700364_64700616	22.6231	2.50112	9.04518	2.89119	2.03332
C19	ENST00000279168	chr11_-_64702647_64702829	14.4634	6.97688	2.07305	0.221106	0.20742
C22	ENST00000246747	chr11_+_64786205_64787890	72.9146	33.1288	2.20094	4.82965	28.2111
C22	ENST00000533729	chr11_+_64786205_64789192	5248.55	1252.69	4.18982	0.193436	0.501853
C22	ENST00000301886	chr11_+_64786205_64794789	171893	22388.6	7.67767	0.083432	0.05881
C19	ENST00000246747	chr11_+_64787971_64789192	23.2887	7.90086	2.94762	4.82965	20.9973
C22	ENST00000246747	chr11_+_64787971_64789192	18.8224	7.90086	2.38232	4.82965	28.2111
C22	ENST00000301886	chr11_+_64806301_64807157	1292.3	459.451	2.8127	0.083432	0.05881
C19	ENST00000275517	chr11_-_64851195_64851404	56.7584	4.42084	12.8388	10.8183	12.2449
C22	ENST00000275517	chr11_-_64851195_64851404	68.591	4.42084	15.5154	10.8183	10.5845
C19	ENST00000279281	chr11_+_64876967_64877176	5.12348	2.78452	1.83999	4.8659	9.56381
C22	ENST00000279281	chr11_+_64876967_64877176	13.4911	2.78452	4.84505	4.8659	6.30043
C19	ENST00000526171	chr11_+_64892124_64892959	241.016	61.6247	3.91103	0.97294	1.06632
C19	ENST00000377190	chr11_-_64896186_64897200	1147.44	234.227	4.89884	0.835075	0.66496
C22	ENST00000377190	chr11_-_64896186_64897200	1624.57	234.227	6.93589	0.835075	0.289923
C19	ENST00000377190	chr11_-_64897851_64898131	102.262	11.944	8.56179	0.835075	0.66496
C22	ENST00000377190	chr11_-_64897851_64898131	220.748	11.944	18.482	0.835075	0.289923
C22	ENST00000377190	chr11_-_64899067_64899718	589.812	99.3356	5.93757	0.835075	0.289923
C19	ENST00000377190	chr11_-_64901089_64901926	424.086	62.3399	6.8028	0.835075	0.66496
C19	ENST00000533820	chr11_+_64954769_64955425	297.416	58.875	5.05166	0.231373	0.326142
C22	ENST00000533820	chr11_+_64954769_64955425	1601.66	58.875	27.2044	0.231373	0.10614
C19	ENST00000533820	chr11_+_64955511_64955884	156.374	113.913	1.37275	0.231373	0.326142
C22	ENST00000533820	chr11_+_64955511_64955884	942.152	113.913	8.27081	0.231373	0.10614
C19	ENST00000533820	chr11_+_64977567_64977806	190.101	10.09	18.8406	0.231373	0.326142
C22	ENST00000525924	chr11_+_65034177_65034947	62.6823	41.7277	1.50218	1.12919	3.27046
C19	ENST00000525924	chr11_+_65046394_65047008	81.6068	37.6058	2.17006	1.12919	2.94093
C19	ENST00000525924	chr11_+_65048618_65049140	71.4059	20.5145	3.48075	1.12919	2.94093
C22	ENST00000525924	chr11_+_65057343_65061623	459.262	287.171	1.59926	1.12919	3.27046
C22	ENST00000525924	chr11_+_65061732_65062016	23.2383	6.99739	3.321	1.12919	3.27046
C19	ENST00000525924	chr11_+_65062123_65063010	150.973	93.9449	1.60703	1.12919	2.94093
C22	ENST00000525924	chr11_+_65062123_65063010	186.824	93.9449	1.98865	1.12919	3.27046
C19	ENST00000528416	chr11_+_65116402_65119153	4234.74	144.15	29.3773	2.41341	0.528013
C22	ENST00000528416	chr11_+_65116402_65119153	6003.45	144.15	41.6472	2.41341	0.308989
C19	ENST00000526432	chr11_-_65144547_65147337	2457.14	1595.67	1.53988	0.0457643	0.110698
C22	ENST00000526432	chr11_-_65144547_65147337	5613.59	1595.67	3.51802	0.0457643	0.060211
C19	ENST00000527174	chr11_-_65147032_65147337	95.9565	140.215	0.684352	0.023773	0.187585
C22	ENST00000527174	chr11_-_65147032_65147337	305.53	140.215	2.17901	0.023773	0.222564
C19	ENST00000534028	chr11_-_65147032_65147602	485.499	1566.12	0.310001	0.005321	0.07827
C22	ENST00000534028	chr11_-_65147032_65147602	11064.8	1566.12	7.0651	0.005321	0.006959
C19	ENST00000527174	chr11_-_65147409_65147602	69.3019	28.043	2.47127	0.023773	0.187585
C22	ENST00000527174	chr11_-_65147409_65147602	17.9724	28.043	0.640885	0.023773	0.222564
C19	ENST00000531296	chr11_+_65154232_65154507	32.8167	7.22958	4.53923	1.08914	1.76739
C22	ENST00000531296	chr11_+_65154232_65154507	44.8822	7.22958	6.20814	1.08914	1.15859
C19	ENST00000355991	chr11_+_65164491_65167206	4147.79	917.427	4.52111	0.178493	0.318001
C22	ENST00000355991	chr11_+_65164491_65167206	7539.97	917.427	8.21861	0.178493	0.14947
C19	ENST00000525364	chr11_+_65299154_65300162	225.552	22.662	9.95285	1.28178	1.31234
C22	ENST00000525364	chr11_+_65299154_65300162	274.754	22.662	12.124	1.28178	1.4886
C19	ENST00000525364	chr11_+_65300276_65302697	1206.25	49.6733	24.2836	1.28178	1.31234
C22	ENST00000525364	chr11_+_65300276_65302697	912.264	49.6733	18.3653	1.28178	1.4886
C19	ENST00000525364	chr11_+_65302853_65303423	256.032	26.3122	9.73054	1.28178	1.31234
C22	ENST00000525364	chr11_+_65302853_65303423	329.839	26.3122	12.5356	1.28178	1.4886
C19	ENST00000270176	chr11_+_65304599_65305279	57.2792	21.172	2.70542	1.46556	3.80592
C22	ENST00000270176	chr11_+_65304599_65305279	106.955	21.172	5.05173	1.46556	4.16061
C19	ENST00000301873	chr11_-_65308085_65308341	155.411	18.3355	8.476	0.154574	0.180167
C22	ENST00000301873	chr11_-_65308085_65308341	929.368	18.3355	50.6869	0.154574	0.045192
C19	ENST00000301873	chr11_-_65314391_65314909	1942.64	58.8052	33.0352	0.154574	0.180167
C22	ENST00000301873	chr11_-_65314391_65314909	8320.06	58.8052	141.485	0.154574	0.045192
C19	ENST00000309295	chr11_+_65357681_65357963	932.303	3.68465	253.024	0.397426	0.105116
C22	ENST00000309295	chr11_+_65357681_65357963	1345.12	3.68465	365.061	0.397426	0.113001
C19	ENST00000355703	chr11_+_65393525_65394374	191.693	37.5383	5.10659	1.86874	4.57502
C22	ENST00000355703	chr11_+_65393525_65394374	403.179	37.5383	10.7405	1.86874	2.29179
C19	ENST00000355703	chr11_+_65396419_65396827	39.3441	5.60669	7.01735	1.86874	4.57502
C22	ENST00000355703	chr11_+_65396419_65396827	136.575	5.60669	24.3592	1.86874	2.29179
C19	ENST00000355703	chr11_+_65397206_65397821	58.5789	5.1679	11.3351	1.86874	4.57502
C22	ENST00000355703	chr11_+_65397206_65397821	126.539	5.1679	24.4855	1.86874	2.29179
C19	ENST00000355703	chr11_+_65398075_65401596	532.456	72.8308	7.31086	1.86874	4.57502
C22	ENST00000355703	chr11_+_65398075_65401596	829.483	72.8308	11.3892	1.86874	2.29179
C19	ENST00000355703	chr11_+_65402112_65402443	24.2622	4.01064	6.04945	1.86874	4.57502
C22	ENST00000355703	chr11_+_65402112_65402443	80.723	4.01064	20.1272	1.86874	2.29179
C19	ENST00000534313	chr11_+_65405653_65408301	326.671	239.355	1.3648	1.08186	1.74181
C19	ENST00000534313	chr11_+_65414536_65414854	162.474	4.71453	34.4625	1.08186	1.74181
C19	ENST00000612991	chr11_-_65422471_65423158	2433.22	918.878	2.64803	0.185976	0.170556
C22	ENST00000612991	chr11_-_65422471_65423158	8326.09	918.878	9.06116	0.185976	0.061013
C19	ENST00000612991	chr11_-_65423406_65425757	15625.4	7524.15	2.07669	0.185976	0.170556
C22	ENST00000612991	chr11_-_65423406_65425757	40696.2	7524.15	5.40875	0.185976	0.061013
C19	ENST00000612991	chr11_-_65425970_65426188	375.243	356.652	1.05213	0.185976	0.170556
C22	ENST00000612991	chr11_-_65425970_65426188	1245.64	356.652	3.49258	0.185976	0.061013
C19	ENST00000308162	chr11_-_65622919_65623124	1.49632	0.533741	2.80346	66.7333	98.9091
C22	ENST00000308162	chr11_-_65622919_65623124	2.24595	0.533741	4.20795	66.7333	92.611
C22	ENST00000308162	chr11_-_65623713_65625567	15.6461	5.60878	2.78957	66.7333	92.611
C22	ENST00000533035	chr11_+_65628573_65628820	1695.1	158.659	10.6839	0.0811267	0.112678
C19	ENST00000533035	chr11_+_65628906_65629417	14196.7	944.456	15.0316	0.0811267	0.050716
C22	ENST00000533035	chr11_+_65628906_65629417	4863.42	944.456	5.14944	0.0811267	0.112678
C19	ENST00000533035	chr11_+_65631372_65631967	5619.53	571.853	9.82687	0.0811267	0.050716
C22	ENST00000533035	chr11_+_65631372_65631967	3097.32	571.853	5.41629	0.0811267	0.112678
C19	ENST00000307998	chr11_-_65637708_65638006	141.973	19.9892	7.10247	0.208434	0.246526
C19	ENST00000307998	chr11_-_65638834_65639440	170.367	60.9873	2.79349	0.208434	0.246526
C22	ENST00000528419	chr11_+_65647412_65647672	944.386	179.932	5.24856	0.0485933	0.01906
C22	ENST00000357519	chr11_-_65651514_65651862	10.3199	0.653996	15.7798	6.24433	9.7869
C22	ENST00000376991	chr11_+_65687512_65687813	35.1784	5.47895	6.42064	1.15323	1.30762
C19	ENST00000376991	chr11_+_65688133_65688354	65.8468	6.43886	10.2265	1.15323	1.54905
C22	ENST00000376991	chr11_+_65688133_65688354	78.0043	6.43886	12.1146	1.15323	1.30762
C19	ENST00000312397	chr11_+_65732918_65733172	44.2871	1.20864	36.642	3.1657	4.42567
C22	ENST00000312397	chr11_+_65732918_65733172	96.6548	1.20864	79.9697	3.1657	3.09348
C22	ENST00000312397	chr11_+_65735292_65743865	151.932	33.1411	4.5844	3.1657	3.09348
C19	ENST00000312397	chr11_+_65744237_65744484	2.4855	2.58671	0.960872	3.1657	4.42567
C19	ENST00000312397	chr11_+_65744572_65745033	42.4794	3.29615	12.8876	3.1657	4.42567
C22	ENST00000312397	chr11_+_65744572_65745033	76.2894	3.29615	23.145	3.1657	3.09348
C22	ENST00000312397	chr11_+_65745370_65746070	94.7152	6.28672	15.0659	3.1657	3.09348
C22	ENST00000526451	chr11_-_65766214_65766820	173.943	15.8043	11.006	1.92539	2.44908
C19	ENST00000445560	chr11_+_65770844_65771096	12.8093	5.8621	2.1851	1.48773	3.74728
C22	ENST00000445560	chr11_+_65770844_65771096	11.4588	5.8621	1.95472	1.48773	4.45073
C19	ENST00000528302	chr11_+_65820190_65820497	334.347	46.1726	7.24125	0.483437	0.99597
C22	ENST00000528302	chr11_+_65820190_65820497	389.928	46.1726	8.44501	0.483437	0.902731
C19	ENST00000322535	chr11_+_65822786_65823005	2.19101	0.912502	2.4011	13.2966	23.2769
C19	ENST00000528302	chr11_+_65824426_65824736	149.603	98.0084	1.52643	0.483437	0.99597
C19	ENST00000528302	chr11_+_65825876_65826300	336.356	177.54	1.89453	0.483437	0.99597
C22	ENST00000528302	chr11_+_65826809_65826985	2.2155	1.79742	1.2326	0.483437	0.902731
C19	ENST00000528302	chr11_+_65827480_65828052	468.89	52.448	8.94009	0.483437	0.99597
C22	ENST00000528302	chr11_+_65827480_65828052	642.495	52.448	12.2501	0.483437	0.902731
C19	ENST00000528302	chr11_+_65828202_65829156	1800.26	123.484	14.5789	0.483437	0.99597
C22	ENST00000528302	chr11_+_65828202_65829156	1399.09	123.484	11.3301	0.483437	0.902731
C19	ENST00000528302	chr11_+_65830587_65830870	20.0809	37.9851	0.528653	0.483437	0.99597
C19	ENST00000528302	chr11_+_65831200_65835416	2886.63	1141.83	2.52807	0.483437	0.99597
C22	ENST00000528302	chr11_+_65831200_65835416	3338.76	1141.83	2.92403	0.483437	0.902731
C22	ENST00000425825	chr11_-_66105278_66105713	113.434	45.9067	2.47097	0.51448	0.740519
C22	ENST00000359957	chr11_-_66105360_66105713	4.88631	1.34279	3.63893	9.05768	14.1211
C19	ENST00000425825	chr11_-_66105753_66106191	287.41	32.1572	8.93766	0.51448	0.953341
C22	ENST00000425825	chr11_-_66105753_66106191	395.668	32.1572	12.3042	0.51448	0.740519
C22	ENST00000425825	chr11_-_66106256_66107591	549.615	230.416	2.38532	0.51448	0.740519
C22	ENST00000425825	chr11_-_66107684_66108244	147.194	34.9002	4.21757	0.51448	0.740519
C19	ENST00000425825	chr11_-_66109712_66112442	1372.02	442.293	3.10205	0.51448	0.953341
C22	ENST00000425825	chr11_-_66109712_66112442	1665.05	442.293	3.76458	0.51448	0.740519
C19	ENST00000357440	chr11_-_66136142_66136530	4302.55	189.24	22.736	0.669865	0.232885
C22	ENST00000357440	chr11_-_66136142_66136530	1919.29	189.24	10.1421	0.669865	0.55385
C22	ENST00000310999	chr11_-_66204914_66205634	147.379	32.0713	4.59536	1.45989	1.72345
C19	ENST00000310999	chr11_-_66205730_66206102	97.6915	17.622	5.54373	1.45989	1.95513
C22	ENST00000532677	chr11_+_66254813_66255384	518.358	22.0648	23.4925	0.363355	0.397409
C19	ENST00000532677	chr11_+_66259227_66260186	139.631	76.2762	1.83059	0.363355	0.673205
C19	ENST00000532677	chr11_+_66261104_66262676	105.466	37.6807	2.79893	0.363355	0.673205
C22	ENST00000532677	chr11_+_66261104_66262676	420.222	37.6807	11.1522	0.363355	0.397409
C19	ENST00000526986	chr11_-_66296959_66311174	19686.8	45824.9	0.429609	0.0536863	0.277089
C19	ENST00000310442	chr11_-_66307295_66311174	117.02	302.639	0.386666	0.564755	2.1962
C19	ENST00000533244	chr11_+_66367107_66367959	2567.74	358.605	7.16035	0.701998	1.7124
C22	ENST00000533244	chr11_+_66367107_66367959	1404.08	358.605	3.91538	0.701998	2.15373
C22	ENST00000533211	chr11_-_66453911_66454464	464.469	44.5789	10.419	0.57685	0.361703
[truncated: 26,288 more rows]

## Sheet: Supplementary Data 7
Supplementary Figure 3B Source Data
branchpoint_mt	branchpoint_type	log2_spl_eff_out_in_mean	log2_spl_eff_out_in_stderr	rowindex	stringdist
GAGAGG	mt	-5.85303	0.340686	1	4
GACCTG	mt	-5.53498	0.348264	2	4
GGATCC	mt	-5.5334	0.296765	3	4
GGTTGC	mt	-5.47958	0.247829	4	5
GGAGGT	mt	-5.41331	0.295881	5	4
GTTGTG	mt	-5.41068	0.244799	6	4
TCCTCG	mt	-5.39548	0.227887	7	4
CCTGGG	mt	-5.35908	0.18208	8	6
ATCTGC	mt	-5.34758	0.227341	9	4
AGGGAT	mt	-5.3406	0.227451	10	5
GATCGG	mt	-5.32646	0.355272	11	5
CATTAG	mt	-5.32435	0.284444	12	6
TGGGCT	mt	-5.32019	0.285844	13	4
CCTCGC	mt	-5.29626	0.141506	14	6
GAATAC	mt	-5.27839	0.256781	15	5
ACGGAT	mt	-5.26644	0.223138	16	5
TTTTAT	mt	-5.26386	0.27821	17	4
CCTCTG	mt	-5.2415	0.313107	18	6
GGCCTG	mt	-5.21591	0.266964	19	4
TCGTGG	mt	-5.20318	0.430087	20	6
AAGTTC	mt	-5.18842	0.435919	21	6
TTTCTT	mt	-5.18718	0.37047	22	4
AGTCCC	mt	-5.16957	0.278125	23	5
CATGTG	mt	-5.15548	0.345405	24	6
TTCCGC	mt	-5.14406	0.514317	25	4
CTCTGG	mt	-5.14011	0.244304	26	4
ACGCGC	mt	-5.13368	0.400743	27	6
GCTATG	mt	-5.12489	0.195162	28	4
ATGGAG	mt	-5.11743	0.346074	29	5
TCACGG	mt	-5.11503	0.300356	30	6
AGAGCA	mt	-5.11238	0.371742	31	5
ATAGTT	mt	-5.10689	0.321803	32	4
GATCCT	mt	-5.1008	0.308901	33	3
AGTTTG	mt	-5.09141	0.263117	34	6
GGAGAC	mt	-5.07615	0.358322	35	5
CCTCGA	mt	-5.07458	0.31144	36	6
GCATGT	mt	-5.0744	0.299488	37	4
GGTTAG	mt	-5.06004	0.147053	38	5
GGGCGT	mt	-5.05842	0.488046	39	4
GATGGC	mt	-5.05757	0.35766	40	5
AAAGGG	mt	-5.04919	0.143254	41	6
CGTGCG	mt	-5.04159	0.400013	42	5
TTCGTT	mt	-5.03885	0.45378	43	3
GGGAAG	mt	-5.02986	0.207833	44	4
CGAGGC	mt	-5.02607	0.351815	45	6
TGTTTC	mt	-5.01935	0.449544	46	6
CGGGGT	mt	-5.01736	0.177638	47	5
CTTGTG	mt	-5.01536	0.255578	48	5
GAATCG	mt	-5.01428	0.449037	49	4
GACGCG	mt	-5.01383	0.366359	50	3
GAGGGA	mt	-5.01098	0.193736	51	5
AGAGAA	mt	-5.00815	0.481698	52	6
AGTTCG	mt	-4.98711	0.376769	53	5
TGGCGG	mt	-4.98365	0.339379	54	6
AGAAAT	mt	-4.98242	0.306295	55	4
GATACG	mt	-4.97745	0.255213	56	3
GGTTCG	mt	-4.97343	0.170971	57	4
CAGGCA	mt	-4.96229	0.230722	58	5
AAGGGC	mt	-4.95651	0.494992	59	6
TTAGGT	mt	-4.95429	0.238229	60	4
TGCCCG	mt	-4.94843	0.302391	61	4
AGTTGG	mt	-4.9467	0.443084	62	6
AGGGCT	mt	-4.94162	0.497921	63	4
GATGCG	mt	-4.94074	0.301923	64	4
TGGTGG	mt	-4.93818	0.322417	65	6
GAGAGA	mt	-4.93717	0.331698	66	4
TGATGG	mt	-4.93482	0.182248	67	6
GTTAGG	mt	-4.93377	0.247567	68	3
TACGGT	mt	-4.93076	0.38923	69	4
GGCAGG	mt	-4.92949	0.335729	70	3
ACGGTG	mt	-4.92903	0.610001	71	6
GGATGA	mt	-4.90904	0.269558	72	5
GCGCAG	mt	-4.90681	0.228764	73	5
AACGTG	mt	-4.90615	0.416667	74	5
CGCCGC	mt	-4.89743	0.373428	75	5
TGGTGT	mt	-4.89586	0.313576	76	5
GGGCAG	mt	-4.89069	0.547384	77	5
TTTCGT	mt	-4.88867	0.259998	78	4
GGACCG	mt	-4.88848	0.338407	79	4
AGGATC	mt	-4.88365	0.249483	80	5
GGTTTT	mt	-4.88147	0.43663	81	4
GGCTGT	mt	-4.87789	0.301393	82	3
GCTCGG	mt	-4.87751	0.514231	83	5
AGATTC	mt	-4.87686	0.351382	84	6
GGGGGC	mt	-4.87131	0.307681	85	5
CGGTCG	mt	-4.87064	0.450298	86	5
GAGCCT	mt	-4.87026	0.244597	87	3
CCGTAT	mt	-4.86833	0.340849	88	5
AGTATG	mt	-4.86148	0.357393	89	5
ACGCGG	mt	-4.8575	0.238808	90	6
AGTGGA	mt	-4.85434	0.1138	91	6
AGGTGA	mt	-4.85398	0.454773	92	6
AGCAGC	mt	-4.85069	0.295655	93	4
GGTCCG	mt	-4.84973	0.338964	94	4
ACGAGG	mt	-4.84742	0.350943	95	5
GATCTT	mt	-4.84654	0.57505	96	4
AGAATG	mt	-4.84579	0.618913	97	5
GAAGTT	mt	-4.84404	0.383457	98	4
GAATTG	mt	-4.84013	0.291547	99	5
CGGGGA	mt	-4.83951	0.451085	100	6
GCCGGG	mt	-4.83904	0.389681	101	4
GTCGTA	mt	-4.83618	0.455546	102	3
AGGTTT	mt	-4.83405	0.425203	103	5
TATCCG	mt	-4.83184	0.332205	104	5
TACCTG	mt	-4.82755	0.418434	105	5
ATGGGA	mt	-4.8273	0.224472	106	5
AACGCG	mt	-4.82528	0.404081	107	4
GTATTA	mt	-4.82503	0.181522	108	4
AGTGTG	mt	-4.81999	0.268566	109	6
TAGCGT	mt	-4.8187	0.421356	110	5
GGGTAG	mt	-4.81832	0.493076	111	5
GAAGGC	mt	-4.81804	0.377803	112	5
TTCGTA	mt	-4.81382	0.396784	113	4
GTGGCT	mt	-4.81194	0.326555	114	2
GAAGTC	mt	-4.81047	0.591676	115	5
GCATTG	mt	-4.81022	0.299424	116	5
AGGAGA	mt	-4.808	0.437538	117	5
GGGACT	mt	-4.80571	0.214922	118	2
CGTGGG	mt	-4.80278	0.326694	119	6
CCTTGC	mt	-4.80139	0.513041	120	6
TCGGGG	mt	-4.7922	0.40158	121	6
TGGAGT	mt	-4.78437	0.309407	122	4
CGTCGG	mt	-4.7803	0.481113	123	6
AAGATG	mt	-4.77983	0.567165	124	5
AGGCCG	mt	-4.775	0.37807	125	5
AGATCC	mt	-4.77322	0.263377	126	5
AGAGAT	mt	-4.77114	0.619562	127	5
CCATGG	mt	-4.77007	0.443103	128	6
GGTAGG	mt	-4.76461	0.274149	129	4
AGGATG	mt	-4.76082	0.464738	130	5
GATGTG	mt	-4.7601	0.44599	131	5
GCTGCC	mt	-4.75968	0.448119	132	4
GAGTTC	mt	-4.75882	0.441106	133	5
AATGTT	mt	-4.75858	0.310599	134	5
ATACGC	mt	-4.75783	0.506949	135	5
CGACCG	mt	-4.75749	0.216338	136	5
TGGGAT	mt	-4.75052	0.264788	137	5
GAAGCA	mt	-4.7438	0.479456	138	4
CATTAC	mt	-4.74212	0.397538	139	6
TGTATG	mt	-4.74162	0.317395	140	5
AGAGGA	mt	-4.74023	0.181091	141	6
AAAGTG	mt	-4.73882	0.431767	142	6
GCGATA	mt	-4.73755	0.284764	143	4
TTCCGG	mt	-4.73643	0.436756	144	4
GTTCTG	mt	-4.73631	0.429099	145	4
GATATG	mt	-4.73503	0.503534	146	4
AAGGGA	mt	-4.73484	0.414707	147	6
GATTTG	mt	-4.73421	0.381751	148	5
AGGTTG	mt	-4.73392	0.371217	149	6
CCGCGG	mt	-4.7334	0.32081	150	6
GGGCCT	mt	-4.73225	0.319146	151	3
GCAGAT	mt	-4.72787	0.381901	152	4
GGATAT	mt	-4.72753	0.476165	153	4
GCAGCG	mt	-4.72615	0.307734	154	4
TTCTGC	mt	-4.72062	0.290481	155	4
GCGCAC	mt	-4.72031	0.448351	156	5
CCCCCC	mt	-4.71867	0.432397	157	4
GCCGGT	mt	-4.7103	0.358842	158	3
CGTCGT	mt	-4.70816	0.331775	159	5
CAGGCG	mt	-4.70499	0.350198	160	5
TCAGTG	mt	-4.7021	0.246191	161	6
TTTGCT	mt	-4.69968	0.407602	162	3
TTAGGC	mt	-4.69785	0.178	163	5
ATTTGG	mt	-4.6977	0.306275	164	5
CATACT	mt	-4.69393	0.442418	165	3
AACCGA	mt	-4.69161	0.466607	166	5
GAGATT	mt	-4.68973	0.461661	167	3
CCGTCG	mt	-4.68685	0.453705	168	5
TATGCG	mt	-4.68488	0.319111	169	5
AGAAAG	mt	-4.68269	0.440598	170	5
TGGCGT	mt	-4.68011	0.181841	171	5
AACTGC	mt	-4.67764	0.365933	172	5
ACTCGT	mt	-4.67744	0.230704	173	5
AGGCTC	mt	-4.67594	0.425518	174	6
GTCGAC	mt	-4.67391	0.677038	175	3
AGATGG	mt	-4.6732	0.427154	176	6
AAAGGC	mt	-4.67295	0.363475	177	6
AGCTTT	mt	-4.6713	0.353376	178	4
CACGGG	mt	-4.66557	0.448063	179	5
CGAGGA	mt	-4.66479	0.376584	180	6
CTCGGG	mt	-4.66311	0.424135	181	4
AGGCGC	mt	-4.66247	0.448455	182	6
ATATTG	mt	-4.66118	0.382941	183	5
TATGGT	mt	-4.65946	0.405611	184	5
ACGTAT	mt	-4.65626	0.330651	185	5
GTGCGG	mt	-4.65554	0.33765	186	4
TAGTTG	mt	-4.65321	0.329817	187	6
AATTGC	mt	-4.6501	0.556157	188	6
ACGGCA	mt	-4.64978	0.466806	189	5
CGGTCC	mt	-4.64943	0.482613	190	5
CTTGGG	mt	-4.6477	0.470822	191	5
ACAGTC	mt	-4.64281	0.361127	192	6
AACCGC	mt	-4.64216	0.15393	193	5
AAGTCG	mt	-4.63778	0.474651	194	5
AGTTGC	mt	-4.63072	0.386583	195	6
ATTCTG	mt	-4.6306	0.404859	196	5
TAGCGC	mt	-4.62906	0.395879	197	6
CGAGGT	mt	-4.62828	0.371173	198	5
TCTGGC	mt	-4.62696	0.443789	199	6
GAAGAC	mt	-4.62541	0.584847	200	5
GACGGC	mt	-4.62451	0.341652	201	4
GCGAGG	mt	-4.62438	0.338978	202	4
GGTGAG	mt	-4.61926	0.305521	203	5
AAAGAT	mt	-4.61211	0.324845	204	5
TGTGCT	mt	-4.61092	0.361103	205	4
AGGAGC	mt	-4.60741	0.263735	206	5
CGAGGG	mt	-4.60714	0.368469	207	6
AGGCGG	mt	-4.60579	0.44976	208	6
ATGGCT	mt	-4.60206	0.38816	209	3
TTCGTC	mt	-4.60093	0.49263	210	4
AGATGC	mt	-4.60073	0.524869	211	6
GCGATC	mt	-4.60061	0.492905	212	4
GCGCGC	mt	-4.59955	0.293113	213	5
TGGGTT	mt	-4.59195	0.306554	214	5
ACAGGC	mt	-4.58982	0.513673	215	6
TGCGTA	mt	-4.58931	0.357744	216	5
TCGGCC	mt	-4.58924	0.483315	217	5
GCCCGT	mt	-4.58785	0.425015	218	3
CGTGTA	mt	-4.58648	0.375023	219	6
AGCCGC	mt	-4.58503	0.375537	220	5
AAGATA	mt	-4.58426	0.39731	221	5
GGAACT	mt	-4.58287	0.459735	222	2
GAGAAT	mt	-4.58013	0.432155	223	3
AGCGAC	mt	-4.57734	0.430677	224	5
ATTATT	mt	-4.57689	0.519977	225	3
GCCGTG	mt	-4.57381	0.408195	226	4
TCTCCG	mt	-4.57352	0.440123	227	5
GATCGC	mt	-4.57327	0.442445	228	5
ACGCGT	mt	-4.57287	0.356183	229	5
GGGCAC	mt	-4.57254	0.536323	230	5
CCCGGC	mt	-4.57207	0.207963	231	5
GAGGGC	mt	-4.57195	0.523675	232	5
GATGGG	mt	-4.56883	0.369762	233	5
GCGAAG	mt	-4.56859	0.385906	234	4
GGGTTG	mt	-4.56806	0.55975	235	5
CGTACG	mt	-4.56698	0.402418	236	4
TGGGCC	mt	-4.56653	0.461637	237	5
GTACGT	mt	-4.5661	0.213776	238	3
CCTGGA	mt	-4.56563	0.428749	239	6
CGCGGT	mt	-4.5656	0.479866	240	4
GACGGT	mt	-4.56099	0.314812	241	3
GGTCAG	mt	-4.55942	0.13505	242	5
CCACTG	mt	-4.55635	0.452878	243	6
ACCGGG	mt	-4.55474	0.492754	244	5
GGGGGT	mt	-4.55415	0.432219	245	4
CCGGCT	mt	-4.55368	0.376986	246	4
CGGAAG	mt	-4.55356	0.379432	247	5
GCGGGA	mt	-4.55325	0.24637	248	5
GGCGGG	mt	-4.55079	0.346848	249	4
CCTGTG	mt	-4.55008	0.327674	250	6
GGATTC	mt	-4.54975	0.549994	251	5
GCTCTG	mt	-4.54939	0.444811	252	5
GTGTCG	mt	-4.54931	0.379562	253	3
GTGGAA	mt	-4.54741	0.447154	254	4
CCGTAC	mt	-4.54508	0.428752	255	6
TTGCTC	mt	-4.54085	0.293291	256	5
GGGATC	mt	-4.54059	0.531939	257	4
GAATGT	mt	-4.53907	0.442046	258	4
GTTGTA	mt	-4.53706	0.427155	259	4
TGAAGT	mt	-4.53663	0.51428	260	4
GGGTTT	mt	-4.53346	0.230979	261	4
CCCGTG	mt	-4.52895	0.44858	262	5
CCTGCC	mt	-4.52871	0.323239	263	5
TGGATC	mt	-4.52515	0.375847	264	5
CCCCTG	mt	-4.52445	0.678345	265	5
GATGCT	mt	-4.52229	0.304296	266	3
ACGGGT	mt	-4.52066	0.419475	267	5
AAGGTA	mt	-4.51982	0.388843	268	6
AAGCTG	mt	-4.51931	0.428661	269	6
AGGTCG	mt	-4.5188	0.402934	270	5
ACGAGA	mt	-4.51663	0.165136	271	5
GAGGCG	mt	-4.51551	0.321667	272	4
GTTTTG	mt	-4.51546	0.61054	273	4
ATGTTA	mt	-4.5152	0.453475	274	5
ATGTCC	mt	-4.51235	0.540102	275	4
GTATTC	mt	-4.51189	0.403982	276	4
GCGTCA	mt	-4.51095	0.643668	277	4
CGTCCA	mt	-4.51094	0.477358	278	5
TGAAGG	mt	-4.50785	0.396889	279	5
TGCCTT	mt	-4.50781	0.392844	280	4
AACCCC	mt	-4.50496	0.497052	281	4
GATTGT	mt	-4.50486	0.458197	282	4
CCCGCT	mt	-4.50341	0.458806	283	3
GGCGTG	mt	-4.50227	0.538676	284	4
GTGTTT	mt	-4.50026	0.535164	285	3
GGCGCC	mt	-4.49999	0.328949	286	3
GCGGAC	mt	-4.49592	0.349745	287	5
TCAGGA	mt	-4.49276	0.444153	288	6
GACAGG	mt	-4.48759	0.53489	289	3
TCGTCT	mt	-4.48752	0.516339	290	4
GAGATA	mt	-4.48464	0.503917	291	4
AGTGCA	mt	-4.48238	0.251922	292	5
AGCGGT	mt	-4.48196	0.439287	293	4
ACACCT	mt	-4.48123	0.711779	294	4
AGAGGG	mt	-4.47898	0.355689	295	6
ATCCGG	mt	-4.47743	0.618519	296	4
GCACGG	mt	-4.47738	0.482679	297	5
GAGTCC	mt	-4.47703	0.532957	298	4
TGCCGG	mt	-4.47159	0.450042	299	5
GACCTA	mt	-4.47104	0.539571	300	4
ACACAG	mt	-4.46551	0.53315	301	6
GTTCCG	mt	-4.46537	0.355517	302	3
CGATCC	mt	-4.46518	0.412016	303	5
AAGATC	mt	-4.46288	0.563008	304	5
AATGGT	mt	-4.45817	0.367401	305	5
GATAGC	mt	-4.45766	0.405405	306	4
TGCGGC	mt	-4.45681	0.328447	307	5
GAGCTC	mt	-4.45648	0.422926	308	5
AATTCG	mt	-4.45555	0.38025	309	5
GGACGC	mt	-4.45399	0.493857	310	5
AATGGA	mt	-4.45388	0.26409	311	6
ATTCCG	mt	-4.45268	0.443486	312	4
TACCGG	mt	-4.45231	0.266363	313	5
GTGTGT	mt	-4.45171	0.450626	314	3
TGTCGC	mt	-4.449	0.547803	315	6
TGGAGC	mt	-4.44874	0.32857	316	5
ATTAGT	mt	-4.44439	0.378993	317	3
ATTGGT	mt	-4.44237	0.531822	318	4
CGGCTC	mt	-4.44061	0.449803	319	6
ACGACC	mt	-4.43957	0.475903	320	4
AGCACG	mt	-4.43893	0.253839	321	3
GTCTTG	mt	-4.43742	0.347671	322	3
ATTCGG	mt	-4.43652	0.593851	323	5
AAGCTT	mt	-4.43634	0.462281	324	5
ATTCGA	mt	-4.43254	0.546112	325	5
GGTTCT	mt	-4.43144	0.445814	326	3
AGATTG	mt	-4.43035	0.27113	327	6
GCCAGT	mt	-4.42995	0.50794	328	2
CTTTGG	mt	-4.4286	0.367559	329	5
TACTGG	mt	-4.42479	0.246769	330	5
GCGATT	mt	-4.42464	0.568037	331	3
GTTTGG	mt	-4.42296	0.444367	332	4
GTCGGC	mt	-4.4219	0.44464	333	3
CGGCTG	mt	-4.41832	0.452709	334	6
AGACTC	mt	-4.41693	0.514387	335	6
AGGTGG	mt	-4.41456	0.393502	336	6
GGAATT	mt	-4.41353	0.456508	337	3
ACACCG	mt	-4.41314	0.348231	338	5
GCGTTC	mt	-4.41293	0.644723	339	5
GCTGGC	mt	-4.41183	0.331279	340	5
AGTACG	mt	-4.40994	0.338497	341	4
TCCGGC	mt	-4.40877	0.374357	342	5
CGTATG	mt	-4.40584	0.572343	343	5
TTCTTG	mt	-4.40581	0.546719	344	4
GGGCGG	mt	-4.4048	0.520548	345	5
GGTAGA	mt	-4.40324	0.440313	346	4
AGCCTG	mt	-4.4011	0.335145	347	5
ACTCCA	mt	-4.40018	0.358855	348	5
CTGCGG	mt	-4.39935	0.516595	349	5
GGGAGG	mt	-4.39865	0.606702	350	4
AGCGTG	mt	-4.39544	0.465012	351	5
ATGTTG	mt	-4.39423	0.419534	352	5
CGGTCT	mt	-4.39351	0.391331	353	4
GCCACT	mt	-4.39321	0.520553	354	1
AGCGTA	mt	-4.3875	0.441685	355	5
TGGGCA	mt	-4.3844	0.350757	356	5
AGGAAG	mt	-4.38395	0.298177	357	5
AGGGGC	mt	-4.38377	0.364478	358	6
TCAGTA	mt	-4.38178	0.659992	359	6
ACGGCG	mt	-4.37999	0.441673	360	5
AGGGTA	mt	-4.37908	0.49056	361	6
GATCGA	mt	-4.37819	0.226259	362	5
ACCTTT	mt	-4.37488	0.391572	363	4
TACTTG	mt	-4.37363	0.265443	364	5
CGGGGG	mt	-4.36832	0.337453	365	6
CCATGT	mt	-4.36826	0.485312	366	5
GCGGCC	mt	-4.36193	0.533038	367	4
AGGGTG	mt	-4.36175	0.355162	368	6
CCCCGC	mt	-4.361	0.394677	369	5
AGAGGC	mt	-4.3599	0.42806	370	6
ACGTCG	mt	-4.35806	0.395692	371	5
CGTTGC	mt	-4.35288	0.378376	372	6
CGTCGC	mt	-4.35078	0.672931	373	6
GAGACG	mt	-4.34931	0.528315	374	3
GACTTC	mt	-4.34913	0.504228	375	4
TCGTAG	mt	-4.34787	0.426446	376	6
CGCCTT	mt	-4.34755	0.48405	377	4
CGAGTG	mt	-4.3468	0.479777	378	6
CGACCC	mt	-4.34473	0.47985	379	5
AAGCTA	mt	-4.34175	0.450295	380	6
GAAGAG	mt	-4.34103	0.530768	381	5
GTGTTG	mt	-4.33884	0.505658	382	4
GTCCTA	mt	-4.33677	0.421509	383	3
CAGGGG	mt	-4.33443	0.45785	384	6
GGGAGT	mt	-4.3336	0.470037	385	3
CGTAGA	mt	-4.33101	0.389947	386	5
CCTTTC	mt	-4.32993	0.592493	387	6
AACCCA	mt	-4.32734	0.395723	388	4
GGTGCT	mt	-4.3271	0.325134	389	3
ATGTGC	mt	-4.32338	0.37195	390	5
GGGCAA	mt	-4.32104	0.500229	391	5
TTTGGC	mt	-4.32029	0.475156	392	5
TAGCCG	mt	-4.31944	0.367381	393	5
GAATGC	mt	-4.31923	0.439318	394	5
TCTGGT	mt	-4.31799	0.50154	395	5
GGAAGT	mt	-4.3169	0.45894	396	3
GGCTCT	mt	-4.31356	0.407557	397	2
GCGGGG	mt	-4.31314	0.374012	398	5
CCGGGA	mt	-4.31283	0.526071	399	6
ATCGGT	mt	-4.31225	0.451674	400	3
GATATC	mt	-4.31113	0.508428	401	4
ATGCGC	mt	-4.31046	0.532736	402	5
TACGCT	mt	-4.30962	0.485262	403	3
TTTTGG	mt	-4.3075	0.359152	404	5
TGGTCC	mt	-4.30723	0.379093	405	5
GTGGTG	mt	-4.30715	0.366924	406	4
GTTCGC	mt	-4.30627	0.368365	407	4
GGAGCT	mt	-4.30591	0.448847	408	3
TCACGT	mt	-4.30416	0.629379	409	5
ACGGCT	mt	-4.30383	0.524927	410	4
CGGGTT	mt	-4.30369	0.371099	411	5
GTCCGG	mt	-4.29884	0.549513	412	3
TCTCTG	mt	-4.2988	0.691254	413	6
TTGCGC	mt	-4.29823	0.393958	414	5
AGACGG	mt	-4.29782	0.636908	415	6
AACCCG	mt	-4.29741	0.422687	416	4
ACCCCT	mt	-4.29263	0.456347	417	3
CTGGCG	mt	-4.29155	0.456082	418	4
GGTGTA	mt	-4.28932	0.444553	419	5
AAGAAT	mt	-4.28828	0.33791	420	4
TCGTCC	mt	-4.28796	0.590065	421	5
TCGAGG	mt	-4.28776	0.442269	422	5
GCCGTA	mt	-4.28729	0.535979	423	4
TGAGTA	mt	-4.28596	0.515454	424	6
CCCGAG	mt	-4.28571	0.391233	425	5
AGAATC	mt	-4.28518	0.544829	426	5
CCGGAT	mt	-4.2844	0.506629	427	5
AAGGGT	mt	-4.28241	0.425685	428	5
AGGGGG	mt	-4.28236	0.451443	429	6
GAGTTG	mt	-4.28122	0.304808	430	5
TTTGCG	mt	-4.27994	0.527974	431	4
AAGGCA	mt	-4.27786	0.537268	432	5
CCGGGG	mt	-4.27775	0.439706	433	6
CGGTAT	mt	-4.27665	0.506754	434	5
AGCGCA	mt	-4.27579	0.53437	435	4
GCGAGT	mt	-4.2733	0.497394	436	3
AAACAC	mt	-4.2733	0.420041	437	6
CTGCGT	mt	-4.2731	0.397451	438	4
GTGCGA	mt	-4.27218	0.468301	439	4
GGGTCT	mt	-4.27162	0.443727	440	3
CAGGGT	mt	-4.26884	0.391016	441	5
CGATTC	mt	-4.26799	0.458286	442	6
GGGGAT	mt	-4.26766	0.345303	443	4
CCCGTC	mt	-4.2662	0.496231	444	5
GGTCGC	mt	-4.26352	0.314325	445	5
TGTGCA	mt	-4.26154	0.460438	446	5
CGGCGT	mt	-4.26087	0.483419	447	5
GAAACC	mt	-4.26063	0.359011	448	3
CGCAGT	mt	-4.25996	0.475106	449	3
CCGCGT	mt	-4.25896	0.397391	450	5
GCCCAA	mt	-4.25855	0.433676	451	4
GGTACG	mt	-4.25791	0.476534	452	3
AGCGCT	mt	-4.25742	0.439339	453	3
TGTCCT	mt	-4.25697	0.495772	454	4
GTCGGG	mt	-4.25597	0.488748	455	3
ACTCCG	mt	-4.25563	0.503773	456	5
CCAGGA	mt	-4.25469	0.382622	457	6
AAGCCG	mt	-4.25316	0.522435	458	5
TCAGTT	mt	-4.25032	0.337834	459	5
AAAGTC	mt	-4.24974	0.515568	460	6
GGAATG	mt	-4.24952	0.447999	461	4
CGGCCC	mt	-4.2493	0.604969	462	5
TTATCT	mt	-4.24893	0.544052	463	3
GGGTAT	mt	-4.24847	0.45507	464	4
GAACCT	mt	-4.24766	0.476359	465	3
GCAGGC	mt	-4.24722	0.227937	466	5
TCCGGA	mt	-4.24633	0.600352	467	5
TAGTCC	mt	-4.24601	0.388928	468	5
AATGTC	mt	-4.24573	0.45151	469	6
TAATTA	mt	-4.24457	0.352592	470	6
ATCCGT	mt	-4.24437	0.431502	471	3
TACCGT	mt	-4.24394	0.490862	472	4
TTTTGC	mt	-4.24252	0.396539	473	5
AGCGTC	mt	-4.23827	0.431772	474	5
ATTTGT	mt	-4.23657	0.391096	475	4
CCCGCG	mt	-4.23556	0.55696	476	4
GTCCTG	mt	-4.23519	0.377195	477	3
TTCCTG	mt	-4.23496	0.482687	478	4
TAGGCT	mt	-4.23334	0.360422	479	4
CGCGGG	mt	-4.23255	0.485606	480	5
CGGTTG	mt	-4.23203	0.63162	481	6
CGCGCT	mt	-4.23178	0.592944	482	3
CAGGAA	mt	-4.23171	0.527225	483	6
AAACCC	mt	-4.23087	0.531079	484	5
GGAATC	mt	-4.23068	0.647824	485	4
AGGGTC	mt	-4.23026	0.403804	486	6
ATGGCA	mt	-4.22748	0.419964	487	4
ATCGCA	mt	-4.22677	0.518522	488	3
AGGGCG	mt	-4.22644	0.428399	489	5
GTAGAA	mt	-4.22374	0.64406	490	4
GCGGCA	mt	-4.2236	0.431963	491	4
CGCTTC	mt	-4.223	0.682896	492	5
CGGTTC	mt	-4.22167	0.413777	493	6
CGAAGT	mt	-4.21965	0.590066	494	4
AAATCC	mt	-4.21932	0.484045	495	5
GTATGG	mt	-4.21802	0.509624	496	4
GAGGAC	mt	-4.21761	0.43768	497	5
AGGTTC	mt	-4.21581	0.487588	498	6
GTCTTC	mt	-4.21194	0.341007	499	3
GCAGTG	mt	-4.21072	0.488169	500	5
AACCTG	mt	-4.20994	0.434862	501	5
GGCCGC	mt	-4.20984	0.418181	502	4
AAGTGG	mt	-4.20899	0.529845	503	6
ATCGTT	mt	-4.20844	0.490746	504	3
TGGCAG	mt	-4.20571	0.362377	505	6
AATCGT	mt	-4.20564	0.42719	506	5
AGTAGA	mt	-4.20522	0.674246	507	5
TCGGGC	mt	-4.20445	0.505192	508	6
GAGGTT	mt	-4.20419	0.249206	509	4
GTTGCA	mt	-4.20363	0.344736	510	3
AAAAGG	mt	-4.20302	0.351347	511	5
GCCCAG	mt	-4.202	0.413283	512	4
AATGGG	mt	-4.20008	0.533342	513	6
CTCTGT	mt	-4.19961	0.426578	514	3
GATCAC	mt	-4.19932	0.694633	515	5
GTACCT	mt	-4.19926	0.53119	516	2
GCTGCA	mt	-4.19794	0.592447	517	4
AAGTGC	mt	-4.19697	0.38081	518	6
AGTGCG	mt	-4.19671	0.361541	519	5
TCCTGT	mt	-4.19608	0.418892	520	4
TCAATC	mt	-4.19602	0.5777	521	5
CCATCT	mt	-4.19498	0.508188	522	4
CCAGCG	mt	-4.19494	0.342018	523	5
GGGTGG	mt	-4.19414	0.498218	524	5
AGCTAT	mt	-4.19306	0.556967	525	4
AGGGCC	mt	-4.19099	0.408989	526	5
CGGTGT	mt	-4.19016	0.507068	527	5
GGATGT	mt	-4.18848	0.548105	528	4
ATATGT	mt	-4.18709	0.61161	529	4
GTAGGG	mt	-4.18666	0.326731	530	4
GTCCTT	mt	-4.18573	0.590758	531	2
GTTGGG	mt	-4.18511	0.384396	532	4
GGCGAT	mt	-4.18476	0.562125	533	3
CGACGC	mt	-4.18437	0.542902	534	6
TCGCGC	mt	-4.18375	0.595179	535	6
TATACT	mt	-4.18245	0.494995	536	3
GGGGTT	mt	-4.17948	0.581377	537	4
GCCCTG	mt	-4.17915	0.623691	538	4
GGAGCC	mt	-4.17859	0.652946	539	4
ACAGGA	mt	-4.17772	0.589549	540	6
AACCGG	mt	-4.17575	0.34248	541	5
ACCTGG	mt	-4.17447	0.516816	542	5
CCGGCG	mt	-4.17228	0.553992	543	5
AGGCAT	mt	-4.17182	0.388015	544	5
GGAGTG	mt	-4.17036	0.430201	545	5
GGCAAT	mt	-4.16817	0.520848	546	2
GAAGAT	mt	-4.16637	0.683906	547	4
GCCGCA	mt	-4.1643	0.591675	548	3
GGATTG	mt	-4.164	0.353246	549	5
ATCGCC	mt	-4.16347	0.604969	550	3
AGTCTG	mt	-4.16303	0.512095	551	6
TTAGCA	mt	-4.16279	0.528075	552	4
TCGTGC	mt	-4.15976	0.581223	553	6
AACTGG	mt	-4.15893	0.574375	554	5
TTCTTT	mt	-4.15485	0.273351	555	3
GGAAAA	mt	-4.15409	0.443644	556	4
AAGAGA	mt	-4.15349	0.492779	557	5
TTCGGA	mt	-4.15294	0.506932	558	4
TCGCCG	mt	-4.1528	0.536951	559	5
CTTCTA	mt	-4.15106	0.529769	560	5
CCGCAC	mt	-4.14733	0.425362	561	6
AAATGT	mt	-4.14605	0.568389	562	5
AGCTTG	mt	-4.14497	0.399044	563	5
AGGCAC	mt	-4.14435	0.392569	564	6
GTATGT	mt	-4.14215	0.503888	565	3
AAGGTC	mt	-4.14215	0.419465	566	6
AACGCC	mt	-4.142	0.398967	567	4
AGAAAC	mt	-4.14132	0.490358	568	5
CGCGTC	mt	-4.14	0.612994	569	5
CGGGTC	mt	-4.13893	0.575148	570	6
GAGGTG	mt	-4.13893	0.460547	571	5
TTTGGT	mt	-4.13752	0.609151	572	4
TTTGGA	mt	-4.13695	0.510987	573	5
GCAGCT	mt	-4.13646	0.486022	574	3
TTTCGG	mt	-4.13627	0.549574	575	5
GAGACC	mt	-4.13615	0.458787	576	3
CGCCGT	mt	-4.13542	0.385707	577	4
AAAGCT	mt	-4.13388	0.478663	578	4
GAACGG	mt	-4.13161	0.569763	579	5
GCAGTT	mt	-4.1289	0.512566	580	4
CGGCAG	mt	-4.12809	0.596272	581	6
GCTGTA	mt	-4.12729	0.504339	582	5
TACTGT	mt	-4.12657	0.37998	583	4
TCGAAC	mt	-4.12166	0.483229	584	5
GAAGTG	mt	-4.1214	0.439722	585	5
CAGCCT	mt	-4.11996	0.440372	586	4
TGTCGG	mt	-4.1193	0.636254	587	6
GGTACC	mt	-4.11923	0.700278	588	3
GTGGTT	mt	-4.11881	0.381041	589	3
GGAAAC	mt	-4.11867	0.442004	590	4
CTGTGG	mt	-4.11866	0.631287	591	5
ATCTCG	mt	-4.11621	0.512906	592	3
GGAGCA	mt	-4.1162	0.433686	593	4
ACGCCG	mt	-4.11455	0.584836	594	5
AGATCA	mt	-4.11439	0.477469	595	5
GGAACG	mt	-4.11323	0.404803	596	3
TGGGAC	mt	-4.11268	0.442706	597	6
GCGTGG	mt	-4.11266	0.594351	598	5
GCTCCT	mt	-4.11249	0.560196	599	3
AACGGC	mt	-4.11236	0.428167	600	5
TTCGCA	mt	-4.1118	0.647234	601	3
GGAGGA	mt	-4.11136	0.392685	602	5
CCAGGG	mt	-4.11096	0.456197	603	6
GGAGGC	mt	-4.11084	0.425497	604	5
AAAGCG	mt	-4.10993	0.372764	605	5
TACTCG	mt	-4.1097	0.440232	606	4
GTAGTG	mt	-4.10769	0.714349	607	4
ACATGC	mt	-4.1054	0.583552	608	6
TGAGAT	mt	-4.10435	0.378305	609	5
GGTAAG	mt	-4.10333	0.489495	610	4
GAAATT	mt	-4.10258	0.50775	611	3
GAGCGA	mt	-4.10062	0.504598	612	5
TGTCTT	mt	-4.09969	0.518559	613	5
AGTGGG	mt	-4.09923	0.558455	614	6
GTTAGT	mt	-4.09846	0.411997	615	2
TTCGGG	mt	-4.09835	0.678595	616	4
GCTTGT	mt	-4.09676	0.393774	617	4
GCCTTC	mt	-4.09564	0.506738	618	4
GATAAG	mt	-4.09546	0.688594	619	4
GTCTCT	mt	-4.09433	0.43652	620	1
GCGCTC	mt	-4.09337	0.606298	621	5
ATTTTG	mt	-4.09335	0.446246	622	5
TGGCTC	mt	-4.09249	0.453562	623	6
CCGGCA	mt	-4.09065	0.442668	624	5
GGATCG	mt	-4.09057	0.523785	625	4
TGTGTA	mt	-4.09018	0.365194	626	6
AAGCGT	mt	-4.08846	0.321969	627	5
TAGCGA	mt	-4.08783	0.423906	628	6
TATGGG	mt	-4.08774	0.529153	629	6
CCTTGT	mt	-4.08558	0.471073	630	5
ATGGTG	mt	-4.08488	0.511632	631	5
CCAGGC	mt	-4.08456	0.438213	632	6
GAGAAA	mt	-4.08378	0.486903	633	4
GAGCGC	mt	-4.08364	0.518542	634	5
GATGCA	mt	-4.08344	0.301059	635	4
CCAGAT	mt	-4.08152	0.463097	636	5
CGCATG	mt	-4.08089	0.544946	637	4
ACCTTG	mt	-4.07996	0.507693	638	5
TTGCTT	mt	-4.07878	0.632305	639	4
GCACCC	mt	-4.07836	0.439519	640	4
GAGATG	mt	-4.07735	0.275363	641	4
ATTAGG	mt	-4.07574	0.490218	642	4
ACGTTA	mt	-4.07468	0.535494	643	6
CCACCG	mt	-4.07467	0.536836	644	5
TACTTT	mt	-4.07367	0.637637	645	4
TCGCGG	mt	-4.07353	0.639566	646	6
CAGAGG	mt	-4.07261	0.636031	647	5
TGGGTG	mt	-4.07192	0.459457	648	6
CGGCCT	mt	-4.07083	0.525249	649	4
AGAAGA	mt	-4.06981	0.620834	650	5
GACCCG	mt	-4.06942	0.407159	651	3
TCAGGC	mt	-4.0688	0.457066	652	6
GATAGG	mt	-4.06826	0.457892	653	4
GGGATA	mt	-4.06796	0.470136	654	4
CATTGT	mt	-4.06681	0.76504	655	5
AGTCGT	mt	-4.06502	0.340916	656	5
GTGGGA	mt	-4.06421	0.42731	657	4
AAGCCA	mt	-4.06374	0.399473	658	5
GGGGGG	mt	-4.06178	0.713791	659	5
CCCCTT	mt	-4.06101	0.420275	660	4
AATTGG	mt	-4.06064	0.432314	661	6
GTCGTT	mt	-4.05623	0.613074	662	2
TCGCTT	mt	-4.056	0.526398	663	5
GTCCCG	mt	-4.05529	0.496646	664	2
CCCGGT	mt	-4.05519	0.483229	665	4
TGGGGC	mt	-4.05457	0.410117	666	6
AACGGT	mt	-4.05371	0.264672	667	4
GAACGC	mt	-4.05165	0.522798	668	5
GAATAT	mt	-4.0509	0.575279	669	4
GGTGTG	mt	-4.05076	0.775607	670	5
ATGTTC	mt	-4.04944	0.561586	671	5
AGTGCT	mt	-4.04941	0.57141	672	4
ACCCGG	mt	-4.0461	0.326415	673	5
CGGCAA	mt	-4.04579	0.58749	674	6
ATCGCG	mt	-4.04466	0.492462	675	3
CTCTGC	mt	-4.04466	0.465864	676	4
TATCGT	mt	-4.04457	0.547059	677	5
ACGCAT	mt	-4.04379	0.460755	678	5
ACTGCG	mt	-4.04345	0.585378	679	5
GATGAG	mt	-4.04116	0.401142	680	5
TGCGGG	mt	-4.04108	0.604926	681	5
GACACC	mt	-4.03974	0.456738	682	2
TATCCT	mt	-4.03907	0.479942	683	4
GTTCAT	mt	-4.03626	0.543421	684	3
TACCCT	mt	-4.03554	0.474236	685	3
TCATGC	mt	-4.03433	0.552864	686	6
GAACGT	mt	-4.03253	0.513755	687	4
TAGAGG	mt	-4.03106	0.457576	688	5
ACTCTT	mt	-4.03045	0.66708	689	5
GAGTGA	mt	-4.0294	0.479594	690	5
GCGCAT	mt	-4.02795	0.557389	691	4
AATTCC	mt	-4.02791	0.48537	692	5
CGCACA	mt	-4.02662	0.619381	693	3
GGCAGT	mt	-4.02661	0.407788	694	2
GGACAC	mt	-4.02631	0.484109	695	5
CGTGGC	mt	-4.02623	0.640177	696	6
CCGCTC	mt	-4.0259	0.437618	697	6
TCCGGT	mt	-4.02484	0.394489	698	4
GCCGAG	mt	-4.02463	0.41639	699	4
CAAGCT	mt	-4.02277	0.449403	700	4
GCCTTG	mt	-4.02275	0.358673	701	4
GATAGA	mt	-4.02118	0.427114	702	4
TTATGG	mt	-4.02045	0.522275	703	5
AGCTCG	mt	-4.01969	0.458514	704	4
TGCTTG	mt	-4.01858	0.677611	705	5
ACATGT	mt	-4.01686	0.479658	706	5
GAACTG	mt	-4.01394	0.669536	707	5
CAGGTT	mt	-4.0127	0.703968	708	5
TCTCGT	mt	-4.01246	0.546524	709	5
AGAGAG	mt	-4.01222	0.578485	710	6
GGCTTG	mt	-4.01213	0.541857	711	4
TGTGGC	mt	-4.01095	0.522052	712	6
CAGTTG	mt	-4.0108	0.639349	713	6
GGCGAA	mt	-4.01057	0.474259	714	4
CCTTTG	mt	-4.00941	0.447058	715	6
CGGAGT	mt	-4.00854	0.479269	716	4
AGGCGT	mt	-4.00837	0.455902	717	5
GAAATC	mt	-4.00833	0.427503	718	4
GTATCG	mt	-4.00787	0.538452	719	3
TCCTGC	mt	-4.0065	0.690269	720	5
GACAGC	mt	-4.00627	0.436611	721	3
CTGGGG	mt	-4.00617	0.353936	722	5
GGATTT	mt	-4.00467	0.360136	723	4
GATTTT	mt	-4.00465	0.609983	724	4
AACCGT	mt	-4.00366	0.415301	725	4
GGTTTG	mt	-4.00358	0.516538	726	5
TAGCGG	mt	-4.00273	0.382339	727	6
TAGTAG	mt	-4.00173	0.504419	728	6
AGATAG	mt	-4.00151	0.497399	729	6
ACGGGC	mt	-4.0014	0.364689	730	6
CGGGAC	mt	-4.00088	0.55679	731	6
TACACG	mt	-4.00024	0.584794	732	3
GAGCCG	mt	-3.99971	0.539528	733	4
TAGTCT	mt	-3.99858	0.534627	734	4
GCTGCT	mt	-3.99847	0.562287	735	3
GAGAGC	mt	-3.99814	0.445704	736	4
ATTACG	mt	-3.99779	0.287285	737	3
GCACGT	mt	-3.99768	0.682996	738	4
AGGAGT	mt	-3.99754	0.345473	739	4
CGCCGG	mt	-3.99744	0.509316	740	5
GACATG	mt	-3.99697	0.394876	741	3
GTTGTT	mt	-3.9965	0.670882	742	3
GGGCGC	mt	-3.99648	0.603027	743	5
GTCTTT	mt	-3.99646	0.330691	744	2
GGCGAC	mt	-3.99642	0.663128	745	4
TGTCTG	mt	-3.99584	0.486929	746	6
GGATGG	mt	-3.9953	0.507631	747	5
GAGTGT	mt	-3.99348	0.691688	748	4
GCCCGG	mt	-3.98966	0.421542	749	4
GGATAC	mt	-3.98905	0.373377	750	5
AGGCCA	mt	-3.98817	0.602371	751	5
GGAAGG	mt	-3.98803	0.35494	752	4
AAGAAG	mt	-3.98771	0.634794	753	5
TGCGTC	mt	-3.98736	0.442262	754	5
AGTCGG	mt	-3.98719	0.512588	755	6
CGCGCC	mt	-3.98699	0.546675	756	4
GGGGGA	mt	-3.98677	0.453618	757	5
AATTGT	mt	-3.98668	0.46731	758	5
GAGGAA	mt	-3.98512	0.584691	759	5
GGTAGT	mt	-3.98437	0.506733	760	3
TGTACT	mt	-3.98387	0.447368	761	3
GGCTGC	mt	-3.98366	0.533462	762	4
AACGTA	mt	-3.98357	0.651976	763	5
AAGTTT	mt	-3.98355	0.582946	764	5
GCGTCT	mt	-3.98246	0.440676	765	3
TGTGGG	mt	-3.98174	0.462791	766	6
CGCGTA	mt	-3.98016	0.572117	767	5
GGATAG	mt	-3.97808	0.515592	768	5
GAAACT	mt	-3.97581	0.571627	769	2
GCGATG	mt	-3.9754	0.474718	770	4
TAGTTT	mt	-3.97339	0.450752	771	5
GACGTA	mt	-3.97128	0.432298	772	4
CCGTAG	mt	-3.97118	0.606874	773	6
CGGGGC	mt	-3.97086	0.492635	774	6
GGGCGA	mt	-3.97015	0.398214	775	5
GCTTTC	mt	-3.96937	0.709012	776	5
ATGCTC	mt	-3.96728	0.329352	777	5
GGTGTT	mt	-3.96599	0.574961	778	4
GCTACG	mt	-3.96557	0.420152	779	3
GATTTC	mt	-3.96491	0.472129	780	5
GCCGCG	mt	-3.96443	0.44607	781	3
CTTCGC	mt	-3.96435	0.601694	782	5
CCGGAG	mt	-3.96382	0.615281	783	6
GAGGTA	mt	-3.96376	0.434086	784	5
AGAGTG	mt	-3.96258	0.721832	785	6
GCAATG	mt	-3.96102	0.479812	786	4
TTCTGG	mt	-3.95993	0.463843	787	4
CGGCGA	mt	-3.95935	0.501605	788	6
GGAAAG	mt	-3.95841	0.5636	789	4
AATCCG	mt	-3.95725	0.469067	790	5
GAAAGT	mt	-3.95718	0.415335	791	3
CGAGTC	mt	-3.95716	0.545301	792	6
CACCTG	mt	-3.95664	0.511759	793	5
GAGTCT	mt	-3.95615	0.528123	794	3
GGAGGG	mt	-3.94836	0.503652	795	5
AATGCC	mt	-3.94791	0.577825	796	5
CCTAGT	mt	-3.94755	0.521604	797	4
GACCGC	mt	-3.94667	0.541048	798	4
TTGGCG	mt	-3.94626	0.568949	799	4
ATTGTG	mt	-3.94347	0.672242	800	5
ACCGTT	mt	-3.94262	0.588803	801	4
GCTGCG	mt	-3.94223	0.428888	802	4
CCCTGG	mt	-3.94209	0.590942	803	5
GCGGCG	mt	-3.94195	0.64045	804	4
CCTCCA	mt	-3.94159	0.465797	805	5
TAGACG	mt	-3.94112	0.439486	806	4
CGACGG	mt	-3.94077	0.671892	807	6
GACGTG	mt	-3.93995	0.535397	808	4
TTTGAT	mt	-3.93899	0.408674	809	4
GGGTCC	mt	-3.93851	0.366771	810	4
GGGGAC	mt	-3.93609	0.502133	811	5
ACCGCA	mt	-3.93567	0.652639	812	4
TTGGGC	mt	-3.93563	0.492071	813	5
TGTGCG	mt	-3.93517	0.367901	814	5
AAGGGG	mt	-3.93501	0.404191	815	6
GGAAGC	mt	-3.93267	0.328285	816	4
GCAGCC	mt	-3.93193	0.384403	817	4
AGTACT	mt	-3.93037	0.490755	818	3
TGGAAT	mt	-3.92969	0.357716	819	4
ACGTGT	mt	-3.92951	0.558992	820	5
AAGTTG	mt	-3.92939	0.6368	821	6
GCTAGC	mt	-3.92871	0.494147	822	4
GGCCCG	mt	-3.92859	0.515201	823	3
AACACG	mt	-3.92798	0.66014	824	3
CTGCAA	mt	-3.92793	0.425121	825	5
AGTGGT	mt	-3.92785	0.459405	826	5
AAACGT	mt	-3.92759	0.594819	827	5
GAAGAA	mt	-3.92737	0.638756	828	5
AGCATG	mt	-3.92697	0.49808	829	4
TGCTCC	mt	-3.92672	0.48661	830	4
GATAGT	mt	-3.92671	0.38277	831	3
AGGGGA	mt	-3.92511	0.683948	832	6
GGAGAT	mt	-3.92235	0.367817	833	4
GAGCCC	mt	-3.92225	0.541117	834	4
TTTTTG	mt	-3.92088	0.450905	835	5
TGCCGT	mt	-3.91989	0.476705	836	4
CAGGAG	mt	-3.91946	0.46619	837	6
TCCAGT	mt	-3.91926	0.45776	838	3
TACGTT	mt	-3.91923	0.586991	839	4
AGAGCG	mt	-3.9191	0.455048	840	5
AATCCT	mt	-3.9189	0.523889	841	4
AAGTAT	mt	-3.9171	0.625731	842	5
GCTTCG	mt	-3.91644	0.443248	843	4
AATACA	mt	-3.91453	0.484668	844	4
TGCGCT	mt	-3.91431	0.605225	845	3
CGCAGG	mt	-3.91342	0.483304	846	4
ACCGTC	mt	-3.91331	0.629938	847	5
TGAGCG	mt	-3.91227	0.544767	848	5
TATACG	mt	-3.91169	0.614084	849	4
GGGATG	mt	-3.91088	0.557639	850	4
GCGTCG	mt	-3.90982	0.555459	851	4
GGCACT	mt	-3.90612	0.372821	852	1
CGTATC	mt	-3.90388	0.704489	853	5
ACTTTA	mt	-3.90355	0.301535	854	6
ACGAGT	mt	-3.90332	0.493333	855	4
TCCGCC	mt	-3.9031	0.551285	856	4
GTTAGC	mt	-3.90294	0.477764	857	3
GGAGTA	mt	-3.90222	0.611809	858	5
TGGGCG	mt	-3.90173	0.565852	859	5
GGTTTA	mt	-3.90171	0.475768	860	5
GCCTCG	mt	-3.90161	0.568673	861	3
AGGTGC	mt	-3.90151	0.49143	862	6
GAGGAT	mt	-3.89884	0.65336	863	4
CGCGTG	mt	-3.8985	0.42553	864	5
TTTCCG	mt	-3.89667	0.601681	865	4
CATCCG	mt	-3.89649	0.520215	866	5
ACCAAG	mt	-3.8957	0.544619	867	4
CCAGGT	mt	-3.89496	0.573074	868	5
AAGCGG	mt	-3.89351	0.644897	869	6
GCGGAT	mt	-3.88943	0.57018	870	4
TGCCGA	mt	-3.88922	0.879842	871	5
TACGTC	mt	-3.88882	0.514252	872	5
GCTTGG	mt	-3.88855	0.529735	873	5
GAAGGA	mt	-3.88802	0.484286	874	5
CGGGAG	mt	-3.88767	0.446558	875	6
AGCCTC	mt	-3.88577	0.464435	876	5
ATCTTG	mt	-3.88537	0.543694	877	4
CGGGAA	mt	-3.88376	0.560172	878	6
GCTAGG	mt	-3.88341	0.768679	879	4
CGAATT	mt	-3.8825	0.61055	880	4
AAAAGA	mt	-3.88033	0.511021	881	5
AAAACG	mt	-3.88012	0.66111	882	4
TCCGAA	mt	-3.87972	0.316309	883	5
GATTGC	mt	-3.87938	0.434125	884	5
TTGGTC	mt	-3.87821	0.519074	885	5
AGAGTA	mt	-3.87755	0.479663	886	6
GATTCG	mt	-3.87734	0.466035	887	4
GCCGAA	mt	-3.87698	0.500362	888	4
CCGTGT	mt	-3.87678	0.593866	889	5
TCGGAT	mt	-3.87581	0.511391	890	5
CGGTTT	mt	-3.87517	0.559015	891	5
CGGAGA	mt	-3.87516	0.465383	892	5
TGGTAG	mt	-3.87394	0.474961	893	6
GCAGAC	mt	-3.871	0.509295	894	5
AGACCC	mt	-3.8705	0.622046	895	5
TAGGGT	mt	-3.87029	0.451888	896	5
GAGATC	mt	-3.86755	0.614031	897	4
ACATAT	mt	-3.86675	0.540536	898	5
ATACTC	mt	-3.86613	0.454732	899	5
TGAGAA	mt	-3.86611	0.557888	900	6
GAAAAG	mt	-3.86542	0.512365	901	4
GGTTTC	mt	-3.86494	0.516832	902	5
GTAGGT	mt	-3.86429	0.500398	903	3
GGGCTG	mt	-3.86284	0.425828	904	5
ACTCCT	mt	-3.86201	0.62105	905	4
GAAATG	mt	-3.86046	0.580363	906	4
GCCCTT	mt	-3.8602	0.556414	907	3
GTCGGA	mt	-3.86018	0.501695	908	3
GAACGA	mt	-3.86007	0.563101	909	5
CCATCG	mt	-3.8593	0.53675	910	5
AGTTGT	mt	-3.85852	0.467416	911	5
CAGTCT	mt	-3.85803	0.525257	912	4
CGGTAG	mt	-3.85715	0.636057	913	6
CGTGCC	mt	-3.85693	0.515568	914	5
GGGCCC	mt	-3.85692	0.595407	915	4
AGCTGC	mt	-3.85647	0.519009	916	5
AAAAAT	mt	-3.85621	0.549837	917	4
GCTGTC	mt	-3.85618	0.651173	918	5
TCCAGA	mt	-3.85562	0.527432	919	4
AGGCCC	mt	-3.85536	0.444764	920	5
ATGCGG	mt	-3.85529	0.576974	921	5
GAGGTC	mt	-3.85505	0.637467	922	5
TCCCAT	mt	-3.85464	0.840422	923	4
GGCTAT	mt	-3.8543	0.484614	924	3
GAGGCT	mt	-3.85305	0.478528	925	3
TGCACT	mt	-3.85141	0.670334	926	2
GCGGTG	mt	-3.85108	0.579031	927	5
TCCCTC	mt	-3.85	0.538983	928	5
ACACGG	mt	-3.84999	0.518363	929	6
AATAGA	mt	-3.84936	0.59252	930	5
CGTAGG	mt	-3.84897	0.533619	931	5
AGAAGC	mt	-3.84819	0.766891	932	5
TTGGGG	mt	-3.84408	0.894293	933	5
TAAGGC	mt	-3.84327	0.549362	934	6
GCGTAC	mt	-3.84268	0.677487	935	5
CCCGGA	mt	-3.84248	0.628	936	5
AAAATA	mt	-3.8421	0.498955	937	5
TCCTCC	mt	-3.83853	0.418722	938	4
AAAAGT	mt	-3.83474	0.491114	939	4
GTCCCT	mt	-3.83447	0.641485	940	1
CGTTGG	mt	-3.83411	0.538571	941	6
CGTCTA	mt	-3.83245	0.586218	942	6
GGAAAT	mt	-3.82867	0.411322	943	3
AGGGAG	mt	-3.82718	0.519878	944	6
AGTAGC	mt	-3.82385	0.963037	945	5
GTACTT	mt	-3.82371	0.497313	946	3
ACGTGG	mt	-3.8234	0.53123	947	6
GCAAAT	mt	-3.8232	0.351782	948	3
ATCCGC	mt	-3.8232	0.657111	949	4
CCCCGT	mt	-3.82264	0.667082	950	4
AGTAGG	mt	-3.82167	0.457783	951	5
TCGATC	mt	-3.82136	0.409403	952	5
GATCTG	mt	-3.82101	0.410653	953	5
AGAAGT	mt	-3.81755	0.67505	954	4
CGATGT	mt	-3.81586	0.592394	955	5
ACTGCT	mt	-3.81562	0.711985	956	4
GGTTGT	mt	-3.81478	0.37575	957	4
GAAAGC	mt	-3.81458	0.600191	958	4
GGAGTT	mt	-3.81412	0.531142	959	4
CCCTTC	mt	-3.81237	0.459032	960	5
AAAGCC	mt	-3.81066	0.486039	961	5
ACCTCC	mt	-3.81053	0.464178	962	4
CAATTG	mt	-3.81017	0.566959	963	6
GAGGCA	mt	-3.81014	0.442705	964	4
CTATGT	mt	-3.80977	0.29409	965	4
CAGGTC	mt	-3.80967	0.480444	966	6
GGTGGG	mt	-3.80954	0.42878	967	5
GGCCTC	mt	-3.80901	0.615451	968	4
GCGGTA	mt	-3.80837	0.570059	969	5
GACGTT	mt	-3.80756	0.563753	970	3
GTCGGT	mt	-3.80687	0.573252	971	2
CTCGTC	mt	-3.80617	0.578472	972	4
TAGGGA	mt	-3.80578	0.637058	973	6
CAGCGT	mt	-3.80409	0.699064	974	5
AGTTCT	mt	-3.80405	0.649012	975	4
GAACCG	mt	-3.80369	0.598741	976	4
GAGTGG	mt	-3.80331	0.50075	977	5
TCTTCG	mt	-3.80105	0.732672	978	5
AGGATT	mt	-3.79973	0.485977	979	4
TCTAGG	mt	-3.79953	0.480612	980	5
CCGGTG	mt	-3.79806	0.420006	981	6
GTTGCG	mt	-3.79806	0.457933	982	3
ACCTCA	mt	-3.79681	0.555556	983	4
GGCCGT	mt	-3.79673	0.553159	984	3
CTGCGC	mt	-3.79617	0.778784	985	5
TTCTGT	mt	-3.796	0.620739	986	3
GCAATT	mt	-3.79401	0.579252	987	3
GAAAAA	mt	-3.79392	0.457722	988	4
ACCAGA	mt	-3.7937	0.709599	989	4
ACGGGG	mt	-3.79336	0.594566	990	6
TGAGCT	mt	-3.79324	0.456281	991	4
CGCGGC	mt	-3.79274	0.447239	992	5
ATAAGG	mt	-3.79248	0.493265	993	4
GGGGCC	mt	-3.79168	0.51907	994	4
GGAGCG	mt	-3.79127	0.6345	995	4
GAGGAG	mt	-3.79077	0.402992	996	5
ACTATG	mt	-3.78924	0.561746	997	5
GCACTG	mt	-3.78918	0.5593	998	5
AATCGC	mt	-3.78874	0.553729	999	6
ATGCCT	mt	-3.78634	0.52259	1000	3
CGGGTA	mt	-3.78576	0.449395	1001	6
CCTTGG	mt	-3.78438	0.453548	1002	6
AAGACT	mt	-3.78369	0.571899	1003	3
AAAAGC	mt	-3.78217	0.605692	1004	5
TCTCTC	mt	-3.78179	0.56833	1005	6
CCAGAA	mt	-3.78085	0.595175	1006	6
TACCCC	mt	-3.77802	0.530823	1007	4
ATAGGG	mt	-3.7778	0.445653	1008	5
GGTATG	mt	-3.77727	0.464705	1009	4
ACCGCG	mt	-3.77651	0.59984	1010	4
CTTCTC	mt	-3.7759	0.720294	1011	5
GTCTAC	mt	-3.77567	0.653999	1012	3
AAAGTT	mt	-3.77233	0.41867	1013	5
GACCAC	mt	-3.77233	0.574946	1014	4
AATGAG	mt	-3.77138	0.587527	1015	6
CGGCAC	mt	-3.77132	0.443526	1016	6
CATCGG	mt	-3.77049	0.537216	1017	6
GTTGTC	mt	-3.76955	0.731345	1018	4
ACAAGG	mt	-3.76946	0.551152	1019	5
TGTCGA	mt	-3.76853	0.340917	1020	6
AAGGCT	mt	-3.76801	0.590064	1021	4
AGGTAG	mt	-3.76769	0.60048	1022	6
ACGAGC	mt	-3.76717	0.500458	1023	5
TATGTG	mt	-3.76662	0.664169	1024	6
GGGGCA	mt	-3.76632	0.524502	1025	4
CTGGCA	mt	-3.76624	0.672374	1026	4
AAAGGA	mt	-3.7659	0.345685	1027	6
CCGTTA	mt	-3.76568	0.458219	1028	6
CCTATC	mt	-3.76514	0.595378	1029	5
GTCCAT	mt	-3.76442	0.539404	1030	2
AAATGG	mt	-3.76177	0.563377	1031	6
AAATAT	mt	-3.76169	0.44133	1032	5
AGCGCC	mt	-3.76032	0.645067	1033	4
TAGGTT	mt	-3.75931	0.65187	1034	5
TTTGTA	mt	-3.75882	0.434892	1035	5
AGGCTT	mt	-3.75787	0.384996	1036	5
CATCTG	mt	-3.75749	0.470584	1037	6
TCCCTG	mt	-3.75657	0.623007	1038	5
AATGCT	mt	-3.75555	0.62274	1039	4
TGGCCG	mt	-3.75262	0.391858	1040	5
AGATAT	mt	-3.7512	0.659068	1041	5
ACTTCG	mt	-3.75097	0.554835	1042	5
AAATAC	mt	-3.75049	0.577786	1043	6
GGAAGA	mt	-3.75044	0.437304	1044	4
AGTGCC	mt	-3.75002	0.731401	1045	5
GGGAAC	mt	-3.74999	0.51323	1046	4
TACGTA	mt	-3.7486	0.465322	1047	5
GGACTT	mt	-3.74859	0.582194	1048	4
CCTCGG	mt	-3.74812	0.6379	1049	6
GGGTCA	mt	-3.7479	0.589527	1050	4
CGCTGC	mt	-3.74781	0.505175	1051	5
GGCGGC	mt	-3.74765	0.653777	1052	4
AGGTGT	mt	-3.74761	0.381022	1053	5
CGTGTC	mt	-3.74473	0.454011	1054	6
GCATCC	mt	-3.7446	0.570602	1055	4
ATGGGT	mt	-3.7438	0.535912	1056	4
GGCGGA	mt	-3.74143	0.54051	1057	4
AGGGTT	mt	-3.74141	0.332522	1058	5
CGGAAA	mt	-3.7403	0.51815	1059	5
GGTATT	mt	-3.7395	0.4754	1060	3
TGAACT	mt	-3.73834	0.60618	1061	3
AGCGGA	mt	-3.73628	0.56738	1062	5
AGCTGG	mt	-3.73571	0.478404	1063	5
CGTGCT	mt	-3.73466	0.504811	1064	4
AGCCAC	mt	-3.73395	0.506778	1065	5
TGGGTA	mt	-3.72918	0.416012	1066	6
GAGGCC	mt	-3.72846	0.655846	1067	4
ATACGT	mt	-3.72793	0.54857	1068	4
TAGCTG	mt	-3.72746	0.496667	1069	6
TGGATA	mt	-3.72602	0.637129	1070	5
TCGCGA	mt	-3.72203	0.695168	1071	6
ACTACG	mt	-3.72173	0.567474	1072	4
ACGACG	mt	-3.7193	0.516117	1073	4
GATCAG	mt	-3.71927	0.7495	1074	5
GAAGCC	mt	-3.71857	0.401247	1075	4
TCTCGG	mt	-3.71853	0.447667	1076	6
AGACGT	mt	-3.71841	0.6153	1077	5
TTTCGC	mt	-3.71553	0.767414	1078	5
GAGCAA	mt	-3.71491	0.639527	1079	5
TCTACG	mt	-3.71489	0.502614	1080	4
GCCTTT	mt	-3.71454	0.603333	1081	3
CGCCCC	mt	-3.71415	0.523165	1082	4
ATCCAG	mt	-3.71374	0.414936	1083	4
ATGGAT	mt	-3.71357	0.589022	1084	4
TATCGG	mt	-3.71256	0.456682	1085	6
ACGGTT	mt	-3.71236	0.535272	1086	5
CGTCGA	mt	-3.71147	0.676844	1087	6
CATGGT	mt	-3.70987	0.533448	1088	5
CAAGGG	mt	-3.70845	0.539088	1089	6
AAGGTG	mt	-3.70833	0.474651	1090	6
TCGGGT	mt	-3.70677	0.682945	1091	5
GAGCGG	mt	-3.70569	0.715376	1092	5
GGTCGA	mt	-3.70513	0.483113	1093	5
GAAAGA	mt	-3.70493	0.542126	1094	4
AGCGAG	mt	-3.7042	0.555282	1095	5
CCATGA	mt	-3.70339	0.585649	1096	6
ATGCCA	mt	-3.70157	0.564643	1097	4
AATAGG	mt	-3.69843	0.571588	1098	5
GTCTCG	mt	-3.69797	0.611039	1099	2
GAGAAG	mt	-3.69641	0.540576	1100	4
GACTCT	mt	-3.69374	0.626625	1101	2
GCAAGT	mt	-3.69358	0.613534	1102	3
GGGAGC	mt	-3.69123	0.44303	1103	4
TTGTGC	mt	-3.69118	0.705572	1104	5
GGCCCC	mt	-3.69114	0.693125	1105	3
GCGCTA	mt	-3.69049	0.717316	1106	5
CGTTTG	mt	-3.69039	0.413666	1107	6
CACTTG	mt	-3.69027	0.454623	1108	5
TTAGAC	mt	-3.68846	0.460974	1109	5
GAATCC	mt	-3.68718	0.625731	1110	4
GCTCTT	mt	-3.68709	0.54514	1111	4
GCCTAT	mt	-3.68676	0.540684	1112	3
GAAAGG	mt	-3.68205	0.801164	1113	4
TATAGG	mt	-3.68084	0.524352	1114	5
AAGAAA	mt	-3.68063	0.573837	1115	5
AGGAAC	mt	-3.68037	0.516422	1116	5
CCCTTG	mt	-3.68034	0.515942	1117	5
TCCGCG	mt	-3.68007	0.594877	1118	4
ATTATG	mt	-3.6776	0.401782	1119	4
GTCCGC	mt	-3.67754	0.479134	1120	3
GCCCTC	mt	-3.67656	0.428172	1121	4
TGGGAA	mt	-3.67637	0.571534	1122	6
TTGCGT	mt	-3.67637	0.417644	1123	4
GACAGA	mt	-3.67636	0.380267	1124	3
CCCAGT	mt	-3.67616	0.4341	1125	3
AATGCG	mt	-3.67585	0.435526	1126	5
TGTTCA	mt	-3.67527	0.553475	1127	5
TTTGCA	mt	-3.67511	0.770514	1128	4
GACATA	mt	-3.67343	0.736093	1129	3
GAAACG	mt	-3.67295	0.527929	1130	3
CATTTC	mt	-3.67281	0.582944	1131	6
GAATTT	mt	-3.67256	0.533378	1132	4
TTTCTG	mt	-3.67212	0.594778	1133	5
GAGCTG	mt	-3.67192	0.508971	1134	5
TAGGTG	mt	-3.67172	0.452385	1135	6
TATGGA	mt	-3.67139	0.558732	1136	6
ATCGAA	mt	-3.67096	0.549413	1137	4
CTGTGT	mt	-3.67027	0.715025	1138	4
CCTCCG	mt	-3.67022	0.67031	1139	5
TTGGGT	mt	-3.66922	0.389158	1140	4
TAGCAG	mt	-3.66869	0.627408	1141	6
AGATGT	mt	-3.66479	0.542019	1142	5
ACCAGC	mt	-3.66254	0.557536	1143	4
AAGGCC	mt	-3.66218	0.604095	1144	5
TTAGTC	mt	-3.66185	0.532533	1145	5
ATGGTC	mt	-3.66126	0.67041	1146	5
TCGCAC	mt	-3.66055	0.395488	1147	6
AAACCA	mt	-3.66042	0.620855	1148	5
GGTGGT	mt	-3.6594	0.617777	1149	4
TGTGTG	mt	-3.6584	0.512318	1150	6
AAGTTA	mt	-3.65818	0.407265	1151	6
TTCCTC	mt	-3.65815	0.519761	1152	4
TTGTTG	mt	-3.65786	0.511499	1153	5
TGGCCT	mt	-3.65737	0.536233	1154	4
GCACTC	mt	-3.65645	0.532198	1155	5
TGCGGT	mt	-3.65561	0.523473	1156	4
TTGGCT	mt	-3.65523	0.458098	1157	3
CGCATA	mt	-3.65518	0.557625	1158	4
ATGGGG	mt	-3.65453	0.454045	1159	5
TCCGTA	mt	-3.65449	0.582025	1160	5
GAAAAC	mt	-3.6529	0.591775	1161	4
ACAGAT	mt	-3.65234	0.547831	1162	5
TGAGGC	mt	-3.65212	0.412935	1163	6
AGGAAT	mt	-3.65166	0.334185	1164	4
TTTCCT	mt	-3.65118	0.600393	1165	3
AGCCGT	mt	-3.65016	0.464557	1166	4
CACCGG	mt	-3.64958	0.544878	1167	5
CTGCAC	mt	-3.64854	0.605581	1168	5
CTAGGA	mt	-3.64813	0.641591	1169	5
AGCCCT	mt	-3.648	0.731954	1170	3
CCGCCT	mt	-3.64798	0.704969	1171	4
AAGTCA	mt	-3.6478	0.521089	1172	5
ACGTAG	mt	-3.64749	0.662802	1173	6
CGTGTT	mt	-3.64745	0.462035	1174	5
ACCGGA	mt	-3.64656	0.629833	1175	5
GTCGCT	mt	-3.64607	0.724158	1176	1
AGCTGT	mt	-3.64558	0.580721	1177	4
AGTATC	mt	-3.64518	0.549591	1178	5
TTGCGG	mt	-3.64448	0.421574	1179	5
AACGCT	mt	-3.64267	0.714425	1180	3
GGCATA	mt	-3.64199	0.783363	1181	3
GATCTA	mt	-3.64195	0.489226	1182	5
AACTAT	mt	-3.64131	0.706995	1183	4
TAGGCG	mt	-3.64126	0.831643	1184	5
ACACTC	mt	-3.64096	0.568424	1185	6
CTTCTG	mt	-3.64093	0.732108	1186	5
ATGGGC	mt	-3.64074	0.456456	1187	5
GGGAAA	mt	-3.64056	0.634879	1188	4
GGAACA	mt	-3.64051	0.71571	1189	3
GAGCCA	mt	-3.63931	0.465729	1190	4
TACAGG	mt	-3.63589	0.568373	1191	4
CAAGAA	mt	-3.63573	0.537125	1192	6
AGTCCT	mt	-3.63539	0.397334	1193	4
GTACCC	mt	-3.63504	0.5977	1194	3
GCCAGG	mt	-3.63403	0.528357	1195	3
GCCTGT	mt	-3.63268	0.569419	1196	3
TCTCGC	mt	-3.63178	0.417124	1197	6
TCCGGG	mt	-3.63128	0.580804	1198	5
ATCGCT	mt	-3.63018	0.611765	1199	2
GTGGGG	mt	-3.62793	0.419157	1200	4
GAGCTT	mt	-3.62674	0.511163	1201	4
GTTTTA	mt	-3.62604	0.526937	1202	4
CACTGG	mt	-3.62587	0.665507	1203	5
GTGCGC	mt	-3.62573	0.566194	1204	4
ACCTGT	mt	-3.6248	0.539365	1205	4
GTCGTG	mt	-3.62474	0.744	1206	3
AAGCCT	mt	-3.62337	0.613397	1207	4
AGATCT	mt	-3.62307	0.559598	1208	4
TGTTCT	mt	-3.62288	0.620072	1209	4
TATATA	mt	-3.62229	0.751354	1210	5
TGGAGA	mt	-3.62217	0.611843	1211	5
AGACCG	mt	-3.62182	0.687244	1212	5
GGGAAT	mt	-3.6214	0.558096	1213	3
ACCGAA	mt	-3.61961	0.741392	1214	5
CGTGGT	mt	-3.61958	0.591732	1215	5
TCTTGT	mt	-3.61939	0.535022	1216	5
TCTGCT	mt	-3.61695	0.491157	1217	4
GTTTGT	mt	-3.61635	0.4825	1218	3
CAGGAC	mt	-3.61445	0.599473	1219	6
GGTCGG	mt	-3.6136	0.658283	1220	5
ATGTAG	mt	-3.612	0.55988	1221	5
CAGGTG	mt	-3.61119	0.538334	1222	6
ACCCCA	mt	-3.61108	0.622997	1223	4
AGATCG	mt	-3.61107	0.440599	1224	5
GCAAGG	mt	-3.60896	0.509217	1225	4
CGGCGG	mt	-3.6049	0.58389	1226	6
CCGGGT	mt	-3.6029	0.635213	1227	5
TCATAC	mt	-3.60264	0.644097	1228	6
ATATGG	mt	-3.60206	0.561692	1229	5
CGATAT	mt	-3.60202	0.49572	1230	5
TAGACC	mt	-3.60196	0.667177	1231	4
CCGTGG	mt	-3.60011	0.424708	1232	6
TGAGTG	mt	-3.59883	0.499197	1233	6
GATCCC	mt	-3.59772	0.617664	1234	4
GACGAG	mt	-3.59654	0.592235	1235	4
TCACGC	mt	-3.59593	0.573462	1236	6
GCCGCC	mt	-3.59477	0.57845	1237	3
GGGCTA	mt	-3.59392	0.439067	1238	5
AGCCGG	mt	-3.59341	0.606876	1239	5
GAAAAT	mt	-3.59217	0.495473	1240	3
GCAGTC	mt	-3.59093	0.674679	1241	5
CCGCCG	mt	-3.59061	0.541996	1242	5
GCATTT	mt	-3.58929	0.525728	1243	4
CTCGTT	mt	-3.58847	0.522949	1244	3
GCCTGG	mt	-3.58833	0.518726	1245	4
TGTCTA	mt	-3.58817	0.537284	1246	6
CGCCAT	mt	-3.58749	0.68424	1247	4
TCTGGG	mt	-3.5871	0.582691	1248	6
AGATAC	mt	-3.58578	0.455419	1249	6
GGGCTT	mt	-3.58371	0.652851	1250	4
GTCTGG	mt	-3.58343	0.522053	1251	3
GACGGG	mt	-3.58199	0.463103	1252	4
ACCCAG	mt	-3.58003	0.567473	1253	5
TCTATG	mt	-3.57975	0.650802	1254	5
TTGTGG	mt	-3.57968	0.494654	1255	5
ACTTGG	mt	-3.57815	0.613453	1256	6
GCGTTG	mt	-3.57737	0.54154	1257	5
CCGGTT	mt	-3.57719	0.688121	1258	5
GATTAG	mt	-3.57624	0.524781	1259	5
TAGGCA	mt	-3.57322	0.485754	1260	5
TCCGTC	mt	-3.57231	0.613762	1261	5
CGGTCA	mt	-3.57217	0.646694	1262	5
TCCGTG	mt	-3.57192	0.559669	1263	5
TGGATG	mt	-3.57099	0.646191	1264	5
CGGGCC	mt	-3.56997	0.569444	1265	5
GCCCCG	mt	-3.56957	0.456806	1266	3
GGGCTC	mt	-3.56869	0.452652	1267	5
GAGCAT	mt	-3.56846	0.660251	1268	4
TTGGTT	mt	-3.56815	0.423182	1269	4
ACCACC	mt	-3.5681	0.504479	1270	3
TGTGAG	mt	-3.568	0.400674	1271	6
CGATGG	mt	-3.56626	0.463272	1272	6
GGTGGA	mt	-3.56625	0.500632	1273	5
TTTTTT	mt	-3.56462	0.511082	1274	4
AGACTG	mt	-3.56303	0.648499	1275	6
GTGTGG	mt	-3.56057	0.515569	1276	4
TGTCCG	mt	-3.55956	0.706193	1277	5
ATTCGC	mt	-3.55883	0.619077	1278	5
GGGACG	mt	-3.55718	0.583104	1279	3
GTGCCG	mt	-3.55676	0.670938	1280	3
ATAGTG	mt	-3.55601	0.567521	1281	5
ACTGCA	mt	-3.5557	0.720314	1282	5
GGTGCG	mt	-3.55337	0.591543	1283	4
CTTCTT	mt	-3.55225	0.643148	1284	4
CGCCTC	mt	-3.55208	0.611517	1285	5
GTGGAT	mt	-3.55206	0.576053	1286	3
GCGGTT	mt	-3.55155	0.480873	1287	4
AGGCAG	mt	-3.5512	0.715874	1288	6
AATATA	mt	-3.5489	0.6527	1289	5
ATGCCG	mt	-3.54885	0.462682	1290	4
CAATGC	mt	-3.54814	0.569393	1291	6
GTCCAC	mt	-3.54749	0.559957	1292	3
GTTTGC	mt	-3.54733	0.504326	1293	4
CGCTGG	mt	-3.54726	0.551574	1294	5
GGACTG	mt	-3.54707	0.580389	1295	5
ATAGGT	mt	-3.54686	0.56423	1296	4
TGTAGG	mt	-3.54303	0.670635	1297	5
GCAGGG	mt	-3.54236	0.578469	1298	5
GCAGCA	mt	-3.54165	0.607177	1299	4
TGGAGG	mt	-3.54148	0.559329	1300	5
AGCAAG	mt	-3.5399	0.697565	1301	4
AATCAG	mt	-3.53982	0.732239	1302	6
GTTTCG	mt	-3.53902	0.490489	1303	3
GGGTGT	mt	-3.53683	0.497287	1304	4
TCGGAG	mt	-3.53605	0.518559	1305	6
ACCTCT	mt	-3.53223	0.554922	1306	3
TGTATC	mt	-3.53094	0.522291	1307	5
GACGCC	mt	-3.53041	0.535649	1308	3
CTCTTC	mt	-3.53001	0.813129	1309	4
GGCGTC	mt	-3.52986	0.640137	1310	4
CAGCCC	mt	-3.52662	0.610935	1311	5
CTTGTA	mt	-3.5263	0.489249	1312	5
GGCGCG	mt	-3.52627	0.671482	1313	3
GCGCGT	mt	-3.52592	0.692807	1314	4
TCCAGG	mt	-3.52586	0.546019	1315	4
CCGCCC	mt	-3.52574	0.61672	1316	5
GCGTCC	mt	-3.5254	0.593247	1317	4
GACGCT	mt	-3.52529	0.388224	1318	2
GGTTGG	mt	-3.52519	0.409145	1319	5
TAAGGA	mt	-3.52512	0.570556	1320	6
TAGGAT	mt	-3.52464	0.619826	1321	5
CATGCA	mt	-3.52397	0.627962	1322	5
AGTCTC	mt	-3.52354	0.55918	1323	6
GGACGT	mt	-3.52188	0.484636	1324	4
GCACCG	mt	-3.52064	0.537885	1325	4
GGTCGT	mt	-3.51966	0.600491	1326	4
ACGGCC	mt	-3.51726	0.515104	1327	5
ACCTTC	mt	-3.51614	0.581256	1328	5
CGGATT	mt	-3.51523	0.649693	1329	4
TAGAGA	mt	-3.51497	0.387956	1330	5
GCGGGT	mt	-3.5132	0.524447	1331	4
CGACTT	mt	-3.51093	0.613554	1332	5
GGCGTA	mt	-3.50973	0.589131	1333	4
TGGCGA	mt	-3.50893	0.503593	1334	6
AGACAA	mt	-3.50711	0.742737	1335	6
GGGGTA	mt	-3.50619	0.514521	1336	5
CGAATC	mt	-3.50544	0.745865	1337	5
CCGGAA	mt	-3.50168	0.66538	1338	6
GCTAGT	mt	-3.50096	0.597423	1339	3
AAAGAA	mt	-3.49999	0.530224	1340	6
AAGAGC	mt	-3.49934	0.735184	1341	5
AGAAGG	mt	-3.49883	0.738622	1342	5
AGTCGC	mt	-3.49753	0.573696	1343	6
CAGGCT	mt	-3.49488	0.497147	1344	4
ACTTGA	mt	-3.49401	0.701844	1345	6
CCTCTT	mt	-3.49062	0.770689	1346	5
ACCCCC	mt	-3.48965	0.752318	1347	4
CCGGTA	mt	-3.48874	0.690732	1348	6
AGCGCG	mt	-3.48857	0.603005	1349	4
GTAGGC	mt	-3.48663	0.663423	1350	4
TGTAGC	mt	-3.48519	0.488343	1351	5
AGTGTT	mt	-3.48424	0.511343	1352	5
ATGTGT	mt	-3.48419	0.652358	1353	4
GCCCAC	mt	-3.48412	0.655083	1354	4
GTGCTC	mt	-3.48368	0.450541	1355	4
GTAGTC	mt	-3.48361	0.486979	1356	4
TGTACG	mt	-3.48317	0.602705	1357	4
TATTCG	mt	-3.48275	0.399491	1358	5
AGCGGG	mt	-3.4825	0.479233	1359	5
TGAATA	mt	-3.48226	0.56356	1360	5
GGTTCC	mt	-3.47945	0.333858	1361	4
TTGGAC	mt	-3.47939	0.636728	1362	5
AAGCCC	mt	-3.4784	0.51002	1363	5
AGACCA	mt	-3.47821	0.673763	1364	5
GGGACC	mt	-3.47759	0.463169	1365	3
ACGGAA	mt	-3.47619	0.704184	1366	6
GAACAC	mt	-3.47594	0.412838	1367	5
GAGTAT	mt	-3.47175	0.77924	1368	4
GGTCTG	mt	-3.4709	0.549766	1369	5
AGAGCT	mt	-3.47046	0.727635	1370	4
TTCCGT	mt	-3.46994	0.434892	1371	3
GGGGAG	mt	-3.46962	0.516278	1372	5
ACGCAG	mt	-3.46844	0.751829	1373	6
TTTGTG	mt	-3.46702	0.618329	1374	5
TACTTC	mt	-3.46558	0.595771	1375	5
CATTCG	mt	-3.46435	0.550773	1376	5
TTTTAG	mt	-3.46414	0.454053	1377	5
CAGTAT	mt	-3.46295	0.70166	1378	5
ATTTGC	mt	-3.46294	0.532029	1379	5
GCGGCT	mt	-3.4619	0.623265	1380	3
GGAGAG	mt	-3.4605	0.619409	1381	5
GCGGTC	mt	-3.45921	0.780891	1382	5
GGGAGA	mt	-3.45764	0.496837	1383	4
CATGTT	mt	-3.4567	0.565045	1384	5
ACTGGG	mt	-3.45592	0.568187	1385	6
TGGTTC	mt	-3.4558	0.669753	1386	6
GCGCGG	mt	-3.45435	0.569409	1387	5
CCATGC	mt	-3.45312	0.594557	1388	6
GGTCAC	mt	-3.45291	0.601412	1389	5
AATCTG	mt	-3.45289	0.656086	1390	6
CAGGCC	mt	-3.45077	0.604556	1391	5
GATGGT	mt	-3.44921	0.496994	1392	4
CTCCCC	mt	-3.44845	0.560702	1393	3
AGTACC	mt	-3.44714	0.650968	1394	4
AAATGA	mt	-3.44631	0.686537	1395	6
GCGTTT	mt	-3.44622	0.601675	1396	4
AATAGT	mt	-3.44355	0.568631	1397	4
TGTCTC	mt	-3.44224	0.648071	1398	6
GGGCCA	mt	-3.44189	0.634738	1399	4
AGCCTT	mt	-3.44115	0.645695	1400	4
TAAGTA	mt	-3.44074	0.627188	1401	6
GATGGA	mt	-3.44049	0.649815	1402	5
GCCGGC	mt	-3.44043	0.43285	1403	4
CGCACT	mt	-3.43727	0.4899	1404	2
GCGAAA	mt	-3.43674	0.52991	1405	4
ATCGTG	mt	-3.43655	0.497669	1406	4
ACGGAG	mt	-3.43622	0.407447	1407	6
GCATCG	mt	-3.43598	0.660256	1408	4
GATCGT	mt	-3.43587	0.62936	1409	4
AGTCGA	mt	-3.43448	0.59527	1410	6
GAGTAG	mt	-3.43384	0.712826	1411	5
TATCGA	mt	-3.4335	0.721272	1412	6
CACCTC	mt	-3.43321	0.564578	1413	5
AGAGTT	mt	-3.43253	0.656722	1414	5
TCGGCA	mt	-3.43023	0.579418	1415	5
AGTAGT	mt	-3.42978	0.637108	1416	4
ACCCTG	mt	-3.42939	0.619418	1417	5
TGATAT	mt	-3.42835	0.556331	1418	5
GGGTAC	mt	-3.42704	0.618391	1419	5
GATTGG	mt	-3.42472	0.73331	1420	5
GACCGT	mt	-3.42407	0.73253	1421	3
AGGCTA	mt	-3.4232	0.542784	1422	6
TACGGA	mt	-3.42304	0.617805	1423	5
TCCGCA	mt	-3.42271	0.511925	1424	4
TCGTTC	mt	-3.42213	0.479506	1425	6
TCGCCC	mt	-3.42138	0.609446	1426	5
GCAGGA	mt	-3.42122	0.597893	1427	5
ACTACT	mt	-3.41937	0.431441	1428	3
TACGTG	mt	-3.41846	0.39768	1429	5
CACCCG	mt	-3.41834	0.525139	1430	4
AGTCCG	mt	-3.41832	0.490733	1431	5
CAGTGT	mt	-3.41829	0.716238	1432	5
GAATGG	mt	-3.41754	0.518127	1433	5
AAGTCT	mt	-3.41616	0.620431	1434	4
TATTCA	mt	-3.41613	0.602612	1435	5
ACGATA	mt	-3.416	0.781664	1436	5
ACGATG	mt	-3.41473	0.583821	1437	5
TAGAGC	mt	-3.41452	0.611944	1438	5
AGGACT	mt	-3.41415	0.506108	1439	3
GTCGCA	mt	-3.41356	0.620089	1440	2
GGCTCC	mt	-3.41309	0.587349	1441	3
TCAGTC	mt	-3.41241	0.433999	1442	6
AGTCAG	mt	-3.41145	0.536031	1443	6
GCCACG	mt	-3.40775	0.705163	1444	2
TGGTAT	mt	-3.40727	0.840697	1445	5
GCATCT	mt	-3.40635	0.717261	1446	3
CTCGGC	mt	-3.40621	0.488427	1447	4
TTCGCC	mt	-3.40413	0.603594	1448	3
GGTGAA	mt	-3.40215	0.521977	1449	5
ACAGGG	mt	-3.40163	0.567893	1450	6
CTGGTT	mt	-3.40059	0.536026	1451	4
TCTTCT	mt	-3.39922	0.531748	1452	4
AATCGG	mt	-3.39882	0.687114	1453	6
TAGTGC	mt	-3.39656	0.595097	1454	6
GATTAT	mt	-3.39653	0.660184	1455	4
GCTGTT	mt	-3.39641	0.43099	1456	4
AACAGG	mt	-3.39586	0.626941	1457	4
ATGCGT	mt	-3.39492	0.463503	1458	4
GGATCA	mt	-3.39491	0.439359	1459	4
AATACT	mt	-3.39414	0.512605	1460	3
GCCGCT	mt	-3.39321	0.620491	1461	2
AATGTA	mt	-3.39317	0.549374	1462	6
ATGTCG	mt	-3.39252	0.647799	1463	4
GGGACA	mt	-3.39003	0.53029	1464	3
AATCCA	mt	-3.38782	0.556355	1465	5
TCGTGT	mt	-3.38771	0.774082	1466	5
CGGGTG	mt	-3.38718	0.489124	1467	6
AGGGGT	mt	-3.38674	0.539118	1468	5
AGTGGC	mt	-3.38511	0.531495	1469	6
GTCCGT	mt	-3.38494	0.446784	1470	2
CATCTA	mt	-3.38454	0.621272	1471	6
AATAAG	mt	-3.3836	0.671032	1472	5
ACTTTG	mt	-3.38345	0.686956	1473	6
ACGCAC	mt	-3.38337	0.423241	1474	6
CTCCTG	mt	-3.38131	0.642866	1475	4
TGTTGC	mt	-3.38001	0.727569	1476	6
TTCCTT	mt	-3.37954	0.539189	1477	3
ACCTAT	mt	-3.37912	0.626963	1478	4
AGCATT	mt	-3.37819	0.674526	1479	3
TCGAGT	mt	-3.37813	0.694415	1480	4
CCGCGA	mt	-3.37544	0.642387	1481	6
GAATTA	mt	-3.37463	0.678527	1482	5
CACACG	mt	-3.3746	0.563218	1483	3
GCAGTA	mt	-3.3713	0.628288	1484	5
AACTTT	mt	-3.37122	0.523617	1485	4
GATCCG	mt	-3.37043	0.669163	1486	4
ATACCC	mt	-3.36965	0.713291	1487	4
TTTTCG	mt	-3.36957	0.619507	1488	4
AAAGGT	mt	-3.36698	0.577439	1489	5
TATTAC	mt	-3.36625	0.703512	1490	6
CGACTG	mt	-3.36617	0.499575	1491	6
GAGAGT	mt	-3.36609	0.592915	1492	3
ATCCTT	mt	-3.36561	0.599719	1493	3
TGCAGT	mt	-3.36397	0.620581	1494	3
GCAGAG	mt	-3.36271	0.574655	1495	5
TATGCC	mt	-3.36107	0.603172	1496	5
AACGGG	mt	-3.36063	0.579037	1497	5
AGTGTC	mt	-3.35999	0.646226	1498	6
TCTTAG	mt	-3.35975	0.729052	1499	6
CACTAC	mt	-3.35954	0.513361	1500	5
CCCCAA	mt	-3.35952	0.52383	1501	5
AAGCAA	mt	-3.35907	0.542581	1502	6
ATAGGA	mt	-3.35835	0.486116	1503	5
CCCCCG	mt	-3.35794	0.643024	1504	4
GACGGA	mt	-3.35784	0.549552	1505	4
TGTTCC	mt	-3.35755	0.535856	1506	5
TGGACT	mt	-3.35522	0.656298	1507	3
AAGTGT	mt	-3.35345	0.41295	1508	5
CGAACC	mt	-3.35331	0.744677	1509	4
CCCGGG	mt	-3.35215	0.640232	1510	5
CGCCCT	mt	-3.35194	0.728455	1511	3
TACCGC	mt	-3.35106	0.794867	1512	5
AAGAGG	mt	-3.3506	0.580824	1513	5
TCATCT	mt	-3.34998	0.960011	1514	4
GGCCAG	mt	-3.34818	0.635776	1515	4
AAGGAG	mt	-3.34791	0.496466	1516	6
ATGTCA	mt	-3.34772	0.711683	1517	4
GTCGCG	mt	-3.3472	0.562283	1518	2
TAGCTC	mt	-3.34239	0.643126	1519	6
ATTCCT	mt	-3.34184	0.485321	1520	3
ACCCTT	mt	-3.34168	0.521287	1521	4
TTGTGT	mt	-3.34025	0.551308	1522	4
GTGCTG	mt	-3.33913	0.466832	1523	4
CGCGTT	mt	-3.339	0.572603	1524	4
AGAGTC	mt	-3.33731	0.419674	1525	6
GCTTTT	mt	-3.3367	0.709711	1526	4
GGCCGG	mt	-3.33632	0.44945	1527	4
TCTTGC	mt	-3.33615	0.54989	1528	6
ATCGGA	mt	-3.33596	0.632391	1529	4
AGACGC	mt	-3.33295	0.57265	1530	6
AGGGAC	mt	-3.33294	0.610908	1531	6
TCGGGA	mt	-3.33192	0.524091	1532	6
CATTGG	mt	-3.33182	0.512152	1533	6
GGAGTC	mt	-3.33105	0.497017	1534	5
GCTGGA	mt	-3.33054	0.593171	1535	5
CGGAGG	mt	-3.33006	0.522831	1536	5
CCGGTC	mt	-3.32971	0.623271	1537	6
CTCTAG	mt	-3.32967	0.51183	1538	4
CGCTCT	mt	-3.32792	0.786554	1539	3
TGTAGT	mt	-3.32767	0.471238	1540	4
ACTAGG	mt	-3.32671	0.510617	1541	5
GGTACT	mt	-3.32662	0.698217	1542	2
ATTGCT	mt	-3.32632	0.576145	1543	3
TAAGCG	mt	-3.32569	0.52995	1544	5
GAGTAC	mt	-3.32565	0.742526	1545	5
GCATTA	mt	-3.32421	0.679396	1546	5
TTCGAC	mt	-3.32303	0.589648	1547	4
TCGCGT	mt	-3.32277	0.701595	1548	5
AGCCCG	mt	-3.32254	0.515116	1549	4
CCGCTG	mt	-3.32044	0.555435	1550	6
TCCCCT	mt	-3.31926	0.6474	1551	3
TTAGGA	mt	-3.31841	0.593929	1552	5
GCCTGC	mt	-3.3183	0.583777	1553	4
TACTCC	mt	-3.31806	0.636791	1554	4
GCCGGA	mt	-3.31753	0.664771	1555	4
CCATCC	mt	-3.31723	0.680341	1556	5
GATGTC	mt	-3.31672	0.612291	1557	5
AATCCC	mt	-3.31658	0.572216	1558	5
GGCAAA	mt	-3.31552	0.603958	1559	3
TACCTC	mt	-3.31196	0.60226	1560	5
GAACAA	mt	-3.31013	0.479089	1561	5
CGAAGG	mt	-3.30877	0.479019	1562	5
ACATAA	mt	-3.30776	0.745284	1563	6
TTCCCG	mt	-3.30754	0.540507	1564	3
GTGTAG	mt	-3.30749	0.519775	1565	4
ACCTCG	mt	-3.30651	0.377877	1566	4
TTACGC	mt	-3.30581	0.546307	1567	5
TGGTCG	mt	-3.30473	0.555244	1568	5
GTAGTA	mt	-3.30442	0.44033	1569	4
CTGCTT	mt	-3.30378	0.56202	1570	4
GCTACT	mt	-3.30342	0.625542	1571	2
CGTTTC	mt	-3.30175	0.632381	1572	6
ACAAGA	mt	-3.30124	0.605105	1573	5
TGGCCA	mt	-3.30087	0.514746	1574	5
CTTCGT	mt	-3.30071	0.762816	1575	4
GATCCA	mt	-3.30005	0.595132	1576	4
TAGATC	mt	-3.30004	0.571236	1577	5
TCATCG	mt	-3.29992	0.574266	1578	5
CCGGGC	mt	-3.29921	0.509549	1579	6
ACCCGA	mt	-3.29757	0.614771	1580	5
GTGCGT	mt	-3.29714	0.617031	1581	3
TTATTC	mt	-3.29685	0.535324	1582	5
GTAGAC	mt	-3.29685	0.510303	1583	4
TGAGCA	mt	-3.29685	0.67404	1584	5
CTGGGT	mt	-3.29673	0.515439	1585	4
GTTGGA	mt	-3.29591	0.848521	1586	4
GGTACA	mt	-3.29519	0.551473	1587	3
GGACTA	mt	-3.29379	0.610697	1588	5
TCTGCG	mt	-3.29368	0.593562	1589	5
GAAGCT	mt	-3.29329	0.424728	1590	3
CCACGC	mt	-3.29291	0.595769	1591	6
AAGGCG	mt	-3.29253	0.480853	1592	5
ATCTAT	mt	-3.29148	0.781885	1593	3
CGCGAG	mt	-3.29133	0.357131	1594	5
AGTATT	mt	-3.29037	0.524972	1595	4
CCAGCA	mt	-3.28994	0.723646	1596	5
AATCTA	mt	-3.28963	0.650313	1597	6
AGAACA	mt	-3.28866	0.838747	1598	4
TCGTCG	mt	-3.28838	0.633271	1599	5
CTCGTA	mt	-3.28761	0.486703	1600	4
CTTGGT	mt	-3.28759	0.668625	1601	4
AATTAG	mt	-3.28415	0.455117	1602	6
CACAGG	mt	-3.28236	0.420168	1603	4
AGTTTC	mt	-3.28186	0.546702	1604	6
AAGCGC	mt	-3.28183	0.604989	1605	6
TAGGGG	mt	-3.2816	0.533087	1606	6
TGAGGT	mt	-3.27982	0.729728	1607	5
TAAGTG	mt	-3.27821	0.593436	1608	6
GATATT	mt	-3.27806	0.484851	1609	3
TATTTT	mt	-3.27695	0.729355	1610	5
CAAGCA	mt	-3.27625	0.712133	1611	5
ATAGCT	mt	-3.27385	0.629289	1612	3
ATCCCT	mt	-3.27335	0.480735	1613	2
CCACGG	mt	-3.27249	0.506469	1614	6
ATCGTA	mt	-3.27163	0.531455	1615	4
CGGATG	mt	-3.27136	0.731086	1616	5
ATCAGG	mt	-3.27067	0.771186	1617	3
ATAGCG	mt	-3.27012	0.625884	1618	4
ACAGGT	mt	-3.26917	0.500416	1619	5
GTGCAA	mt	-3.26915	0.471234	1620	4
TGTTCG	mt	-3.26892	0.617755	1621	5
TCAAAC	mt	-3.26653	0.609772	1622	5
CGGGAT	mt	-3.26616	0.616696	1623	5
CCCGAC	mt	-3.26583	0.568238	1624	5
AACGTT	mt	-3.2655	0.545291	1625	4
AGGAAA	mt	-3.26479	0.532333	1626	5
ATAGGC	mt	-3.26477	0.56742	1627	5
GACCGA	mt	-3.26459	0.606189	1628	4
GACTGG	mt	-3.26339	0.434982	1629	4
TAGGAC	mt	-3.26319	0.486448	1630	6
GATGTA	mt	-3.26149	0.48039	1631	5
GTGGTA	mt	-3.26019	0.683678	1632	4
ACCCAT	mt	-3.26011	0.583691	1633	4
AGCGGC	mt	-3.26005	0.611945	1634	5
TGGGGA	mt	-3.25703	0.522187	1635	6
CGGAAT	mt	-3.25686	0.566811	1636	4
TATTGA	mt	-3.25619	0.689272	1637	6
TCAAGG	mt	-3.25328	0.579161	1638	5
CGCCTG	mt	-3.25265	0.767329	1639	5
TTTTGT	mt	-3.25123	0.686805	1640	4
ATATCT	mt	-3.25028	0.855677	1641	3
GTGGTC	mt	-3.24929	0.51673	1642	4
ACCGGT	mt	-3.249	0.700937	1643	4
GTCTAT	mt	-3.24898	0.747454	1644	2
GCAATA	mt	-3.24887	0.661905	1645	4
TTAGGG	mt	-3.24879	0.47329	1646	5
CCCTCA	mt	-3.24748	0.704126	1647	4
GTAGCT	mt	-3.24637	0.682106	1648	2
CAAGGC	mt	-3.24419	0.909431	1649	6
TGGCTG	mt	-3.24324	0.486774	1650	6
AGGACA	mt	-3.24317	0.441921	1651	4
CATTGA	mt	-3.24294	0.544253	1652	6
GGCCAT	mt	-3.24245	0.6974	1653	3
TCTTTT	mt	-3.2421	0.481602	1654	5
GCGAGC	mt	-3.24194	0.592821	1655	4
AGAACG	mt	-3.24071	0.598987	1656	4
TCGGAC	mt	-3.2397	0.886149	1657	6
AGGTAC	mt	-3.2371	0.469752	1658	6
CGTCCC	mt	-3.23702	0.55969	1659	5
ACGTCT	mt	-3.23677	0.814488	1660	4
TTGCTA	mt	-3.23671	0.556793	1661	5
CTCGTG	mt	-3.23642	0.478331	1662	4
TGCATT	mt	-3.23373	0.441803	1663	3
GGACCT	mt	-3.23267	0.681962	1664	3
GGAGAA	mt	-3.23018	0.473016	1665	5
CGACCT	mt	-3.23012	0.851126	1666	4
CCCTGT	mt	-3.22788	0.541578	1667	4
ACTGGT	mt	-3.22631	0.805886	1668	5
GTTTCA	mt	-3.2255	0.807955	1669	3
TCGTAC	mt	-3.22549	0.819808	1670	6
TACGGG	mt	-3.22517	0.419187	1671	5
CGCTCA	mt	-3.22505	0.750471	1672	4
TCCCGG	mt	-3.222	0.488778	1673	5
GAGGGG	mt	-3.22164	0.673919	1674	5
ACCCAA	mt	-3.22141	0.698332	1675	5
CGGGCG	mt	-3.22096	0.623851	1676	5
AGAATT	mt	-3.21942	0.575551	1677	4
GGCCTT	mt	-3.21853	0.713048	1678	3
AGGGAA	mt	-3.21844	0.835995	1679	6
GTCATG	mt	-3.21701	0.579622	1680	2
GCTCTC	mt	-3.21677	0.415488	1681	5
CCCCCT	mt	-3.21661	0.623116	1682	3
GTGGAG	mt	-3.21518	0.364492	1683	4
GGAACC	mt	-3.21506	0.534382	1684	3
CGATCG	mt	-3.21371	0.571763	1685	5
CATGGG	mt	-3.21317	0.576984	1686	6
AGAACT	mt	-3.21074	0.584387	1687	3
CCTGGT	mt	-3.21062	0.427691	1688	5
GAGTGC	mt	-3.21056	0.609231	1689	5
AAATAG	mt	-3.21009	0.459738	1690	6
TCTAGA	mt	-3.20863	0.661898	1691	5
ACAATA	mt	-3.20779	0.644826	1692	5
AAATGC	mt	-3.20751	0.642855	1693	6
CAGTCC	mt	-3.20645	0.498578	1694	5
AAATCG	mt	-3.206	0.669667	1695	5
CATGTC	mt	-3.20576	0.645596	1696	6
AAAGAG	mt	-3.20457	0.524818	1697	6
GCGTAG	mt	-3.20434	0.615798	1698	5
GGTCCA	mt	-3.20419	0.676871	1699	4
CATCTT	mt	-3.20296	0.479018	1700	5
GAACCC	mt	-3.20218	0.677471	1701	4
CGATTT	mt	-3.20216	0.516328	1702	5
ACACGT	mt	-3.20168	0.355361	1703	5
CCTAGG	mt	-3.20117	0.700413	1704	5
AACGCA	mt	-3.20103	0.556408	1705	4
GACGAT	mt	-3.20007	0.528947	1706	3
AACCTA	mt	-3.19986	0.605624	1707	5
TCGTTG	mt	-3.19849	0.670069	1708	6
ATGTTT	mt	-3.19796	0.601168	1709	4
ATGGTA	mt	-3.19746	0.471207	1710	5
TGGGAG	mt	-3.1943	0.749955	1711	6
GAGCGT	mt	-3.19428	0.597776	1712	4
CGCCCG	mt	-3.19389	0.448398	1713	4
TTCTAG	mt	-3.1937	0.689873	1714	4
ACTTGC	mt	-3.19349	0.573177	1715	6
AAGACG	mt	-3.19277	0.816595	1716	4
GCATTC	mt	-3.19108	0.715373	1717	5
CATAGT	mt	-3.19107	0.561604	1718	4
GTTCAG	mt	-3.19037	0.472447	1719	4
ATTTCG	mt	-3.19019	0.544966	1720	4
GCGTGC	mt	-3.18912	0.536619	1721	5
GCCCCT	mt	-3.18911	0.747577	1722	2
ATTGCG	mt	-3.18888	0.405751	1723	4
ATCCTG	mt	-3.18839	0.742782	1724	4
GCCTAC	mt	-3.18811	0.751446	1725	4
GTTCTA	mt	-3.18745	0.474009	1726	4
TGCAGG	mt	-3.18717	0.51872	1727	4
GTGGAC	mt	-3.18521	0.46158	1728	4
TGCCTC	mt	-3.1847	0.54662	1729	5
TCGAGC	mt	-3.18385	0.940775	1730	5
TAAAGG	mt	-3.18358	0.683103	1731	5
CAGCAT	mt	-3.18293	0.559352	1732	5
CTCCTA	mt	-3.18235	0.547328	1733	4
ACGAAA	mt	-3.18068	0.554597	1734	5
GTATTG	mt	-3.17993	0.524729	1735	4
CAATCT	mt	-3.17989	0.621624	1736	4
GACCAT	mt	-3.17896	0.584302	1737	3
AGTGTA	mt	-3.17694	0.684839	1738	6
CCGTTG	mt	-3.17634	0.696615	1739	6
GGCTTC	mt	-3.17597	0.538168	1740	4
CGTATA	mt	-3.17466	0.615856	1741	5
AGAGAC	mt	-3.17465	0.504759	1742	6
CTGGTG	mt	-3.17414	0.849047	1743	5
TCCAAA	mt	-3.17147	0.503885	1744	4
ATGGCG	mt	-3.17061	0.578014	1745	4
AGCTAC	mt	-3.17013	0.477879	1746	5
TAGCCA	mt	-3.17009	0.442237	1747	5
TCACCC	mt	-3.16974	0.962309	1748	5
CCATTA	mt	-3.1696	0.50898	1749	6
GCTGGG	mt	-3.16954	0.437846	1750	5
TGATGA	mt	-3.16846	0.778577	1751	6
GCAACG	mt	-3.16798	0.604374	1752	3
AGCGAT	mt	-3.16727	0.502238	1753	4
ACCGTA	mt	-3.16709	0.813761	1754	5
ATTGGG	mt	-3.16485	0.501001	1755	5
ATTGCC	mt	-3.16263	0.576619	1756	4
GGAATA	mt	-3.16096	0.583563	1757	4
CAGTTA	mt	-3.16001	0.833567	1758	6
ACACTA	mt	-3.15788	0.902056	1759	6
TACGGC	mt	-3.1578	0.546898	1760	5
GTGTAT	mt	-3.15729	0.703644	1761	3
TTCGCG	mt	-3.15658	0.63761	1762	3
ACCGAT	mt	-3.15628	0.623171	1763	4
TATGGC	mt	-3.15579	0.509404	1764	6
ATTCTC	mt	-3.15556	0.463162	1765	5
TTTGCC	mt	-3.15462	0.597728	1766	4
GCACTT	mt	-3.1545	0.614162	1767	4
TACTAC	mt	-3.15436	0.571507	1768	5
GGCATG	mt	-3.15376	0.515367	1769	3
ACCACA	mt	-3.15356	0.556527	1770	3
GCCATG	mt	-3.1508	0.665356	1771	3
ACGTGC	mt	-3.15049	0.814904	1772	6
GTGTCT	mt	-3.14999	0.57984	1773	2
AAACTC	mt	-3.14973	0.603813	1774	6
CGTCTG	mt	-3.14689	0.68208	1775	6
AATGGC	mt	-3.14575	0.541358	1776	6
CTGGCT	mt	-3.14537	0.504605	1777	3
TGCGTG	mt	-3.14514	0.688559	1778	5
TGTGGA	mt	-3.14272	0.659284	1779	6
ATTCCC	mt	-3.14218	0.613548	1780	4
CGTCAT	mt	-3.14179	0.9547	1781	5
GTACTG	mt	-3.14164	0.570231	1782	4
AACTTG	mt	-3.13911	0.761615	1783	5
GCAAAG	mt	-3.13659	0.657092	1784	4
CCTGTC	mt	-3.13375	0.468282	1785	6
CGCTTT	mt	-3.13345	0.583847	1786	4
CTTGGC	mt	-3.13305	0.539034	1787	5
TTTTCC	mt	-3.13304	0.545831	1788	4
CAAGCG	mt	-3.13286	0.612067	1789	5
ATCGAT	mt	-3.13177	0.620053	1790	3
AGACCT	mt	-3.13145	0.497041	1791	4
CGGTGG	mt	-3.13125	0.541521	1792	6
CAACGA	mt	-3.12991	0.594879	1793	6
GTAGCA	mt	-3.12983	0.477107	1794	3
GCTCGT	mt	-3.12975	0.505349	1795	4
GACAAA	mt	-3.12861	0.757022	1796	3
ACGCTG	mt	-3.12796	0.486868	1797	6
CCTAGC	mt	-3.1278	0.514462	1798	5
TAGTGT	mt	-3.12714	0.628397	1799	5
TTGGAG	mt	-3.12665	0.602919	1800	5
CCACTA	mt	-3.12609	0.80031	1801	6
CTGTCC	mt	-3.12591	0.692637	1802	4
CCTGCG	mt	-3.12468	0.715153	1803	5
GACACG	mt	-3.12387	0.802541	1804	2
AGGACC	mt	-3.12024	0.54675	1805	4
AGGAGG	mt	-3.12021	0.581545	1806	5
TGCACC	mt	-3.12011	0.40444	1807	3
ACGGGA	mt	-3.11981	0.626313	1808	6
ACTGTG	mt	-3.11868	0.584271	1809	6
AGCTTC	mt	-3.11554	0.640691	1810	5
GTATAC	mt	-3.11511	0.656481	1811	4
AAAAAA	mt	-3.11347	0.766735	1812	5
TACCCG	mt	-3.11346	0.449472	1813	4
TGCGTT	mt	-3.1131	0.676222	1814	4
TGCGCG	mt	-3.11221	0.526908	1815	4
TCAGGG	mt	-3.11016	0.533808	1816	6
AATTTC	mt	-3.10915	0.517994	1817	6
CGCAGC	mt	-3.10699	0.684073	1818	4
TACTCT	mt	-3.10607	0.626236	1819	3
GGATCT	mt	-3.10412	0.616856	1820	3
TCTGCA	mt	-3.10382	0.635313	1821	5
ACCGCC	mt	-3.10285	0.505501	1822	4
GGCGCT	mt	-3.10278	0.525191	1823	2
TGATCT	mt	-3.10265	0.680277	1824	4
CGTACC	mt	-3.10136	0.754001	1825	4
CGCGCA	mt	-3.10049	0.489317	1826	4
AATCTT	mt	-3.10025	0.56452	1827	5
CGTTCC	mt	-3.09867	0.615588	1828	5
TAGACT	mt	-3.09856	0.572779	1829	3
CTATCA	mt	-3.09779	0.571973	1830	4
TGCTAG	mt	-3.09569	0.765281	1831	5
TAGATG	mt	-3.0947	0.619089	1832	5
ACCCCG	mt	-3.09455	0.506319	1833	4
CGTTGT	mt	-3.09389	0.684	1834	5
GGTGCA	mt	-3.09334	0.530055	1835	4
CGGTGC	mt	-3.09275	0.52391	1836	6
ACTATT	mt	-3.08932	0.60902	1837	4
GGCACG	mt	-3.08869	0.632101	1838	2
AATTCT	mt	-3.08844	0.817684	1839	4
GCGCCA	mt	-3.08735	0.638568	1840	4
GGATGC	mt	-3.08686	0.515068	1841	5
CGGATC	mt	-3.084	0.51039	1842	5
GTTGGT	mt	-3.0836	0.487008	1843	3
GCTGTG	mt	-3.08304	0.761575	1844	5
TCTTGG	mt	-3.08174	0.666967	1845	6
ACGCGA	mt	-3.08115	0.605802	1846	6
AATATG	mt	-3.08099	0.487558	1847	5
ACTTCT	mt	-3.0804	0.435088	1848	4
TCTGTA	mt	-3.07951	0.538445	1849	6
TCCGAG	mt	-3.07865	0.68096	1850	5
ATTTAT	mt	-3.07817	0.760566	1851	4
GCCCGC	mt	-3.07563	0.474139	1852	4
GGCTAC	mt	-3.07553	0.385858	1853	4
GACCGG	mt	-3.0735	0.641823	1854	4
TTTTCA	mt	-3.07299	0.566662	1855	4
TGGACC	mt	-3.07264	0.720269	1856	4
CCCCGA	mt	-3.0713	0.362877	1857	5
CGGAAC	mt	-3.07099	0.561191	1858	5
ATCTCT	mt	-3.07073	0.609764	1859	2
AGAGCC	mt	-3.0704	0.804189	1860	5
GGCCCT	mt	-3.06909	0.736598	1861	2
CTGCGA	mt	-3.06883	0.902259	1862	5
TGTGAA	mt	-3.06765	0.808985	1863	6
AGAATA	mt	-3.06589	0.689068	1864	5
AGGACG	mt	-3.06565	0.593815	1865	4
CCTCCC	mt	-3.06471	0.553292	1866	5
CGGCTT	mt	-3.06369	0.595695	1867	5
CTGGGA	mt	-3.06216	0.646323	1868	5
TCGTAT	mt	-3.06193	0.89353	1869	5
GTTGCT	mt	-3.05892	0.659578	1870	2
GCATAG	mt	-3.05854	0.742566	1871	5
CAGCTA	mt	-3.05816	0.726129	1872	6
AACTGT	mt	-3.05775	0.675134	1873	4
TCGCAG	mt	-3.05774	0.486778	1874	6
ACCACT	mt	-3.05689	0.422372	1875	2
ATGTCT	mt	-3.05482	0.500854	1876	3
GAAGCG	mt	-3.05454	0.461245	1877	4
CCGCAG	mt	-3.05363	0.780879	1878	6
CTGCCG	mt	-3.05292	0.612653	1879	4
GGCTTT	mt	-3.0524	0.553894	1880	3
GACTGC	mt	-3.05235	0.505418	1881	4
GATATA	mt	-3.05123	0.500453	1882	4
TCATAT	mt	-3.05074	0.77357	1883	5
CTGGCC	mt	-3.04902	0.7022	1884	4
GGTGTC	mt	-3.04881	0.533943	1885	5
ATGGCC	mt	-3.04785	0.739363	1886	4
AAGCAC	mt	-3.04504	0.772606	1887	6
CCTTCA	mt	-3.04422	0.665688	1888	5
CGAAGA	mt	-3.04413	0.575826	1889	5
CGTCAG	mt	-3.04408	0.509015	1890	6
GCATAT	mt	-3.04379	0.736147	1891	4
TGGGGT	mt	-3.04177	0.582142	1892	5
GTGGGT	mt	-3.04027	0.446676	1893	3
ATAGAT	mt	-3.03866	0.660072	1894	4
GTGCTT	mt	-3.03843	0.596809	1895	3
GCGGGC	mt	-3.03757	0.711685	1896	5
AAAATG	mt	-3.03749	0.458364	1897	5
TGGTGC	mt	-3.03647	0.550797	1898	6
AGTTCC	mt	-3.0363	0.779015	1899	5
TCGGTA	mt	-3.03504	0.812767	1900	6
CAAAGC	mt	-3.03423	0.72236	1901	5
CTTGCT	mt	-3.03236	0.639047	1902	3
ATGCTG	mt	-3.03023	0.455577	1903	5
CCTACG	mt	-3.02992	0.538104	1904	4
GACGTC	mt	-3.02933	0.709496	1905	4
GTACGG	mt	-3.02842	0.712811	1906	4
AGGTCA	mt	-3.02705	0.667415	1907	5
TCTACT	mt	-3.02521	0.812622	1908	3
GAGTCG	mt	-3.02354	0.682569	1909	4
AGCCCC	mt	-3.02319	0.613595	1910	4
TGAAGC	mt	-3.02255	0.496204	1911	5
GGATAA	mt	-3.02191	0.610221	1912	5
AACTAG	mt	-3.02144	0.608182	1913	5
CGAGAG	mt	-3.01891	0.730154	1914	6
CTGGAT	mt	-3.0186	0.782851	1915	4
AAGGTT	mt	-3.01789	0.559121	1916	5
TTTGTC	mt	-3.01747	0.584568	1917	5
ATATAC	mt	-3.01694	0.661557	1918	5
CTAGCA	mt	-3.01603	0.641539	1919	4
GTCAGC	mt	-3.01586	0.83824	1920	2
TGCGGA	mt	-3.01583	0.631063	1921	5
AATTTT	mt	-3.01575	0.690283	1922	5
AGTCTT	mt	-3.01573	0.495877	1923	5
TTGGCA	mt	-3.01559	0.640006	1924	4
ATCATG	mt	-3.01483	0.614796	1925	3
CCCCTA	mt	-3.01271	0.745177	1926	5
CGCTCG	mt	-3.01266	0.772696	1927	4
AGGGCA	mt	-3.01261	0.473716	1928	5
TCGGTG	mt	-3.0123	0.68956	1929	6
GCGAAT	mt	-3.01224	0.587198	1930	3
GCGGAG	mt	-3.01152	0.573055	1931	5
AGACGA	mt	-3.01039	0.742301	1932	6
GTTCCT	mt	-3.00978	0.534912	1933	2
TAAAGA	mt	-3.00956	0.560067	1934	5
CACGTT	mt	-3.00805	0.674554	1935	4
GGTATA	mt	-3.00742	0.485794	1936	4
GGACCC	mt	-3.00732	0.563054	1937	4
TGGCCC	mt	-3.00707	0.596822	1938	5
TATGCA	mt	-3.00667	0.671523	1939	5
TAGTGG	mt	-3.00664	0.624656	1940	6
ATCGGG	mt	-3.0062	0.483229	1941	4
CATTAT	mt	-3.00549	0.656318	1942	5
ACGTTG	mt	-3.00455	0.811612	1943	6
GCTTTG	mt	-3.00375	0.503411	1944	5
GTGAGG	mt	-3.00358	0.586577	1945	3
TTAGAG	mt	-3.00259	0.762637	1946	5
GCTATA	mt	-3.00215	0.582987	1947	4
AGGTCC	mt	-3.0019	0.598981	1948	5
TTTCCA	mt	-3.00181	0.697742	1949	4
TATTAG	mt	-3.00168	0.674735	1950	6
TGTTAG	mt	-3.00071	0.652401	1951	6
TGAGGA	mt	-3.00002	0.529636	1952	6
GGGCCG	mt	-2.99955	0.795477	1953	4
GAGCTA	mt	-2.9995	0.583197	1954	5
GCGTGT	mt	-2.99839	0.605797	1955	4
TGATTG	mt	-2.99798	0.428672	1956	6
TCATTT	mt	-2.99574	0.584581	1957	5
ATTATC	mt	-2.99491	0.713716	1958	4
GACTAC	mt	-2.99477	0.629132	1959	4
TTCAGG	mt	-2.9945	0.669276	1960	3
AAACGG	mt	-2.99383	0.697471	1961	6
CAGCCG	mt	-2.99293	0.563575	1962	5
CTCGCA	mt	-2.99238	0.792726	1963	3
TGCCCA	mt	-2.99227	0.861132	1964	4
AGGTTA	mt	-2.99098	0.677797	1965	6
TGGCTA	mt	-2.99068	0.536038	1966	6
GAGGGT	mt	-2.98986	0.549639	1967	4
GGCACA	mt	-2.98919	0.592129	1968	2
TGGTTG	mt	-2.98907	0.676289	1969	6
CCGCGC	mt	-2.98733	0.483604	1970	6
ACCATA	mt	-2.98687	0.655396	1971	4
AACTCG	mt	-2.98605	0.622383	1972	4
TCATGT	mt	-2.98575	0.671743	1973	5
CGGCCA	mt	-2.98563	0.585847	1974	5
GAATAG	mt	-2.98435	0.747225	1975	5
TCAGGT	mt	-2.98432	0.494857	1976	5
CGGCCG	mt	-2.98365	0.596677	1977	5
GACAAG	mt	-2.98213	0.648875	1978	3
ATTCGT	mt	-2.98132	0.604678	1979	4
AAAATC	mt	-2.98046	0.723832	1980	5
CGCTGT	mt	-2.98023	0.66531	1981	4
GGGGCT	mt	-2.97959	0.624636	1982	3
AGCTCT	mt	-2.97904	0.648607	1983	3
GCTTCT	mt	-2.9789	0.436338	1984	3
TGGCAT	mt	-2.97846	0.67454	1985	5
ACACCC	mt	-2.97772	0.73747	1986	5
ATCACG	mt	-2.97624	0.802184	1987	2
TAGCTT	mt	-2.97451	0.490948	1988	5
GGTCCC	mt	-2.97448	0.607269	1989	4
CCCAAT	mt	-2.97417	1.04499	1990	3
GTTGAA	mt	-2.97332	0.740584	1991	4
CGTAGT	mt	-2.97313	0.657993	1992	4
GGGCAT	mt	-2.9727	0.683972	1993	4
AGGCTG	mt	-2.96905	0.559645	1994	6
CCTATA	mt	-2.96747	0.663587	1995	5
GCGACG	mt	-2.96556	0.935689	1996	3
CTGTCT	mt	-2.96456	0.44571	1997	3
TGTAGA	mt	-2.96386	0.728569	1998	5
[truncated: 2,098 more rows]

## Sheet: Supplementary Data 8
Supplementary Figure 3C Source Data
BP_window_dist	BP_window_score_mean	BP_window_score_sd	BP_window_score_stderr
-50	-0.881705	1.60421	0.034533
-49	-0.851727	1.5914	0.0342574
-48	-0.857885	1.59419	0.0343174
-47	-0.834254	1.61092	0.0346776
-46	-0.834226	1.61396	0.034743
-45	-0.855701	1.62835	0.0350527
-44	-0.885212	1.61142	0.0346883
-43	-0.90493	1.60088	0.0344614
-42	-0.916283	1.60269	0.0345004
-41	-0.922464	1.62624	0.0350073
-40	-0.903799	1.61592	0.0347851
-39	-0.904997	1.61108	0.034681
-38	-0.890342	1.62972	0.0350823
-37	-0.856449	1.63041	0.0350971
-36	-0.832431	1.64136	0.0353329
-35	-0.859075	1.62802	0.0350456
-34	-0.852505	1.62953	0.0350782
-33	-0.853458	1.62595	0.0350011
-32	-0.874432	1.62794	0.0350438
-31	-0.863317	1.6253	0.034987
-30	-0.87047	1.63259	0.035144
-29	-0.905434	1.62354	0.0349493
-28	-0.92888	1.61532	0.0347722
-27	-0.963561	1.61228	0.0347069
-26	-0.953455	1.60104	0.0344648
-25	-0.966368	1.61927	0.0348573
-24	-0.97424	1.60351	0.0345179
-23	-0.939498	1.60833	0.0346217
-22	-0.916968	1.62334	0.0349448
-21	-0.877474	1.6278	0.0350409
-20	-0.845771	1.63044	0.0350977
-19	-0.832763	1.60469	0.0345434
-18	-0.823594	1.61658	0.0347993
-17	-0.792336	1.60547	0.0345603
-16	-0.806383	1.60572	0.0345655
-15	-0.817618	1.60537	0.034558
-14	-0.871273	1.59485	0.0343316
-13	-0.92175	1.59232	0.0342772
-12	-0.932091	1.58248	0.0340654
-11	-0.932029	1.55558	0.0334862
-10	-0.935225	1.52215	0.0327665
-9	-0.957772	1.48969	0.0320678
-8	-0.950177	1.48466	0.0319597
-7	-0.96118	1.50791	0.0324601
-6	-0.985553	1.49157	0.0321083
-5	-0.313296	1.40246	0.0301901
-4	0.250542	1.44071	0.0310136
-3	0.855986	1.57876	0.0339852
-2	0.901391	1.57295	0.0338603
-1	0.883739	1.56898	0.0337747
0	0.896539	1.56818	0.0337575
1	0.856641	1.5722	0.0338441
2	0.682305	1.61165	0.0346933
3	-0.545522	1.46349	0.0315038
4	-0.904337	1.46794	0.0315998
5	-0.889861	1.50162	0.0323246
6	-0.834483	1.49779	0.0322423
7	-0.871755	1.49261	0.0321308
8	-0.855125	1.48014	0.0318624
9	-0.825335	1.47784	0.0318128
10	-0.838672	1.45863	0.0313993
11	-0.801708	1.47299	0.0317083
12	-0.817059	1.47596	0.0317722
13	-0.814945	1.47059	0.0316566
14	-0.823203	1.46639	0.0315664
15	-0.818492	1.44211	0.0310436
16	-0.803837	1.41965	0.0305602
17	-0.787021	1.39764	0.0300863
18	-0.756766	1.39149	0.0299539
19	-0.781153	1.36996	0.0294904
20	-0.828349	1.37499	0.0295989
21	-0.836962	1.38394	0.0297913
22	-0.877568	1.40424	0.0302284
23	-0.933207	1.41338	0.0304252
24	-0.978847	1.42097	0.0305887
25	-0.988422	1.46196	0.0314709
26	-0.973836	1.50482	0.0323936
27	-0.970907	1.49211	0.0321201
28	-0.976131	1.47031	0.0316507
29	-0.986927	1.47175	0.0316817
30	-0.99317	1.48491	0.031965
31	-0.985988	1.49159	0.0321087
32	-0.979492	1.5074	0.0324492
33	-0.96134	1.52807	0.032894
34	-0.981146	1.52238	0.0327716
35	-0.972173	1.51608	0.0326361
36	-0.949114	1.51107	0.0325281
37	-0.971969	1.4983	0.0322533
38	-0.964349	1.48306	0.0319251
39	-0.991785	1.45516	0.0313246
40	-0.966197	1.45733	0.0313713
41	-0.944757	1.46522	0.0315412
42	-0.943095	1.48072	0.0318749
43	-0.940299	1.50068	0.0323044
44	-0.911278	1.51243	0.0325573
45	-0.907063	1.53163	0.0329708
46	-0.922613	1.51835	0.0326849
47	-0.911304	1.51363	0.0325833
48	-0.931763	1.50579	0.0324145
49	-0.930199	1.50102	0.0323118
50	-0.938663	1.49918	0.0322721

## Sheet: Supplementary Data 9
Supplementary Figure 4 Source Data
intron_id	AQR_bound	lariat_in_DBR1_KO	DBR1_KO_lariat_count	lariat_in_AQR_KD	AQR_KD_lariat_count
chr22_+_30419472_30421618	FALSE	FALSE	0	FALSE	0
chr6_-_112462705_112463320	FALSE	FALSE	0	FALSE	0
chr11_+_111571734_111572175	FALSE	TRUE	2	FALSE	0
chr7_-_56149946_56150970	FALSE	FALSE	0	FALSE	0
chr17_-_80403836_80408575	TRUE	TRUE	40	FALSE	0
chr19_+_10570174_10570270	FALSE	FALSE	0	FALSE	0
chr19_+_7600906_7601076	FALSE	TRUE	22	FALSE	0
chr6_-_35923297_35927236	FALSE	FALSE	0	FALSE	0
chr1_-_50957473_51001040	FALSE	FALSE	0	FALSE	0
chr4_+_88979255_88983057	FALSE	FALSE	0	FALSE	0
chr5_+_64100213_64163677	FALSE	FALSE	0	FALSE	0
chr19_-_51525953_51526347	FALSE	FALSE	0	FALSE	0
chr11_-_64602625_64602818	FALSE	FALSE	0	FALSE	0
chr4_+_113182018_113186164	TRUE	FALSE	0	FALSE	0
chr6_-_117707024_117708051	FALSE	FALSE	0	FALSE	0
chr4_+_56830568_56831809	FALSE	FALSE	0	FALSE	0
chr1_+_220771721_220773139	FALSE	FALSE	0	FALSE	0
chr6_+_10907917_10910380	FALSE	FALSE	0	FALSE	0
chr16_+_68853328_68855903	FALSE	FALSE	0	FALSE	0
chr17_+_7211071_7212915	TRUE	TRUE	1	FALSE	0
chr4_-_36216102_36230203	FALSE	FALSE	0	FALSE	0
chrX_-_118968990_118971719	FALSE	TRUE	5	FALSE	0
chr17_-_71253972_71257071	FALSE	FALSE	0	FALSE	0
chr20_+_37117261_37121572	FALSE	FALSE	0	FALSE	0
chr16_+_77756514_77775478	FALSE	FALSE	0	FALSE	0
chr7_+_114282678_114284739	FALSE	FALSE	0	FALSE	0
chr3_-_142137723_142139857	FALSE	FALSE	0	FALSE	0
chr1_-_40240128_40240520	FALSE	TRUE	1	FALSE	0
chr10_+_92645658_92654531	FALSE	FALSE	0	FALSE	0
chr7_-_142658588_142658881	FALSE	FALSE	0	FALSE	0
chr15_+_42988078_43008874	FALSE	FALSE	0	FALSE	0
chr14_+_73659572_73673093	FALSE	FALSE	0	FALSE	0
chr9_-_95064104_95068034	FALSE	FALSE	0	FALSE	0
chr22_+_38245489_38246021	TRUE	TRUE	1	FALSE	0
chr5_-_16681612_16681979	FALSE	FALSE	0	FALSE	0
chr5_+_52227966_52229723	FALSE	FALSE	0	FALSE	0
chr17_+_4713078_4713171	FALSE	FALSE	0	FALSE	0
chrX_+_128694628_128695155	FALSE	TRUE	1	FALSE	0
chr10_-_29784110_29788044	FALSE	FALSE	0	FALSE	0
chr22_+_31495882_31496870	TRUE	FALSE	0	FALSE	0
chr1_+_43126575_43130533	FALSE	FALSE	0	FALSE	0
chr2_+_125204514_125232315	FALSE	FALSE	0	FALSE	0
chr3_+_51196735_51197985	FALSE	FALSE	0	FALSE	0
chr3_+_14813708_14814297	FALSE	FALSE	0	FALSE	0
chr4_-_89709083_89711736	TRUE	FALSE	0	FALSE	0
chr7_-_30564102_30590251	FALSE	FALSE	0	FALSE	0
chr10_-_62038906_62039295	FALSE	FALSE	0	FALSE	0
chr16_-_18532305_18535165	FALSE	TRUE	2	FALSE	0
chr2_-_219905286_219906209	FALSE	FALSE	0	FALSE	0
chr9_-_99160596_99179894	FALSE	FALSE	0	FALSE	0
chr8_-_143958638_143960447	FALSE	FALSE	0	FALSE	0
chr15_-_88679271_88679697	FALSE	FALSE	0	FALSE	0
chr9_-_140277829_140289754	FALSE	FALSE	0	FALSE	0
chr7_+_98543423_98543552	FALSE	FALSE	0	FALSE	0
chr6_-_152765713_152768592	FALSE	FALSE	0	FALSE	0
chr19_-_49341386_49342461	FALSE	FALSE	0	FALSE	0
chr17_+_5033384_5033661	FALSE	FALSE	0	FALSE	0
chr19_+_54631752_54632431	FALSE	TRUE	2	FALSE	0
chr17_-_36347082_36351935	FALSE	TRUE	1	FALSE	0
chr16_+_1695424_1697043	FALSE	FALSE	0	FALSE	0
chr10_-_79584234_79588639	FALSE	TRUE	1	FALSE	0
chr17_-_56679951_56682338	FALSE	FALSE	0	FALSE	0
chr11_+_66995634_66999036	FALSE	TRUE	2	FALSE	0
chr19_+_41105161_41105326	FALSE	FALSE	0	FALSE	0
chr11_+_117066631_117066719	FALSE	FALSE	0	FALSE	0
chr15_-_75132657_75132838	FALSE	TRUE	1	FALSE	0
chr5_-_160115101_160115766	FALSE	FALSE	0	FALSE	0
chr7_-_92826710_92826797	FALSE	FALSE	0	FALSE	0
chr14_+_105331850_105342592	TRUE	FALSE	0	FALSE	0
chr17_+_73601702_73601944	FALSE	FALSE	0	FALSE	0
chr19_-_11630008_11639876	FALSE	TRUE	1	FALSE	0
chr18_-_13682104_13697545	FALSE	FALSE	0	FALSE	0
chr1_+_204981994_204985435	FALSE	FALSE	0	FALSE	0
chr1_-_37959708_37961485	FALSE	FALSE	0	FALSE	0
chrX_+_51637445_51637722	FALSE	FALSE	0	FALSE	0
chr9_+_139996124_140000576	FALSE	TRUE	1	FALSE	0
chr9_+_139879015_139879164	FALSE	FALSE	0	FALSE	0
chr14_-_65415230_65415385	FALSE	FALSE	0	FALSE	0
chr9_+_86243126_86243787	FALSE	TRUE	1	FALSE	0
chr14_+_21945723_21955609	FALSE	TRUE	1	FALSE	0
chr6_+_33658886_33659391	TRUE	TRUE	4	FALSE	0
chr16_+_69984942_69985163	FALSE	FALSE	0	FALSE	0
chr15_-_35196706_35198745	FALSE	FALSE	0	FALSE	0
chr1_+_1459344_1459652	FALSE	TRUE	112	FALSE	0
chr8_+_38614927_38646221	TRUE	TRUE	2	FALSE	0
chr19_+_582578_582749	TRUE	FALSE	0	FALSE	0
chr16_+_14842042_14849048	FALSE	FALSE	0	FALSE	0
chr6_-_49412467_49415382	FALSE	FALSE	0	FALSE	0
chr1_+_210190444_210194383	FALSE	FALSE	0	FALSE	0
chrX_-_15343274_15349711	FALSE	TRUE	2	FALSE	0
chr18_+_54361991_54362180	FALSE	FALSE	0	FALSE	0
chr20_-_62197584_62197730	FALSE	TRUE	1	FALSE	0
chr14_-_23597405_23598858	FALSE	FALSE	0	FALSE	0
chr10_-_134679675_134680878	FALSE	FALSE	0	FALSE	0
chr11_-_66628140_66631244	FALSE	FALSE	0	FALSE	0
chr17_-_67210992_67211955	FALSE	FALSE	0	FALSE	0
chr3_+_9746311_9746432	FALSE	FALSE	0	FALSE	0
chr19_-_17370541_17370705	FALSE	FALSE	0	FALSE	0
chr15_-_44898289_44900641	FALSE	FALSE	0	FALSE	0
chr3_+_23847579_23848727	TRUE	TRUE	1	FALSE	0
chr3_+_184060036_184060531	FALSE	TRUE	1	FALSE	0
chr15_-_68654042_68657044	FALSE	FALSE	0	FALSE	0
chr4_-_5837812_5838491	FALSE	FALSE	0	FALSE	0
chr10_-_76854636_76855332	FALSE	FALSE	0	FALSE	0
chr14_+_74388909_74390097	FALSE	TRUE	1	FALSE	0
chr19_+_54647252_54647395	FALSE	TRUE	1	FALSE	0
chr19_-_1399937_1401294	TRUE	FALSE	0	FALSE	0
chr4_-_89061166_89132817	FALSE	FALSE	0	FALSE	0
chr9_-_8460571_8465465	FALSE	FALSE	0	FALSE	0
chr22_-_33265112_33327374	FALSE	FALSE	0	FALSE	0
chr8_-_93898895_93904216	FALSE	FALSE	0	FALSE	0
chr11_-_66335544_66335744	FALSE	FALSE	0	FALSE	0
chr14_-_23872009_23872556	FALSE	FALSE	0	FALSE	0
chr8_+_145536397_145537196	FALSE	TRUE	1	FALSE	0
chr9_-_33463132_33463244	FALSE	FALSE	0	FALSE	0
chr11_+_66985355_66986758	FALSE	TRUE	1	FALSE	0
chr19_-_467762_472393	FALSE	FALSE	0	FALSE	0
chr2_+_136467106_136467628	FALSE	FALSE	0	FALSE	0
chr2_+_32703886_32704529	FALSE	FALSE	0	FALSE	0
chr17_-_73239651_73240699	TRUE	TRUE	3	FALSE	0
chr11_-_60670128_60670211	FALSE	FALSE	0	FALSE	0
chr15_-_63991195_63998978	FALSE	FALSE	0	FALSE	0
chr2_-_136664977_136668708	FALSE	FALSE	0	FALSE	0
chr17_-_67099109_67101602	FALSE	FALSE	0	FALSE	0
chr1_-_223465993_223476104	FALSE	FALSE	0	FALSE	0
chr9_+_286636_289509	FALSE	FALSE	0	FALSE	0
chr16_-_29922494_29923135	FALSE	TRUE	6	FALSE	0
chr3_+_129202525_129207099	FALSE	TRUE	1	FALSE	0
chr9_+_131348244_131349884	FALSE	TRUE	5	FALSE	0
chr17_+_36655196_36656838	FALSE	TRUE	1	FALSE	0
chr22_-_36157515_36161469	FALSE	TRUE	1	FALSE	0
chr1_-_1250998_1259960	TRUE	TRUE	70	FALSE	0
chr6_-_155579216_155581406	FALSE	FALSE	0	FALSE	0
chr11_-_119228771_119228858	FALSE	FALSE	0	FALSE	0
chr15_+_63414901_63419057	FALSE	FALSE	0	FALSE	0
chr12_-_56680429_56693943	FALSE	TRUE	4	FALSE	0
chr8_+_85618295_85686813	FALSE	FALSE	0	FALSE	0
chr6_-_79707314_79707970	FALSE	TRUE	1	FALSE	0
chr10_-_123629553_123661905	FALSE	TRUE	1	FALSE	0
chr12_-_59270385_59271181	FALSE	TRUE	2	FALSE	0
chr17_-_73035366_73036186	FALSE	TRUE	1	FALSE	0
chr4_-_114426224_114430793	FALSE	FALSE	0	FALSE	0
chrX_+_70817888_70823437	FALSE	FALSE	0	FALSE	0
chr3_-_49068077_49069615	FALSE	FALSE	0	FALSE	0
chr7_+_128491682_128492644	TRUE	TRUE	5	FALSE	0
chr20_-_31040809_31041106	TRUE	FALSE	0	FALSE	0
chr9_-_130938754_130939844	FALSE	TRUE	3	FALSE	0
chr8_+_55565426_55568642	FALSE	FALSE	0	FALSE	0
chr2_+_209153542_209163364	FALSE	FALSE	0	FALSE	0
chr10_-_114203352_114204927	FALSE	FALSE	0	FALSE	0
chr1_-_153915101_153915353	TRUE	TRUE	1	FALSE	0
chr12_+_2932077_2932935	FALSE	FALSE	0	FALSE	0
chr2_+_32658872_32661120	TRUE	FALSE	0	FALSE	0
chr9_+_138667261_138669183	FALSE	FALSE	0	FALSE	0
chr13_-_28636206_28644627	FALSE	FALSE	0	FALSE	0
chr3_+_160952643_160952909	FALSE	TRUE	1	FALSE	0
chr9_+_100426725_100429044	FALSE	TRUE	1	FALSE	0
chr10_-_12077440_12084912	FALSE	FALSE	0	FALSE	0
chr1_-_151397537_151400298	FALSE	TRUE	1	FALSE	0
chr1_+_158990319_159002313	FALSE	FALSE	0	FALSE	0
chr9_+_112900819_112918598	FALSE	FALSE	0	FALSE	0
chr1_+_155247659_155252201	FALSE	TRUE	1	FALSE	0
chr3_-_142281951_142284962	FALSE	FALSE	0	FALSE	0
chr4_-_138449795_138449885	FALSE	FALSE	0	FALSE	0
chr8_-_144900704_144902835	FALSE	TRUE	6	FALSE	0
chr4_+_186990402_186997766	FALSE	FALSE	0	FALSE	0
chr20_+_42311526_42315491	TRUE	FALSE	0	FALSE	0
chrX_-_2856298_2861105	FALSE	FALSE	0	FALSE	0
chr12_-_112744038_112746556	FALSE	FALSE	0	FALSE	0
chr9_+_140166674_140166958	FALSE	TRUE	243	FALSE	0
chr2_+_239234015_239234449	FALSE	FALSE	0	FALSE	0
chr3_-_39145038_39148969	FALSE	FALSE	0	FALSE	0
chr3_+_48413810_48414173	FALSE	FALSE	0	FALSE	0
chr2_-_64126715_64139478	FALSE	FALSE	0	FALSE	0
chr11_-_72408531_72408642	FALSE	TRUE	1	FALSE	0
chr1_-_34035147_34037131	FALSE	FALSE	0	FALSE	0
chr1_+_192617117_192627330	FALSE	FALSE	0	FALSE	0
chr15_+_40886590_40895112	FALSE	FALSE	0	FALSE	0
chr10_-_75585105_75587846	FALSE	TRUE	1	FALSE	0
chr3_+_142747252_142747328	FALSE	FALSE	0	FALSE	0
chr9_-_119770538_119802097	FALSE	FALSE	0	FALSE	0
chr21_+_43711766_43714651	FALSE	TRUE	2	FALSE	0
chr11_+_3682643_3685321	FALSE	FALSE	0	FALSE	0
chr17_+_41365064_41365208	FALSE	FALSE	0	FALSE	0
chr2_+_209209918_209210773	FALSE	FALSE	0	FALSE	0
chr10_+_88598736_88635623	FALSE	FALSE	0	FALSE	0
chr10_-_61965648_61967793	FALSE	FALSE	0	FALSE	0
chr12_-_53185600_53186022	FALSE	FALSE	0	FALSE	0
chr16_+_4733933_4736259	FALSE	FALSE	0	FALSE	0
chr10_-_92678729_92678887	FALSE	FALSE	0	FALSE	0
chr4_-_164054408_164058350	FALSE	FALSE	0	FALSE	0
chr9_+_139313558_139316283	FALSE	FALSE	0	FALSE	0
chr5_-_16682122_16683988	FALSE	TRUE	2	FALSE	0
chr1_-_150939105_150939231	FALSE	TRUE	3	FALSE	0
chr11_+_94335145_94337149	FALSE	FALSE	0	FALSE	0
chr11_-_116707873_116708060	TRUE	FALSE	0	FALSE	0
chr19_-_2121878_2123356	FALSE	TRUE	3	FALSE	0
chr6_-_111709116_111709203	FALSE	FALSE	0	FALSE	0
chr11_-_62335000_62338436	TRUE	TRUE	1	FALSE	0
chr1_+_111891268_111892727	FALSE	FALSE	0	FALSE	0
chr2_-_212522719_212530047	FALSE	FALSE	0	FALSE	0
chr9_-_137801891_137802978	FALSE	FALSE	0	FALSE	0
chr1_+_178423783_178425855	FALSE	FALSE	0	FALSE	0
chr20_-_56064960_56070258	FALSE	FALSE	0	FALSE	0
chr12_+_7014923_7015008	FALSE	FALSE	0	FALSE	0
chr4_+_42077803_42080228	FALSE	FALSE	0	FALSE	0
chr9_+_131645188_131648293	FALSE	TRUE	1	FALSE	0
chr15_-_66844507_66845321	FALSE	FALSE	0	FALSE	0
chr11_-_17553089_17554801	FALSE	FALSE	0	FALSE	0
chr14_+_94582279_94582778	FALSE	TRUE	1	FALSE	0
chr19_-_6678466_6679135	FALSE	FALSE	0	FALSE	0
chr17_+_11656277_11659884	FALSE	FALSE	0	FALSE	0
chr18_-_71790745_71791723	FALSE	FALSE	0	FALSE	0
chr5_+_61677080_61681310	FALSE	FALSE	0	FALSE	0
chr12_+_112193549_112219721	FALSE	FALSE	0	FALSE	0
chr11_+_15222495_15243022	FALSE	FALSE	0	FALSE	0
chr2_+_162711640_162719383	FALSE	FALSE	0	FALSE	0
chr17_-_39967536_39967705	FALSE	TRUE	2	FALSE	0
chr4_+_184828109_184922477	FALSE	FALSE	0	FALSE	0
chr5_+_150859050_150867543	FALSE	FALSE	0	FALSE	0
chr2_+_209307186_209308072	FALSE	FALSE	0	FALSE	0
chr14_+_94110043_94112953	FALSE	FALSE	0	FALSE	0
chr5_+_14291337_14293120	FALSE	FALSE	0	FALSE	0
chr19_-_15541993_15543975	FALSE	FALSE	0	FALSE	0
chr10_+_43671480_43678697	FALSE	FALSE	0	FALSE	0
chr7_-_15470733_15584396	FALSE	FALSE	0	FALSE	0
chr13_-_20077417_20126710	FALSE	FALSE	0	FALSE	0
chr10_-_99205604_99205711	FALSE	FALSE	0	FALSE	0
chr5_+_134147048_134147385	FALSE	FALSE	0	FALSE	0
chrX_-_100615138_100615555	FALSE	FALSE	0	FALSE	0
chr12_-_14944204_14946664	FALSE	FALSE	0	FALSE	0
chr14_+_104491017_104491900	FALSE	TRUE	1	FALSE	0
chr1_-_31532424_31538535	FALSE	FALSE	0	FALSE	0
chr1_-_59150923_59154709	FALSE	FALSE	0	FALSE	0
chr19_+_54652270_54652354	FALSE	FALSE	0	FALSE	0
chr15_+_64445883_64446133	FALSE	TRUE	1	FALSE	0
chr2_+_172410010_172411033	FALSE	FALSE	0	FALSE	0
chr15_-_75146990_75165539	FALSE	FALSE	0	FALSE	0
chr11_+_60094881_60102354	FALSE	FALSE	0	FALSE	0
chr21_+_30463897_30463988	FALSE	FALSE	0	FALSE	0
chr8_+_17419619_17421111	FALSE	FALSE	0	FALSE	0
chr7_+_94147635_94156473	FALSE	FALSE	0	FALSE	0
chr17_-_4200109_4210315	FALSE	TRUE	1	FALSE	0
chr17_+_2843372_2861052	FALSE	FALSE	0	FALSE	0
chr15_-_33357275_33358711	FALSE	TRUE	1	FALSE	0
chr3_+_46942575_46942903	FALSE	FALSE	0	FALSE	0
chr14_+_68353921_68758600	FALSE	FALSE	0	FALSE	0
chr1_+_196711181_196712581	FALSE	FALSE	0	FALSE	0
chr10_+_99186203_99190135	TRUE	TRUE	2	FALSE	0
chr4_+_166914036_166915532	FALSE	FALSE	0	FALSE	0
chrX_-_64747248_64748139	FALSE	FALSE	0	FALSE	0
chr15_-_89865084_89865192	TRUE	FALSE	0	FALSE	0
chrX_+_13781974_13785245	FALSE	FALSE	0	FALSE	0
chr1_-_39358896_39361640	FALSE	FALSE	0	FALSE	0
chr20_+_45801515_45808445	FALSE	FALSE	0	FALSE	0
chr9_+_78790045_78794511	FALSE	FALSE	0	FALSE	0
chr6_+_7232140_7240670	FALSE	FALSE	0	FALSE	0
chr8_+_10383249_10387016	FALSE	FALSE	0	FALSE	0
chrX_-_129273843_129274507	FALSE	TRUE	1	FALSE	0
chr2_-_152501089_152502643	FALSE	FALSE	0	FALSE	0
chr6_-_79711841_79713446	FALSE	TRUE	1	FALSE	0
chr22_-_21983476_21983596	TRUE	TRUE	9	FALSE	0
chr1_-_19235160_19236835	FALSE	FALSE	0	FALSE	0
chr6_-_151754365_151757580	FALSE	FALSE	0	FALSE	0
chr16_-_86566087_86575302	FALSE	FALSE	0	FALSE	0
chr3_+_150845771_150873947	FALSE	FALSE	0	FALSE	0
chr2_+_26321591_26332636	FALSE	FALSE	0	FALSE	0
chr1_-_154557820_154558228	TRUE	TRUE	3	FALSE	0
chr12_+_102025497_102025798	FALSE	FALSE	0	FALSE	0
chr1_+_181693673_181695200	FALSE	FALSE	0	FALSE	0
chr17_+_76089844_76094423	FALSE	FALSE	0	FALSE	0
chr5_+_140864752_140874373	FALSE	FALSE	0	FALSE	0
chr19_-_57978453_57988644	FALSE	TRUE	2	FALSE	0
chr13_-_78477742_78492225	FALSE	FALSE	0	FALSE	0
chr20_-_35406234_35422777	FALSE	FALSE	0	FALSE	0
chr17_-_8445598_8448765	FALSE	FALSE	0	FALSE	0
chr5_-_150509090_150510791	FALSE	TRUE	1	FALSE	0
chr9_-_135983793_135984059	FALSE	FALSE	0	FALSE	0
chr15_-_74637584_74640240	FALSE	FALSE	0	FALSE	0
chr14_-_94929633_94931043	FALSE	FALSE	0	FALSE	0
chrX_+_134872777_134873997	FALSE	FALSE	0	FALSE	0
chr4_+_88959653_88964384	FALSE	FALSE	0	FALSE	0
chr19_+_37096348_37098453	FALSE	FALSE	0	FALSE	0
chr3_+_121994889_122000929	FALSE	FALSE	0	FALSE	0
chr11_+_63987487_63987691	FALSE	TRUE	2	FALSE	0
chr4_-_76584108_76587114	FALSE	FALSE	0	FALSE	0
chr2_+_231729860_231738131	FALSE	FALSE	0	FALSE	0
chr2_-_48921443_48925753	FALSE	FALSE	0	FALSE	0
chr2_-_75916351_75917094	FALSE	FALSE	0	FALSE	0
chr11_+_59241266_59244734	FALSE	FALSE	0	FALSE	0
chr11_-_418813_418887	FALSE	FALSE	0	FALSE	0
chr16_+_72090142_72090428	FALSE	FALSE	0	FALSE	0
chr19_-_3544730_3544806	FALSE	TRUE	2	FALSE	0
chr14_-_68247062_68248049	FALSE	FALSE	0	FALSE	0
chr19_+_41596469_41597636	FALSE	FALSE	0	FALSE	0
chr7_+_99621084_99621174	FALSE	FALSE	0	FALSE	0
chr11_+_62475866_62476149	FALSE	TRUE	1	FALSE	0
chr16_-_3065182_3065929	FALSE	FALSE	0	FALSE	0
chr10_+_73539204_73544043	FALSE	FALSE	0	FALSE	0
chr5_+_96231063_96232076	FALSE	FALSE	0	FALSE	0
chr1_+_55096559_55100360	FALSE	FALSE	0	FALSE	0
chr12_+_57993221_57994106	FALSE	FALSE	0	FALSE	0
chr16_-_89335071_89337224	FALSE	TRUE	32	FALSE	0
chr1_-_168665853_168670254	FALSE	FALSE	0	FALSE	0
chr2_+_209204855_209207277	FALSE	FALSE	0	FALSE	0
chr11_-_119185750_119185848	FALSE	TRUE	1	FALSE	0
chr11_+_130011467_130011813	TRUE	TRUE	4	FALSE	0
chr7_+_29546981_29552179	TRUE	TRUE	1	FALSE	0
chr5_-_102886672_102887917	FALSE	FALSE	0	FALSE	0
chr17_-_39883396_39883549	FALSE	TRUE	1	FALSE	0
chr19_+_9490815_9491823	FALSE	FALSE	0	FALSE	0
chr1_-_156215029_156215572	FALSE	TRUE	49	FALSE	0
chr3_+_41280845_41281150	TRUE	FALSE	0	FALSE	0
chr9_+_116259684_116260304	FALSE	FALSE	0	FALSE	0
chr14_-_94936194_94942472	FALSE	FALSE	0	FALSE	0
chr1_-_16621412_16632297	FALSE	FALSE	0	FALSE	0
chr5_+_167719276_167798428	FALSE	FALSE	0	FALSE	0
chr7_+_64852941_64863253	FALSE	FALSE	0	FALSE	0
chr7_-_7676713_7677494	FALSE	FALSE	0	FALSE	0
chrX_+_1477780_1484030	FALSE	FALSE	0	FALSE	0
chr19_-_3969827_3970918	FALSE	TRUE	2	FALSE	0
chr2_-_47397903_47403987	TRUE	FALSE	0	FALSE	0
chr7_+_21788360_21789295	FALSE	FALSE	0	FALSE	0
chr1_+_207958451_207959000	FALSE	FALSE	0	FALSE	0
chr2_+_65305098_65309669	FALSE	FALSE	0	FALSE	0
chr19_+_17679522_17683291	TRUE	TRUE	2	FALSE	0
chr2_-_212252717_212285165	FALSE	FALSE	0	FALSE	0
chr2_-_172749768_172750712	FALSE	FALSE	0	FALSE	0
chr14_-_24734969_24735635	FALSE	FALSE	0	FALSE	0
chr1_-_204109246_204110152	FALSE	FALSE	0	FALSE	0
chr17_-_33433500_33448309	FALSE	TRUE	3	FALSE	0
chr19_-_10685705_10687873	FALSE	FALSE	0	FALSE	0
chr4_-_156281495_156283199	FALSE	FALSE	0	FALSE	0
chr2_-_189927789_189927897	FALSE	FALSE	0	FALSE	0
chr10_-_33177930_33197295	TRUE	FALSE	0	FALSE	0
chr13_+_99853193_99890680	FALSE	FALSE	0	FALSE	0
chr1_-_146051207_146052551	FALSE	FALSE	0	FALSE	0
chr8_-_141935848_142010978	FALSE	FALSE	0	FALSE	0
chr8_-_41812929_41832221	FALSE	FALSE	0	FALSE	0
chr22_-_32022002_32026789	FALSE	TRUE	1	FALSE	0
chr5_+_177631741_177631815	TRUE	FALSE	0	FALSE	0
chr9_-_15226010_15232229	FALSE	FALSE	0	FALSE	0
chr12_-_114383729_114384158	FALSE	TRUE	4	FALSE	0
chr14_-_93178300_93179149	FALSE	TRUE	1	FALSE	0
chr4_-_71691962_71693568	FALSE	FALSE	0	FALSE	0
chr16_+_4795012_4796375	FALSE	FALSE	0	FALSE	0
chr7_-_75070393_75070709	TRUE	TRUE	1	FALSE	0
chr3_+_142751788_142752112	TRUE	TRUE	1	FALSE	0
chr9_-_139286558_139286973	TRUE	TRUE	10	FALSE	0
chr5_-_156534300_156535936	FALSE	FALSE	0	FALSE	0
chr9_-_32473063_32493758	FALSE	TRUE	12	FALSE	0
chr3_+_184552530_184556501	TRUE	FALSE	0	FALSE	0
chr1_+_237048519_237049591	FALSE	FALSE	0	FALSE	0
chr1_-_222696229_222696953	FALSE	FALSE	0	FALSE	0
chrX_-_133930385_133931150	FALSE	TRUE	1	FALSE	0
chr11_+_76164432_76169226	TRUE	TRUE	1	FALSE	0
chr15_-_79214547_79217675	FALSE	FALSE	0	FALSE	0
chr17_+_73491115_73491364	FALSE	FALSE	0	FALSE	0
chr1_-_16920062_16921086	FALSE	FALSE	0	FALSE	0
chr18_+_33831246_33836930	FALSE	FALSE	0	FALSE	0
chr8_-_68204358_68208665	FALSE	FALSE	0	FALSE	0
chr10_+_124370763_124372683	FALSE	FALSE	0	FALSE	0
chr11_-_85407431_85409021	FALSE	FALSE	0	FALSE	0
chr18_+_32462165_32464691	FALSE	FALSE	0	FALSE	0
chr22_+_50649340_50654145	FALSE	FALSE	0	FALSE	0
chr10_-_465139_468763	FALSE	FALSE	0	FALSE	0
chr17_+_4798537_4798644	FALSE	FALSE	0	FALSE	0
chr10_-_50960786_50966434	FALSE	FALSE	0	FALSE	0
chr19_-_44001431_44001899	FALSE	FALSE	0	FALSE	0
chr19_-_7763740_7764624	FALSE	FALSE	0	FALSE	0
chr22_-_28379839_28381236	FALSE	FALSE	0	FALSE	0
chr6_+_29693340_29693787	FALSE	TRUE	3	FALSE	0
chrX_+_24712103_24717541	FALSE	FALSE	0	FALSE	0
chr2_-_130878181_130885281	FALSE	FALSE	0	FALSE	0
chr7_+_138258387_138261117	TRUE	FALSE	0	FALSE	0
chr22_+_30000101_30038190	FALSE	TRUE	1	FALSE	0
chr3_+_11055870_11057357	FALSE	FALSE	0	FALSE	0
chr17_-_39534398_39535207	FALSE	FALSE	0	FALSE	0
chr3_+_52724720_52724960	FALSE	TRUE	1	FALSE	0
chr5_-_176894628_176894743	TRUE	FALSE	0	FALSE	0
chr2_-_20131170_20132043	FALSE	FALSE	0	FALSE	0
chr2_+_29225613_29226357	FALSE	FALSE	0	FALSE	0
chr16_-_150507_160522	FALSE	FALSE	0	FALSE	0
chr20_+_61430401_61430807	FALSE	TRUE	3	FALSE	0
chr8_+_32617924_32621265	FALSE	FALSE	0	FALSE	0
chr3_-_64005117_64007993	FALSE	FALSE	0	FALSE	0
chr10_+_106849597_106865154	FALSE	FALSE	0	FALSE	0
chr17_-_18183972_18186011	FALSE	TRUE	4	FALSE	0
chr19_+_1450337_1452982	FALSE	FALSE	0	FALSE	0
chr17_-_46868965_46873422	FALSE	FALSE	0	FALSE	0
chr14_+_68189427_68191189	FALSE	FALSE	0	FALSE	0
chr17_+_61613429_61615425	FALSE	FALSE	0	FALSE	0
chr8_-_72754982_72755879	FALSE	FALSE	0	FALSE	0
chr19_+_36352926_36353394	FALSE	FALSE	0	FALSE	0
chr4_+_57881822_57883208	FALSE	FALSE	0	FALSE	0
chr5_+_159656631_159659104	FALSE	FALSE	0	FALSE	0
chr2_+_17830892_17836463	FALSE	FALSE	0	FALSE	0
chr9_-_20448264_20456701	FALSE	FALSE	0	FALSE	0
chr9_+_71855063_71861605	FALSE	FALSE	0	FALSE	0
chr9_+_2054723_2056671	FALSE	FALSE	0	FALSE	0
chrX_-_100098436_100117670	FALSE	FALSE	0	FALSE	0
chr14_-_92478139_92480558	FALSE	FALSE	0	FALSE	0
chr1_+_92430321_92433702	FALSE	FALSE	0	FALSE	0
chr2_+_119726837_119727689	FALSE	FALSE	0	FALSE	0
chr19_+_13060222_13063502	TRUE	TRUE	3	FALSE	0
chr10_+_91469010_91469101	FALSE	FALSE	0	FALSE	0
chr10_+_71634919_71640258	FALSE	FALSE	0	FALSE	0
chrX_-_100630647_100641049	FALSE	FALSE	0	FALSE	0
chr2_+_3649613_3651142	FALSE	FALSE	0	FALSE	0
chr7_+_128578103_128582124	FALSE	FALSE	0	FALSE	0
chrX_-_134303702_134305001	FALSE	FALSE	0	FALSE	0
chr2_-_238268802_238269763	FALSE	FALSE	0	FALSE	0
chr20_-_25319987_25370561	FALSE	FALSE	0	FALSE	0
chr9_+_100431256_100431874	FALSE	FALSE	0	FALSE	0
chrX_+_152813457_152814097	FALSE	FALSE	0	FALSE	0
chr14_+_35522657_35546355	FALSE	FALSE	0	FALSE	0
chr3_-_48630696_48630788	FALSE	FALSE	0	FALSE	0
chr7_+_75684316_75686727	TRUE	TRUE	2	FALSE	0
chr2_-_161055769_161056513	FALSE	FALSE	0	FALSE	0
chr2_-_128397003_128397644	FALSE	FALSE	0	FALSE	0
chr10_-_74103269_74104707	FALSE	TRUE	3	FALSE	0
chr17_-_72840647_72842204	FALSE	FALSE	0	FALSE	0
chr9_+_140147417_140147566	FALSE	FALSE	0	FALSE	0
chr1_-_208202387_208204934	FALSE	FALSE	0	FALSE	0
chr2_+_10915197_10917710	FALSE	FALSE	0	FALSE	0
chr8_-_133175741_133182580	FALSE	FALSE	0	FALSE	0
chr1_-_15844890_15851077	FALSE	FALSE	0	FALSE	0
chrX_+_153050312_153050388	FALSE	FALSE	0	FALSE	0
chr15_-_35163123_35166028	FALSE	TRUE	11	FALSE	0
chr10_+_74690395_74692111	FALSE	FALSE	0	FALSE	0
chrY_+_27001051_27003422	FALSE	FALSE	0	FALSE	0
chr15_+_40545490_40556981	FALSE	FALSE	0	FALSE	0
chr13_+_99042374_99043065	TRUE	TRUE	1	FALSE	0
chr19_+_15734575_15734774	FALSE	FALSE	0	FALSE	0
chr2_-_179504837_179505267	FALSE	FALSE	0	FALSE	0
chr16_-_23625412_23632682	FALSE	FALSE	0	FALSE	0
chr1_-_148327500_148328219	FALSE	FALSE	0	FALSE	0
chr3_-_78695340_78696778	FALSE	FALSE	0	FALSE	0
chr3_+_169710889_169711442	FALSE	FALSE	0	FALSE	0
chr1_+_155104110_155106205	TRUE	TRUE	5	FALSE	0
chr16_-_68009904_68009995	FALSE	FALSE	0	FALSE	0
chr12_-_9096506_9098013	FALSE	FALSE	0	FALSE	0
chr10_+_26558102_26559568	FALSE	FALSE	0	FALSE	0
chr19_+_2987236_2987353	FALSE	FALSE	0	FALSE	0
chr14_+_73603156_73614502	FALSE	FALSE	0	FALSE	0
chr12_+_97133839_97136216	FALSE	FALSE	0	FALSE	0
chr3_+_186648623_186681572	FALSE	FALSE	0	FALSE	0
chr1_-_20828682_20829714	FALSE	FALSE	0	FALSE	0
chr11_+_17801191_17875089	FALSE	FALSE	0	FALSE	0
chr14_-_24799501_24800223	FALSE	FALSE	0	FALSE	0
chr16_+_22539294_22543380	FALSE	FALSE	0	FALSE	0
chr1_-_201019644_201020111	FALSE	FALSE	0	FALSE	0
chr3_+_20153279_20156373	FALSE	FALSE	0	FALSE	0
chr12_-_56297264_56320859	FALSE	FALSE	0	FALSE	0
chr14_-_53124744_53130498	TRUE	FALSE	0	FALSE	0
chr3_-_38647639_38648159	FALSE	TRUE	3	FALSE	0
chr6_+_160227115_160229771	FALSE	FALSE	0	FALSE	0
chr17_-_15458678_15466750	FALSE	FALSE	0	FALSE	0
chr9_+_139723936_139726172	TRUE	TRUE	1	FALSE	0
chr11_+_59663125_59663605	FALSE	FALSE	0	FALSE	0
chr19_-_4722563_4723685	TRUE	FALSE	0	FALSE	0
chr17_-_3585272_3591305	FALSE	FALSE	0	FALSE	0
chr18_-_29446938_29447364	FALSE	FALSE	0	FALSE	0
chr1_+_33059355_33060654	FALSE	FALSE	0	FALSE	0
chr3_-_176769514_176771560	FALSE	FALSE	0	FALSE	0
chr15_+_42109656_42109811	FALSE	FALSE	0	FALSE	0
chr3_-_113027115_113045291	FALSE	FALSE	0	FALSE	0
chr16_+_28944435_28944554	FALSE	FALSE	0	FALSE	0
chr19_+_10747261_10747337	FALSE	FALSE	0	FALSE	0
chr2_-_230744844_230773680	FALSE	FALSE	0	FALSE	0
chr20_+_60773023_60773689	FALSE	TRUE	2	FALSE	0
chr5_-_33535097_33546163	FALSE	FALSE	0	FALSE	0
chr7_+_103002535_103003132	FALSE	FALSE	0	FALSE	0
chr14_+_56117136_56117286	FALSE	FALSE	0	FALSE	0
chr9_-_115060196_115095749	FALSE	FALSE	0	FALSE	0
chr9_-_117143726_117156636	FALSE	FALSE	0	FALSE	0
chr20_+_43852066_43852931	FALSE	FALSE	0	FALSE	0
chr22_-_42805553_42807412	FALSE	FALSE	0	FALSE	0
chrX_-_63569950_63574656	FALSE	FALSE	0	FALSE	0
chr1_-_161200723_161200906	FALSE	FALSE	0	FALSE	0
chr8_+_145159761_145160542	FALSE	TRUE	5	FALSE	0
chr13_+_25416299_25417881	FALSE	FALSE	0	FALSE	0
chr1_-_154560734_154561026	TRUE	TRUE	1	FALSE	0
chr4_+_3445888_3446037	FALSE	FALSE	0	FALSE	0
chr19_+_2832492_2833678	FALSE	TRUE	1	FALSE	0
chr17_-_72613604_72619720	FALSE	FALSE	0	FALSE	0
chr11_+_68830458_68831362	FALSE	TRUE	3	FALSE	0
chr15_-_28362005_28362158	FALSE	TRUE	1	FALSE	0
chr15_-_23577516_23579162	FALSE	FALSE	0	FALSE	0
chr12_+_8192761_8195253	FALSE	FALSE	0	FALSE	0
chr11_+_119155810_119155898	FALSE	FALSE	0	FALSE	0
chr2_-_37444180_37447527	FALSE	TRUE	1	FALSE	0
chr17_+_37895177_37898504	FALSE	FALSE	0	FALSE	0
chr17_+_18761574_18768781	FALSE	FALSE	0	FALSE	0
chr15_-_43904222_43904574	FALSE	FALSE	0	FALSE	0
chr19_+_17866000_17873570	FALSE	FALSE	0	FALSE	0
chr12_+_52282602_52282850	FALSE	FALSE	0	FALSE	0
chr19_-_39409453_39410401	FALSE	FALSE	0	FALSE	0
chr8_-_42042676_42045423	FALSE	TRUE	1	FALSE	0
chr10_+_107015559_107016576	FALSE	FALSE	0	FALSE	0
chr2_-_73303310_73306778	FALSE	TRUE	1	FALSE	0
chr20_-_35742548_35743575	FALSE	FALSE	0	FALSE	0
chr5_+_34840844_34845591	FALSE	FALSE	0	FALSE	0
chr8_+_146062892_146071363	FALSE	FALSE	0	FALSE	0
chr9_+_96015364_96018580	FALSE	FALSE	0	FALSE	0
chr20_+_9076989_9198036	FALSE	FALSE	0	FALSE	0
chr9_+_133993234_133995621	FALSE	FALSE	0	FALSE	0
chr10_-_108337313_108339126	FALSE	FALSE	0	FALSE	0
chr6_+_32944241_32944338	FALSE	TRUE	3	FALSE	0
chr11_+_108114845_108115514	FALSE	FALSE	0	FALSE	0
chr14_+_69908983_69919957	FALSE	FALSE	0	FALSE	0
chr2_+_97823904_97824324	FALSE	FALSE	0	FALSE	0
chr20_-_47361684_47364345	FALSE	FALSE	0	FALSE	0
chr3_+_39170423_39170562	FALSE	FALSE	0	FALSE	0
chr15_-_25620910_25683635	TRUE	TRUE	1	FALSE	0
chr20_+_62518958_62520542	FALSE	TRUE	4	FALSE	0
chr13_-_52341414_52345956	FALSE	TRUE	1	FALSE	0
chr16_-_4833558_4833649	FALSE	FALSE	0	FALSE	0
chr6_+_43156453_43160738	FALSE	FALSE	0	FALSE	0
chr10_-_134660825_134663747	FALSE	FALSE	0	FALSE	0
chr6_-_31608083_31608421	TRUE	FALSE	0	FALSE	0
chr2_-_27668855_27669126	FALSE	FALSE	0	FALSE	0
chr15_+_40246185_40247820	FALSE	FALSE	0	FALSE	0
chr10_-_21309130_21461311	FALSE	FALSE	0	FALSE	0
chr1_+_38158250_38158347	FALSE	FALSE	0	FALSE	0
chrY_+_26999579_27000979	FALSE	FALSE	0	FALSE	0
chr15_-_45777515_45778808	FALSE	FALSE	0	FALSE	0
chr15_+_91312461_91312667	FALSE	FALSE	0	FALSE	0
chr16_+_29993075_29993179	FALSE	FALSE	0	FALSE	0
chr2_-_25830190_25851039	FALSE	FALSE	0	FALSE	0
chr6_+_13182918_13206046	FALSE	FALSE	0	FALSE	0
chrX_-_39937222_39957183	FALSE	FALSE	0	FALSE	0
chr12_-_120903590_120912438	FALSE	FALSE	0	FALSE	0
chr7_-_2985590_2987208	FALSE	FALSE	0	FALSE	0
chr1_+_29019557_29023438	FALSE	FALSE	0	FALSE	0
chr7_-_65426050_65429309	FALSE	FALSE	0	FALSE	0
chr2_+_219525144_219525661	FALSE	TRUE	1	FALSE	0
chr7_+_23802542_23808613	FALSE	FALSE	0	FALSE	0
chr1_+_235564902_235577747	FALSE	FALSE	0	FALSE	0
chr3_+_66413353_66419901	FALSE	FALSE	0	FALSE	0
chr7_-_87160813_87165773	FALSE	FALSE	0	FALSE	0
chr10_-_116213242_116225456	FALSE	FALSE	0	FALSE	0
chr6_-_128040968_128134027	FALSE	FALSE	0	FALSE	0
chr3_-_27152811_27157430	FALSE	FALSE	0	FALSE	0
chr5_-_145202697_145205560	FALSE	FALSE	0	FALSE	0
chr17_-_5353726_5354126	FALSE	TRUE	1	FALSE	0
chr8_-_146003910_146005612	FALSE	FALSE	0	FALSE	0
chr14_-_71064494_71067332	FALSE	FALSE	0	FALSE	0
chr1_-_197684204_197741997	FALSE	FALSE	0	FALSE	0
chr11_-_3000467_3013483	TRUE	FALSE	0	FALSE	0
chr11_+_35232996_35236398	FALSE	FALSE	0	FALSE	0
chr17_+_61584473_61584601	FALSE	FALSE	0	FALSE	0
chr22_-_46787184_46787529	FALSE	TRUE	3	FALSE	0
chr10_+_7838118_7839009	FALSE	TRUE	1	FALSE	0
chr11_-_34174131_34175811	FALSE	TRUE	1	FALSE	0
chr12_-_56717697_56717820	FALSE	FALSE	0	FALSE	0
chr7_+_12270064_12271462	FALSE	FALSE	0	FALSE	0
chr5_-_179321614_179326188	FALSE	FALSE	0	FALSE	0
chr8_-_59496759_59498210	FALSE	FALSE	0	FALSE	0
chr16_-_72188358_72198662	FALSE	FALSE	0	FALSE	0
chr3_+_54157621_54354468	FALSE	FALSE	0	FALSE	0
chr5_-_156945896_156946846	FALSE	FALSE	0	FALSE	0
chr1_-_95367341_95367676	FALSE	TRUE	7	FALSE	0
chr5_+_54642972_54645400	TRUE	TRUE	4	FALSE	0
chr22_-_26853933_26854410	TRUE	TRUE	1	FALSE	0
chr16_-_58750717_58752099	FALSE	TRUE	9	FALSE	0
chr19_+_7914216_7914882	FALSE	TRUE	3	FALSE	0
chr22_-_18910692_18912563	FALSE	FALSE	0	FALSE	0
chr19_-_3055724_3056309	TRUE	FALSE	0	FALSE	0
chr10_+_17903512_17905543	FALSE	FALSE	0	FALSE	0
chr5_+_109178162_109181565	FALSE	FALSE	0	FALSE	0
chr8_+_142202762_142204131	FALSE	TRUE	3	FALSE	0
chr19_-_38198910_38200596	FALSE	FALSE	0	FALSE	0
chr16_+_71419551_71423651	FALSE	TRUE	1	FALSE	0
chr19_-_20135185_20150151	FALSE	FALSE	0	FALSE	0
chr1_+_206759636_206759637	FALSE	FALSE	0	FALSE	0
chr3_+_158290828_158314650	FALSE	FALSE	0	FALSE	0
chr4_-_6042443_6043885	FALSE	FALSE	0	FALSE	0
chr7_-_17861304_17865644	FALSE	TRUE	1	FALSE	0
chrX_+_47044766_47044840	FALSE	FALSE	0	FALSE	0
chr2_-_179497519_179497644	FALSE	FALSE	0	FALSE	0
chr15_+_86087186_86118361	FALSE	FALSE	0	FALSE	0
chr17_+_44400393_44405757	FALSE	FALSE	0	FALSE	0
chr19_-_51526484_51527300	FALSE	FALSE	0	FALSE	0
chr6_-_38650651_38652149	FALSE	FALSE	0	FALSE	0
chr6_-_109689528_109691613	FALSE	TRUE	10	FALSE	0
chr4_+_2632896_2641461	FALSE	FALSE	0	FALSE	0
chr19_-_15276902_15278059	FALSE	FALSE	0	FALSE	0
chr18_+_51796402_51800295	FALSE	TRUE	1	FALSE	0
chrX_+_49832819_49834533	FALSE	FALSE	0	FALSE	0
chr5_+_142593653_142601922	FALSE	FALSE	0	FALSE	0
chr5_+_94005984_94006547	FALSE	FALSE	0	FALSE	0
chr1_+_181684527_181685175	FALSE	FALSE	0	FALSE	0
chr2_-_69627670_69633153	FALSE	FALSE	0	FALSE	0
chr8_+_106456609_106573590	FALSE	FALSE	0	FALSE	0
chr13_-_75884287_75886873	FALSE	TRUE	1	FALSE	0
chr2_+_178285086_178299054	FALSE	FALSE	0	FALSE	0
chr11_-_85456815_85459314	FALSE	FALSE	0	FALSE	0
chr3_+_132051188_132056299	FALSE	FALSE	0	FALSE	0
chr10_+_7765530_7768912	FALSE	FALSE	0	FALSE	0
chr12_-_122294312_122294488	TRUE	FALSE	0	FALSE	0
chr16_+_50326736_50327264	TRUE	TRUE	5	FALSE	0
chr5_+_52189671_52193285	FALSE	FALSE	0	FALSE	0
chr7_-_6863797_6864270	FALSE	FALSE	0	FALSE	0
chr18_+_13613167_13621115	FALSE	FALSE	0	FALSE	0
chr2_+_170460771_170462548	FALSE	TRUE	1	FALSE	0
chr2_-_55479789_55481176	FALSE	FALSE	0	FALSE	0
chr16_+_23388707_23390026	FALSE	FALSE	0	FALSE	0
chr19_+_38954490_38955278	FALSE	FALSE	0	FALSE	0
chr2_-_73989975_73993544	FALSE	FALSE	0	FALSE	0
chr5_-_141980365_141993523	FALSE	FALSE	0	FALSE	0
chr9_+_116123017_116124648	FALSE	FALSE	0	FALSE	0
chr4_+_99917018_99926919	FALSE	FALSE	0	FALSE	0
chr5_-_179050165_179050595	TRUE	TRUE	123	FALSE	0
chr17_-_59938926_59940644	FALSE	FALSE	0	FALSE	0
chr4_+_129028468_129029037	TRUE	FALSE	0	FALSE	0
chr7_-_1543637_1543958	FALSE	TRUE	5	FALSE	0
chr20_-_49562299_49562383	FALSE	FALSE	0	FALSE	0
chr7_+_116849976_116859137	FALSE	FALSE	0	FALSE	0
chr12_-_111957880_111958685	FALSE	FALSE	0	FALSE	0
chr18_+_46384012_46385714	FALSE	FALSE	0	FALSE	0
chr9_-_37015191_37033982	FALSE	FALSE	0	FALSE	0
chr16_+_57144834_57147199	FALSE	TRUE	1	FALSE	0
chr9_-_85928662_85950430	FALSE	FALSE	0	FALSE	0
chr12_+_56330874_56331191	FALSE	TRUE	3	FALSE	0
chr2_-_47357399_47378396	FALSE	FALSE	0	FALSE	0
chr15_+_72699092_72699426	FALSE	FALSE	0	FALSE	0
chr17_+_38334633_38337867	FALSE	FALSE	0	FALSE	0
chr3_+_121289663_121295630	FALSE	FALSE	0	FALSE	0
chr15_-_58254374_58256082	FALSE	FALSE	0	FALSE	0
chr10_+_90773124_90773856	FALSE	FALSE	0	FALSE	0
chr3_+_183956661_183957181	FALSE	FALSE	0	FALSE	0
chr12_-_115114275_115115384	FALSE	FALSE	0	FALSE	0
chr5_-_94134837_94204037	FALSE	FALSE	0	FALSE	0
chr16_+_69356603_69358110	FALSE	TRUE	3	FALSE	0
chr11_-_71809461_71809826	FALSE	TRUE	9	FALSE	0
chr6_-_134323267_134327949	FALSE	FALSE	0	FALSE	0
chr17_+_42148551_42152677	TRUE	TRUE	8	FALSE	0
chr15_+_81230320_81234189	FALSE	FALSE	0	FALSE	0
chr13_-_39550749_39550830	FALSE	FALSE	0	FALSE	0
chr1_+_161833102_161840761	FALSE	FALSE	0	FALSE	0
chr2_+_15735677_15736857	TRUE	FALSE	0	FALSE	0
chr16_+_67915083_67915167	FALSE	FALSE	0	FALSE	0
chr19_-_35716115_35718861	FALSE	FALSE	0	FALSE	0
chr17_+_64641629_64683228	FALSE	FALSE	0	FALSE	0
chr19_+_18248171_18249824	FALSE	TRUE	1	FALSE	0
chr1_-_230975654_230979099	FALSE	TRUE	1	FALSE	0
chr12_+_132512076_132512561	FALSE	TRUE	2	FALSE	0
chr12_+_72290560_72291626	FALSE	FALSE	0	FALSE	0
chr12_+_133657658_133657858	FALSE	FALSE	0	FALSE	0
chr14_+_90864202_90866408	TRUE	TRUE	2	FALSE	0
chr4_-_17964672_17974442	FALSE	FALSE	0	FALSE	0
chr4_+_160260506_160262715	FALSE	FALSE	0	FALSE	0
chr1_-_53370762_53372190	FALSE	FALSE	0	FALSE	0
chr11_+_121031130_121032798	FALSE	FALSE	0	FALSE	0
chr15_+_89787275_89788837	TRUE	FALSE	0	FALSE	0
chr18_+_13001581_13008454	FALSE	FALSE	0	FALSE	0
chr19_+_54649779_54650336	FALSE	TRUE	1	FALSE	0
chr22_-_44112852_44127578	FALSE	FALSE	0	FALSE	0
chr19_+_33687683_33693753	FALSE	FALSE	0	FALSE	0
chr5_-_86707163_86708251	FALSE	FALSE	0	FALSE	0
chr8_-_12595653_12598382	FALSE	FALSE	0	FALSE	0
chr15_-_55485429_55486493	FALSE	FALSE	0	FALSE	0
chr13_-_20039704_20041364	FALSE	FALSE	0	FALSE	0
chr17_+_57650596_57651100	FALSE	TRUE	1	FALSE	0
chr13_+_99853821_99890680	FALSE	FALSE	0	FALSE	0
chr19_-_40424549_40430289	FALSE	FALSE	0	FALSE	0
chr2_+_32698307_32701280	FALSE	FALSE	0	FALSE	0
chr9_-_35074491_35074923	FALSE	TRUE	1	FALSE	0
chr7_-_97866233_97867820	FALSE	TRUE	1	FALSE	0
chr12_-_133220146_133220422	TRUE	TRUE	60	FALSE	0
chr13_+_77570262_77574064	FALSE	FALSE	0	FALSE	0
chr9_-_74361257_74364958	TRUE	TRUE	1	FALSE	0
chr19_+_3572992_3573289	TRUE	TRUE	3	FALSE	0
chr16_-_5140566_5143484	FALSE	TRUE	1	FALSE	0
chr8_+_110491868_110492219	FALSE	FALSE	0	FALSE	0
chr15_-_48784783_48786400	FALSE	FALSE	0	FALSE	0
chr3_-_142051376_142051808	FALSE	FALSE	0	FALSE	0
chr2_+_170662349_170663294	FALSE	TRUE	1	FALSE	0
chr3_-_141682805_141688914	FALSE	FALSE	0	FALSE	0
chr7_-_75633173_75634576	FALSE	FALSE	0	FALSE	0
chr2_+_228220477_228221701	FALSE	TRUE	1	FALSE	0
chr20_+_207987_209918	FALSE	FALSE	0	FALSE	0
chr2_-_163099502_163099831	FALSE	FALSE	0	FALSE	0
chr6_-_158538607_158538758	FALSE	FALSE	0	FALSE	0
chr21_+_17205867_17214716	FALSE	FALSE	0	FALSE	0
chr18_+_11753944_11824916	FALSE	FALSE	0	FALSE	0
chr9_-_13150687_13158016	FALSE	FALSE	0	FALSE	0
chrX_-_10469599_10491131	FALSE	FALSE	0	FALSE	0
chr1_+_160147454_160151473	FALSE	FALSE	0	FALSE	0
chr1_-_75708696_75716894	FALSE	FALSE	0	FALSE	0
chr7_+_100687100_100691264	FALSE	FALSE	0	FALSE	0
chr11_+_605724_606441	TRUE	TRUE	161	FALSE	0
chr2_+_203160560_203162101	FALSE	TRUE	2	FALSE	0
chr6_-_2955904_2959401	TRUE	FALSE	0	FALSE	0
chr21_-_46191404_46193461	FALSE	TRUE	1	FALSE	0
chr16_+_24817054_24817526	FALSE	TRUE	1	FALSE	0
chr2_+_21346918_21350472	FALSE	FALSE	0	FALSE	0
chr2_-_29462696_29473970	FALSE	FALSE	0	FALSE	0
chr10_+_73538065_73539023	FALSE	FALSE	0	FALSE	0
chr2_-_220086024_220086771	FALSE	FALSE	0	FALSE	0
chr5_-_16483581_16509451	FALSE	FALSE	0	FALSE	0
chr10_+_32735559_32740519	FALSE	FALSE	0	FALSE	0
chr1_-_10711133_10713433	FALSE	TRUE	1	FALSE	0
chr22_-_38891051_38891800	FALSE	TRUE	25	FALSE	0
chr10_-_29775486_29776091	FALSE	TRUE	1	FALSE	0
chr2_-_85051328_85059178	FALSE	FALSE	0	FALSE	0
chr11_-_124623857_124624109	FALSE	FALSE	0	FALSE	0
chrY_+_27770181_27770601	FALSE	FALSE	0	FALSE	0
chr9_+_134357195_134357757	TRUE	TRUE	1	FALSE	0
chr7_-_99669835_99672757	FALSE	TRUE	1	FALSE	0
chr7_+_148494951_148495028	FALSE	FALSE	0	FALSE	0
chr2_-_152527743_152528882	FALSE	FALSE	0	FALSE	0
chr5_+_61779120_61779836	FALSE	FALSE	0	FALSE	0
chr1_+_207644844_207646116	FALSE	FALSE	0	FALSE	0
chr7_+_87563865_87564340	FALSE	FALSE	0	FALSE	0
chr1_+_158323836_158325616	FALSE	FALSE	0	FALSE	0
chr17_+_79612655_79614926	FALSE	FALSE	0	FALSE	0
chr18_+_13387761_13621115	FALSE	FALSE	0	FALSE	0
chr2_-_62054393_62063144	FALSE	FALSE	0	FALSE	0
chrY_-_25336631_25336720	FALSE	FALSE	0	FALSE	0
chr1_+_85548087_85550228	FALSE	FALSE	0	FALSE	0
chr2_-_100289051_100343538	FALSE	FALSE	0	FALSE	0
chr10_+_97620339_97624480	FALSE	FALSE	0	FALSE	0
chr17_-_73274416_73282384	FALSE	TRUE	40	FALSE	0
chr1_+_174274265_174340116	FALSE	FALSE	0	FALSE	0
chr7_-_16902286_16913403	FALSE	FALSE	0	FALSE	0
chr5_+_60831446_60834640	FALSE	FALSE	0	FALSE	0
chr9_-_116152773_116152872	FALSE	FALSE	0	FALSE	0
chr12_+_2656690_2659108	FALSE	FALSE	0	FALSE	0
chr10_+_12148395_12149907	FALSE	TRUE	11	FALSE	0
chr8_-_145113307_145113398	FALSE	FALSE	0	FALSE	0
chr5_+_34939114_34941200	FALSE	FALSE	0	FALSE	0
chr7_-_151174501_151181822	FALSE	FALSE	0	FALSE	0
chr1_+_237965216_237969436	FALSE	FALSE	0	FALSE	0
chr13_-_51939981_51941940	FALSE	TRUE	1	FALSE	0
chr20_-_44453277_44453421	FALSE	FALSE	0	FALSE	0
chrX_+_7811793_7811853	FALSE	FALSE	0	FALSE	0
chr7_-_12428984_12433219	FALSE	FALSE	0	FALSE	0
chr2_+_70092107_70096850	TRUE	FALSE	0	FALSE	0
chr6_-_150210759_150211020	FALSE	FALSE	0	FALSE	0
chr1_+_174200493_174210620	FALSE	FALSE	0	FALSE	0
chr4_+_79768423_79772077	TRUE	FALSE	0	FALSE	0
chr1_-_159828081_159842733	FALSE	TRUE	4	FALSE	0
chr6_+_161523024_161523730	FALSE	FALSE	0	FALSE	0
chr11_+_65035039_65036142	FALSE	FALSE	0	FALSE	0
chr15_-_42438101_42438324	FALSE	FALSE	0	FALSE	0
chr17_-_10415863_10415997	FALSE	FALSE	0	FALSE	0
chr9_+_133993222_133996497	FALSE	FALSE	0	FALSE	0
chr17_-_40864503_40865226	TRUE	TRUE	4	FALSE	0
chr15_-_34445270_34446844	FALSE	FALSE	0	FALSE	0
chr11_-_62397977_62398072	FALSE	FALSE	0	FALSE	0
chr16_+_3526337_3529470	FALSE	TRUE	2	FALSE	0
chr8_-_133051370_133053290	FALSE	FALSE	0	FALSE	0
chr1_-_71440071_71477987	FALSE	FALSE	0	FALSE	0
chrX_-_124030090_124097385	FALSE	FALSE	0	FALSE	0
chr4_-_103747793_103748748	TRUE	TRUE	33	FALSE	0
chr6_+_142454334_142454986	FALSE	FALSE	0	FALSE	0
chr4_-_129878279_129880754	FALSE	FALSE	0	FALSE	0
chr14_-_74411588_74412988	FALSE	FALSE	0	FALSE	0
chr20_+_10582467_10601961	FALSE	FALSE	0	FALSE	0
chr10_+_22675888_22676751	FALSE	FALSE	0	FALSE	0
chr3_-_167742883_167745515	FALSE	TRUE	1	FALSE	0
chr19_+_36393538_36394252	FALSE	TRUE	1	FALSE	0
chr11_+_74676162_74680655	FALSE	FALSE	0	FALSE	0
chr19_-_19021880_19023792	FALSE	FALSE	0	FALSE	0
chr9_-_88200509_88201745	FALSE	FALSE	0	FALSE	0
chr8_+_145535930_145536313	FALSE	FALSE	0	FALSE	0
chr3_+_121650582_121658195	FALSE	FALSE	0	FALSE	0
chr1_+_231401166_231401457	FALSE	FALSE	0	FALSE	0
chr8_-_145111162_145111287	FALSE	TRUE	2	FALSE	0
chr10_+_134974073_134974656	FALSE	FALSE	0	FALSE	0
chr12_+_40839446_40840289	FALSE	FALSE	0	FALSE	0
chr3_+_111685550_111686524	FALSE	TRUE	1	FALSE	0
chr7_+_150748988_150749069	FALSE	FALSE	0	FALSE	0
chr2_+_109065736_109068854	FALSE	TRUE	3	FALSE	0
chr8_-_66539668_66546232	FALSE	FALSE	0	FALSE	0
chr10_+_74995076_74999069	FALSE	FALSE	0	FALSE	0
chrX_-_122766891_122767803	FALSE	FALSE	0	FALSE	0
chr17_+_18064761_18065898	FALSE	FALSE	0	FALSE	0
chr8_-_82715463_82727559	FALSE	FALSE	0	FALSE	0
chr7_-_966280_975010	FALSE	FALSE	0	FALSE	0
chr3_-_150611202_150611972	FALSE	FALSE	0	FALSE	0
chr17_-_76501527_76502801	FALSE	TRUE	3	FALSE	0
chr3_-_48373961_48375024	FALSE	FALSE	0	FALSE	0
chr18_+_32407640_32428259	FALSE	FALSE	0	FALSE	0
chr10_+_51580696_51580879	TRUE	FALSE	0	FALSE	0
chr5_+_32052836_32053874	FALSE	FALSE	0	FALSE	0
chr10_-_52566640_52569653	FALSE	FALSE	0	FALSE	0
chr17_+_33932859_33935160	FALSE	FALSE	0	FALSE	0
chr1_+_6267571_6268940	FALSE	FALSE	0	FALSE	0
chr18_-_57107048_57115101	FALSE	FALSE	0	FALSE	0
chr5_+_64079806_64081307	FALSE	FALSE	0	FALSE	0
chr19_-_5719844_5720053	FALSE	TRUE	1	FALSE	0
chr1_+_59978111_60019795	FALSE	FALSE	0	FALSE	0
chr10_+_81846014_81850135	FALSE	FALSE	0	FALSE	0
chr8_+_36703187_36703319	FALSE	FALSE	0	FALSE	0
chr17_+_33997917_33998772	FALSE	TRUE	1	FALSE	0
chr1_+_21771712_21797124	FALSE	TRUE	1	FALSE	0
chr18_-_52937194_52942849	FALSE	FALSE	0	FALSE	0
chr19_+_18451525_18453668	FALSE	FALSE	0	FALSE	0
chr12_-_10856747_10865809	TRUE	FALSE	0	FALSE	0
chr2_+_28802574_28804934	FALSE	FALSE	0	FALSE	0
chr1_-_161143517_161143648	FALSE	FALSE	0	FALSE	0
chr10_-_56129035_56138541	FALSE	FALSE	0	FALSE	0
chr17_-_73947658_73949531	FALSE	TRUE	6	FALSE	0
chr5_+_131895059_131911468	FALSE	FALSE	0	FALSE	0
chr3_-_176756222_176763916	FALSE	FALSE	0	FALSE	0
chr7_-_42189782_42191951	FALSE	FALSE	0	FALSE	0
chr6_+_35286248_35287300	FALSE	FALSE	0	FALSE	0
chr15_+_45879994_45884332	FALSE	FALSE	0	FALSE	0
chr11_-_65623713_65624355	FALSE	TRUE	2	FALSE	0
chr8_-_120770382_120772838	FALSE	FALSE	0	FALSE	0
chr4_+_1733028_1737005	TRUE	TRUE	3	FALSE	0
chr15_-_62226530_62228795	FALSE	FALSE	0	FALSE	0
chr12_-_6442682_6443256	FALSE	TRUE	2	FALSE	0
chr2_-_73215477_73226077	FALSE	FALSE	0	FALSE	0
chr17_+_79849739_79852342	FALSE	TRUE	4	FALSE	0
chr10_-_17032514_17061831	FALSE	FALSE	0	FALSE	0
chr20_-_16478323_16485016	FALSE	FALSE	0	FALSE	0
chr12_-_48145303_48145505	FALSE	FALSE	0	FALSE	0
chr19_+_36122307_36123837	FALSE	FALSE	0	FALSE	0
chr1_-_22154412_22154522	FALSE	FALSE	0	FALSE	0
chr5_-_77523356_77523955	FALSE	FALSE	0	FALSE	0
chr5_-_179743861_179743962	FALSE	FALSE	0	FALSE	0
chr1_-_11103592_11105464	FALSE	TRUE	3	FALSE	0
chr2_+_98851230_98852852	FALSE	FALSE	0	FALSE	0
chr2_-_234272_242797	FALSE	FALSE	0	FALSE	0
chr12_-_72004877_72005565	FALSE	TRUE	1	FALSE	0
chr15_-_40062811_40068599	FALSE	FALSE	0	FALSE	0
chr20_-_48715518_48729643	FALSE	FALSE	0	FALSE	0
chr1_+_150039663_150040686	TRUE	FALSE	0	FALSE	0
chr10_+_92655240_92655636	FALSE	FALSE	0	FALSE	0
chr2_+_37002210_37008869	FALSE	FALSE	0	FALSE	0
chr17_-_37420640_37421649	FALSE	FALSE	0	FALSE	0
chr21_-_27484463_27542881	FALSE	FALSE	0	FALSE	0
chr2_+_234250972_234255048	FALSE	FALSE	0	FALSE	0
chr4_-_155469005_155469980	FALSE	TRUE	4	FALSE	0
chr12_-_25034345_25047208	FALSE	FALSE	0	FALSE	0
chr6_-_34263462_34309638	TRUE	FALSE	0	FALSE	0
chr19_+_44733969_44738854	FALSE	TRUE	3	FALSE	0
chr3_+_40518848_40519408	FALSE	TRUE	3	FALSE	0
chr2_-_31609421_31610676	FALSE	FALSE	0	FALSE	0
chr1_+_28054047_28056742	FALSE	FALSE	0	FALSE	0
chr6_-_137519776_137524635	FALSE	FALSE	0	FALSE	0
chr10_+_74885267_74886392	FALSE	TRUE	1	FALSE	0
chr12_+_132313198_132322739	FALSE	FALSE	0	FALSE	0
chr2_+_69043494_69045004	FALSE	FALSE	0	FALSE	0
chr13_-_95863035_95886863	FALSE	FALSE	0	FALSE	0
chr2_+_186611537_186612039	FALSE	FALSE	0	FALSE	0
chr13_+_31000915_31001497	FALSE	FALSE	0	FALSE	0
chr1_-_232575242_232577036	FALSE	FALSE	0	FALSE	0
chr17_-_54976541_54978779	FALSE	TRUE	2	FALSE	0
chrX_-_20227522_20236917	TRUE	FALSE	0	FALSE	0
chr11_+_58714638_58715330	FALSE	FALSE	0	FALSE	0
chr12_-_112846142_112846223	FALSE	FALSE	0	FALSE	0
chr9_-_70465794_70467483	FALSE	FALSE	0	FALSE	0
chr6_+_144844324_144852187	FALSE	FALSE	0	FALSE	0
chr8_+_74233312_74234913	FALSE	TRUE	2	FALSE	0
chr11_+_32605475_32608557	TRUE	FALSE	0	FALSE	0
chr12_-_58158994_58159079	FALSE	FALSE	0	FALSE	0
chr15_-_78486362_78486847	FALSE	FALSE	0	FALSE	0
chr1_+_86047967_86048098	FALSE	FALSE	0	FALSE	0
chr19_-_50504111_50510825	FALSE	TRUE	1	FALSE	0
chr19_-_58485571_58485679	FALSE	FALSE	0	FALSE	0
chr3_+_141006295_141011109	FALSE	FALSE	0	FALSE	0
chr3_+_150285553_150285688	FALSE	FALSE	0	FALSE	0
chr12_+_124130108_124135540	FALSE	FALSE	0	FALSE	0
chr4_+_152198376_152204268	FALSE	FALSE	0	FALSE	0
chr7_-_81355333_81358920	FALSE	FALSE	0	FALSE	0
chr20_-_48746227_48747392	FALSE	TRUE	2	FALSE	0
chr16_+_2018003_2018434	FALSE	TRUE	1	FALSE	0
chr15_+_22739627_22739722	FALSE	FALSE	0	FALSE	0
chr12_+_110940159_110941610	FALSE	FALSE	0	FALSE	0
chr9_-_131403218_131418819	FALSE	FALSE	0	FALSE	0
chr2_-_107064069_107068660	FALSE	FALSE	0	FALSE	0
chr17_-_49098726_49109041	FALSE	FALSE	0	FALSE	0
chr6_-_13800614_13801519	FALSE	TRUE	1	FALSE	0
chr1_-_151108240_151108486	FALSE	FALSE	0	FALSE	0
chr2_-_178705110_178740585	FALSE	FALSE	0	FALSE	0
chr11_+_67188311_67188409	FALSE	FALSE	0	FALSE	0
chr7_-_156786875_156801691	FALSE	TRUE	2	FALSE	0
chr4_-_114435069_114436224	FALSE	FALSE	0	FALSE	0
chrX_-_53408008_53409152	FALSE	FALSE	0	FALSE	0
chr11_+_581597_581964	TRUE	TRUE	3	FALSE	0
chr1_+_204092091_204092239	FALSE	TRUE	2	FALSE	0
chr9_+_131349977_131351087	FALSE	TRUE	1	FALSE	0
chr22_-_38699014_38699142	FALSE	FALSE	0	FALSE	0
chr9_+_78772078_78773898	FALSE	FALSE	0	FALSE	0
chr9_+_130214578_130216774	FALSE	TRUE	1	FALSE	0
chr19_-_18707600_18707701	FALSE	FALSE	0	FALSE	0
chr22_-_34157545_34318608	FALSE	FALSE	0	FALSE	0
chr15_-_81650632_81650742	FALSE	FALSE	0	FALSE	0
chr14_+_31099771_31107389	FALSE	FALSE	0	FALSE	0
chr15_-_66386832_66416236	FALSE	FALSE	0	FALSE	0
chr8_+_110400779_110401307	FALSE	FALSE	0	FALSE	0
chr16_+_2503538_2505395	TRUE	TRUE	2	FALSE	0
chr3_-_108117687_108117921	FALSE	FALSE	0	FALSE	0
chr8_-_19572535_19615360	FALSE	FALSE	0	FALSE	0
chr3_+_155637127_155639975	FALSE	FALSE	0	FALSE	0
chr1_+_181003210_181024360	FALSE	FALSE	0	FALSE	0
chr2_+_189859320_189859449	FALSE	FALSE	0	FALSE	0
chr3_-_133557103_133558349	FALSE	TRUE	4	FALSE	0
chr1_+_44084420_44084718	FALSE	TRUE	1	FALSE	0
chr4_-_438221_466363	FALSE	FALSE	0	FALSE	0
chr2_+_61390090_61390186	FALSE	FALSE	0	FALSE	0
chr13_+_29394748_29413914	FALSE	FALSE	0	FALSE	0
chr16_-_8953192_8955498	FALSE	TRUE	2	FALSE	0
chr19_-_14166237_14167240	FALSE	FALSE	0	FALSE	0
chr4_-_143348630_143350325	FALSE	FALSE	0	FALSE	0
chr2_-_47388997_47389424	TRUE	TRUE	1	FALSE	0
chr14_-_21825525_21826085	FALSE	FALSE	0	FALSE	0
chr1_+_225451963_225452883	FALSE	FALSE	0	FALSE	0
chr1_+_202432225_202457660	FALSE	FALSE	0	FALSE	0
chr1_+_36384855_36385099	FALSE	TRUE	1	FALSE	0
chr14_-_75378083_75378496	FALSE	TRUE	1	FALSE	0
chr6_+_3123994_3127475	FALSE	FALSE	0	FALSE	0
chr15_+_42695975_42701500	FALSE	TRUE	1	FALSE	0
chr3_+_12229112_12231989	FALSE	FALSE	0	FALSE	0
chr16_+_19648978_19651336	FALSE	TRUE	3	FALSE	0
chr17_+_45660215_45662865	FALSE	TRUE	1	FALSE	0
chr11_+_118443265_118444334	FALSE	TRUE	1	FALSE	0
chr4_-_162402321_162421167	FALSE	FALSE	0	FALSE	0
chrX_+_100663307_100666923	FALSE	FALSE	0	FALSE	0
chr3_+_10916780_10953774	FALSE	FALSE	0	FALSE	0
chr21_-_47635707_47636302	TRUE	FALSE	0	FALSE	0
chr16_-_71983916_71984016	FALSE	FALSE	0	FALSE	0
chr11_+_68702026_68702766	TRUE	TRUE	13	FALSE	0
chr2_-_167313586_167318898	FALSE	FALSE	0	FALSE	0
chrX_-_16638455_16657269	FALSE	FALSE	0	FALSE	0
chr8_+_7716807_7718167	FALSE	FALSE	0	FALSE	0
chr16_+_30768280_30771439	FALSE	FALSE	0	FALSE	0
chr1_-_9117667_9118210	FALSE	FALSE	0	FALSE	0
chr19_+_36250892_36252919	FALSE	FALSE	0	FALSE	0
chr22_+_21822720_21823067	FALSE	FALSE	0	FALSE	0
chr11_-_62394825_62396240	TRUE	FALSE	0	FALSE	0
chr20_-_3131428_3140411	FALSE	FALSE	0	FALSE	0
chr17_+_17701827_17707069	FALSE	FALSE	0	FALSE	0
chr17_-_67045631_67047171	FALSE	FALSE	0	FALSE	0
chr6_-_35945128_35949897	FALSE	FALSE	0	FALSE	0
chr10_+_105128305_105133114	FALSE	FALSE	0	FALSE	0
chr11_+_105842755_105845036	FALSE	FALSE	0	FALSE	0
chr19_-_4719953_4722510	TRUE	TRUE	1	FALSE	0
chr22_+_31033056_31045146	FALSE	FALSE	0	FALSE	0
chrX_+_48661344_48673435	TRUE	FALSE	0	FALSE	0
chr15_+_91433508_91433630	FALSE	FALSE	0	FALSE	0
chr22_-_36907833_36908506	FALSE	TRUE	15	FALSE	0
chr12_-_114397708_114397863	FALSE	TRUE	6	FALSE	0
chr7_+_94035038_94035561	FALSE	FALSE	0	FALSE	0
chr12_+_104480792_104481763	FALSE	FALSE	0	FALSE	0
chr16_+_20818413_20824511	FALSE	TRUE	3	FALSE	0
chr1_-_75190518_75196065	FALSE	TRUE	1	FALSE	0
chr19_+_17657606_17662594	FALSE	FALSE	0	FALSE	0
chr2_-_150436162_150438640	FALSE	TRUE	1	FALSE	0
chr13_-_73337745_73340109	FALSE	TRUE	1	FALSE	0
chr8_-_130774977_130777873	FALSE	FALSE	0	FALSE	0
chr2_-_211167516_211168265	FALSE	FALSE	0	FALSE	0
chr1_+_171283552_171285324	FALSE	TRUE	1	FALSE	0
chr7_-_148524358_148525831	FALSE	TRUE	11	FALSE	0
chr15_+_99192904_99250790	FALSE	FALSE	0	FALSE	0
chr2_+_85040254_85041094	FALSE	FALSE	0	FALSE	0
chr15_-_43893749_43895439	FALSE	FALSE	0	FALSE	0
chr1_+_109704636_109707120	FALSE	FALSE	0	FALSE	0
chr5_+_224636_225997	TRUE	TRUE	18	FALSE	0
chr3_+_127390456_127391110	FALSE	FALSE	0	FALSE	0
chr1_-_9804063_9804452	FALSE	TRUE	3	FALSE	0
chr4_-_57211456_57215428	FALSE	FALSE	0	FALSE	0
chr20_-_60886363_60886456	FALSE	FALSE	0	FALSE	0
chr11_+_75429024_75431036	FALSE	FALSE	0	FALSE	0
chr17_-_56052261_56056512	FALSE	FALSE	0	FALSE	0
chr1_+_26153317_26156177	FALSE	TRUE	1	FALSE	0
chr17_+_7249810_7250126	FALSE	FALSE	0	FALSE	0
chr3_-_193023457_193025115	FALSE	FALSE	0	FALSE	0
chr21_+_47775541_47776888	FALSE	TRUE	34	FALSE	0
chr6_-_32803136_32803419	FALSE	TRUE	14	FALSE	0
chr11_+_64700364_64700616	FALSE	FALSE	0	FALSE	0
chr2_-_241459526_241459778	FALSE	FALSE	0	FALSE	0
chr12_-_21790128_21791286	FALSE	FALSE	0	FALSE	0
chr17_-_61897798_61898198	FALSE	FALSE	0	FALSE	0
chr19_+_4306038_4306194	FALSE	FALSE	0	FALSE	0
chr10_+_89718352_89720650	FALSE	FALSE	0	FALSE	0
chr11_-_94917758_94918419	FALSE	FALSE	0	FALSE	0
chr11_-_33127463_33127543	FALSE	FALSE	0	FALSE	0
chr6_+_117248702_117249921	FALSE	FALSE	0	FALSE	0
chr4_-_170400685_170428865	FALSE	FALSE	0	FALSE	0
chr17_-_8133786_8133880	FALSE	FALSE	0	FALSE	0
chr5_-_96122253_96124233	FALSE	FALSE	0	FALSE	0
chr9_-_19116647_19118318	TRUE	FALSE	0	FALSE	0
chrX_-_100277051_100278458	FALSE	FALSE	0	FALSE	0
chr12_+_79371711_79837852	FALSE	FALSE	0	FALSE	0
chr3_+_57281505_57282220	FALSE	TRUE	1	FALSE	0
chr6_+_43578460_43581467	FALSE	FALSE	0	FALSE	0
chr22_-_50720510_50720612	FALSE	FALSE	0	FALSE	0
chr19_+_18682697_18684102	TRUE	TRUE	1	FALSE	0
chr20_+_42196639_42198024	FALSE	FALSE	0	FALSE	0
chr9_+_133260185_133260946	FALSE	FALSE	0	FALSE	0
chr16_+_692043_692119	FALSE	TRUE	1	FALSE	0
chr14_-_35074923_35077235	FALSE	FALSE	0	FALSE	0
chr20_-_3218234_3219740	TRUE	FALSE	0	FALSE	0
chr1_-_36602923_36603396	TRUE	TRUE	5	FALSE	0
chr17_+_43907936_43908245	FALSE	FALSE	0	FALSE	0
chr11_-_59420491_59421455	FALSE	FALSE	0	FALSE	0
chr22_-_19379737_19381864	TRUE	FALSE	0	FALSE	0
chr19_-_44065172_44079061	FALSE	FALSE	0	FALSE	0
chr5_-_64886129_64887274	FALSE	FALSE	0	FALSE	0
chr15_+_42614218_42618495	FALSE	FALSE	0	FALSE	0
chr3_+_184021254_184021430	FALSE	FALSE	0	FALSE	0
chr2_+_231223847_231226328	FALSE	FALSE	0	FALSE	0
chr1_+_174973969_174975880	FALSE	FALSE	0	FALSE	0
chr6_+_31950280_31950494	FALSE	FALSE	0	FALSE	0
chr3_+_33339217_33400458	FALSE	FALSE	0	FALSE	0
chr18_+_50683882_50705331	FALSE	FALSE	0	FALSE	0
chr1_-_177901941_177902348	FALSE	FALSE	0	FALSE	0
chrX_-_107447642_107448668	FALSE	FALSE	0	FALSE	0
chr15_+_52311579_52338026	FALSE	TRUE	1	FALSE	0
chr17_+_34539292_34539765	FALSE	FALSE	0	FALSE	0
chr11_-_78419560_78423526	FALSE	FALSE	0	FALSE	0
chr5_+_139751209_139751826	FALSE	FALSE	0	FALSE	0
chr20_+_2376082_2377151	FALSE	FALSE	0	FALSE	0
chr4_-_76507108_76521430	FALSE	FALSE	0	FALSE	0
chr1_-_33820167_33820441	FALSE	FALSE	0	FALSE	0
chr14_+_24642250_24642334	FALSE	FALSE	0	FALSE	0
chr12_-_48739257_48741034	FALSE	FALSE	0	FALSE	0
chr17_+_55693445_55704589	FALSE	FALSE	0	FALSE	0
chr16_+_30723065_30723155	FALSE	FALSE	0	FALSE	0
chr6_+_43488786_43529136	FALSE	FALSE	0	FALSE	0
chr5_-_145500066_145502054	FALSE	FALSE	0	FALSE	0
chr12_-_72029360_72030269	FALSE	FALSE	0	FALSE	0
chr12_-_6155983_6161708	FALSE	FALSE	0	FALSE	0
chr10_+_22634747_22653781	FALSE	FALSE	0	FALSE	0
chr20_-_31222072_31291824	FALSE	FALSE	0	FALSE	0
chr10_-_55780176_55782651	FALSE	FALSE	0	FALSE	0
chr1_+_227072383_227073238	FALSE	FALSE	0	FALSE	0
chrX_-_152711102_152713205	FALSE	FALSE	0	FALSE	0
chr14_-_45415131_45431048	FALSE	FALSE	0	FALSE	0
chr12_-_48135385_48137769	FALSE	FALSE	0	FALSE	0
chr11_+_61493554_61495624	FALSE	TRUE	1	FALSE	0
chr15_-_37188887_37221416	FALSE	FALSE	0	FALSE	0
chr1_-_114367794_114372213	FALSE	FALSE	0	FALSE	0
chr14_+_37709774_37716307	FALSE	FALSE	0	FALSE	0
chr15_-_34678942_34680033	FALSE	FALSE	0	FALSE	0
chr17_+_73231296_73231672	FALSE	TRUE	1	FALSE	0
chr4_+_6996029_6998051	TRUE	FALSE	0	FALSE	0
chrX_-_55290358_55290978	FALSE	FALSE	0	FALSE	0
chr5_+_140080497_140081590	FALSE	FALSE	0	FALSE	0
chr9_+_139992389_139995456	FALSE	TRUE	4	FALSE	0
chr17_-_73838694_73838937	TRUE	TRUE	30	FALSE	0
chr2_+_242257014_242263630	TRUE	TRUE	9	FALSE	0
chr3_-_49722815_49722903	FALSE	FALSE	0	FALSE	0
chr11_-_65655603_65655813	FALSE	FALSE	0	FALSE	0
chr3_-_195486132_195487754	FALSE	FALSE	0	FALSE	0
chr15_+_41862354_41862437	FALSE	FALSE	0	FALSE	0
chr5_+_140071341_140073075	FALSE	FALSE	0	FALSE	0
chr6_-_39874893_39877578	FALSE	FALSE	0	FALSE	0
chr11_+_60265067_60269455	FALSE	FALSE	0	FALSE	0
chr3_+_100035031_100037912	FALSE	FALSE	0	FALSE	0
chr1_-_13001395_13002061	FALSE	FALSE	0	FALSE	0
chrX_+_48682704_48682953	FALSE	TRUE	7	FALSE	0
chr16_+_89180895_89187208	FALSE	FALSE	0	FALSE	0
chr5_+_149756183_149758467	FALSE	FALSE	0	FALSE	0
chr8_+_6605349_6612571	FALSE	FALSE	0	FALSE	0
chrX_+_48371107_48372514	FALSE	FALSE	0	FALSE	0
chr19_-_3983289_3984133	TRUE	TRUE	6	FALSE	0
chr19_-_50166771_50167699	TRUE	TRUE	2	FALSE	0
chr12_+_122188345_122190033	FALSE	FALSE	0	FALSE	0
chrY_-_2159644_2276785	FALSE	FALSE	0	FALSE	0
chr13_+_42888076_42891663	FALSE	FALSE	0	FALSE	0
chr15_+_42699353_42700134	FALSE	FALSE	0	FALSE	0
chr5_-_123985390_124036706	FALSE	FALSE	0	FALSE	0
chr3_-_25665936_25666172	FALSE	FALSE	0	FALSE	0
chr16_-_5094837_5097878	FALSE	FALSE	0	FALSE	0
chr17_+_67513044_67513640	FALSE	FALSE	0	FALSE	0
chr14_+_91636530_91639632	FALSE	FALSE	0	FALSE	0
chr2_+_48011244_48018065	FALSE	FALSE	0	FALSE	0
chr7_+_149556615_149557471	FALSE	TRUE	2	FALSE	0
chr16_-_11615968_11617275	FALSE	FALSE	0	FALSE	0
chr10_+_81463747_81465797	FALSE	FALSE	0	FALSE	0
chr15_-_43508651_43513013	FALSE	FALSE	0	FALSE	0
chr1_-_207224192_207225529	FALSE	FALSE	0	FALSE	0
chrY_+_27020194_27029910	FALSE	FALSE	0	FALSE	0
chr5_+_80419586_80422892	FALSE	FALSE	0	FALSE	0
chr1_-_32198744_32201180	FALSE	FALSE	0	FALSE	0
chr8_+_67387187_67408671	FALSE	FALSE	0	FALSE	0
chr9_-_27950704_28012352	FALSE	FALSE	0	FALSE	0
chrX_-_151903023_151903024	FALSE	FALSE	0	FALSE	0
chr11_+_65649800_65649900	FALSE	FALSE	0	FALSE	0
chrX_-_148615425_148615426	FALSE	FALSE	0	FALSE	0
chr11_+_94250853_94261249	FALSE	FALSE	0	FALSE	0
chr4_-_47647211_47655569	FALSE	FALSE	0	FALSE	0
chr12_-_121765034_121766118	TRUE	FALSE	0	FALSE	0
chr19_+_7441643_7443279	FALSE	FALSE	0	FALSE	0
chr3_+_52445263_52446826	FALSE	FALSE	0	FALSE	0
chr20_-_60968079_60968495	FALSE	TRUE	14	FALSE	0
chr2_-_39053189_39053657	FALSE	FALSE	0	FALSE	0
chr12_-_75693691_75698536	FALSE	FALSE	0	FALSE	0
chr5_-_38952527_38953086	FALSE	FALSE	0	FALSE	0
chr9_+_101796866_101797295	FALSE	FALSE	0	FALSE	0
chrX_+_41203381_41203491	FALSE	FALSE	0	FALSE	0
chr10_+_69957235_69959124	FALSE	FALSE	0	FALSE	0
chr2_-_183866997_183867701	FALSE	FALSE	0	FALSE	0
chr12_+_122064778_122064779	FALSE	FALSE	0	FALSE	0
chr14_-_102974886_102975865	TRUE	TRUE	2	FALSE	0
chr2_+_219265838_219266286	TRUE	FALSE	0	FALSE	0
chr1_+_43300825_43301402	TRUE	FALSE	0	FALSE	0
chr17_-_80972395_80992910	FALSE	FALSE	0	FALSE	0
chr4_+_77940414_77941654	FALSE	FALSE	0	FALSE	0
chr8_+_48878967_48879924	FALSE	TRUE	8	FALSE	0
chrX_-_153581825_153581921	FALSE	TRUE	2	FALSE	0
chrX_-_49455977_49458701	FALSE	FALSE	0	FALSE	0
chr17_+_80724244_80726295	FALSE	FALSE	0	FALSE	0
chr2_+_128934472_128935405	FALSE	TRUE	1	FALSE	0
chr1_-_153935223_153935652	FALSE	TRUE	2	FALSE	0
chr6_+_72006520_72011088	FALSE	FALSE	0	FALSE	0
chr17_+_73752698_73752784	FALSE	FALSE	0	FALSE	0
chr6_-_136597646_136599002	TRUE	TRUE	1	FALSE	0
chr2_-_85895374_85895796	FALSE	FALSE	0	FALSE	0
chr4_-_83280792_83295076	TRUE	FALSE	0	FALSE	0
chr2_-_40366816_40387904	FALSE	FALSE	0	FALSE	0
chrX_-_50130651_50131524	FALSE	FALSE	0	FALSE	0
chr15_+_91415456_91418811	FALSE	FALSE	0	FALSE	0
chr19_-_5265207_5273452	FALSE	FALSE	0	FALSE	0
chr5_+_118407351_118433673	FALSE	TRUE	1	FALSE	0
chr6_+_34953055_34957000	FALSE	FALSE	0	FALSE	0
chr2_+_220307872_220309374	TRUE	TRUE	4	FALSE	0
chrX_+_108781360_108784703	FALSE	FALSE	0	FALSE	0
chr19_+_56001362_56001664	FALSE	TRUE	1	FALSE	0
chr1_+_92604987_92606671	FALSE	FALSE	0	FALSE	0
chr16_-_3708866_3711987	FALSE	FALSE	0	FALSE	0
chr4_+_177089934_177093525	FALSE	FALSE	0	FALSE	0
chr1_+_154516586_154516847	FALSE	FALSE	0	FALSE	0
chr5_-_146070803_146077541	FALSE	FALSE	0	FALSE	0
chr1_-_13447967_13448084	FALSE	FALSE	0	FALSE	0
chr12_-_133433216_133433990	FALSE	FALSE	0	FALSE	0
chr19_+_46262291_46262671	FALSE	TRUE	1	FALSE	0
chr7_-_5401353_5401527	FALSE	FALSE	0	FALSE	0
chr4_+_17824746_17825269	FALSE	FALSE	0	FALSE	0
chr17_+_7919159_7919244	FALSE	FALSE	0	FALSE	0
chr19_+_52431247_52432984	FALSE	FALSE	0	FALSE	0
chr2_-_225672501_225672627	FALSE	FALSE	0	FALSE	0
chr4_+_42041070_42051393	FALSE	FALSE	0	FALSE	0
chrX_+_21581570_21608689	FALSE	FALSE	0	FALSE	0
chr5_-_137909815_137910459	TRUE	TRUE	13	FALSE	0
chr5_+_172111141_172113173	FALSE	FALSE	0	FALSE	0
chr7_+_6621882_6622936	FALSE	FALSE	0	FALSE	0
chr10_+_103292827_103294417	FALSE	FALSE	0	FALSE	0
chr20_+_8131018_8352028	FALSE	FALSE	0	FALSE	0
chr14_-_21882577_21883096	FALSE	FALSE	0	FALSE	0
chr14_-_60074210_60097163	FALSE	FALSE	0	FALSE	0
chr7_+_29846294_29874283	FALSE	FALSE	0	FALSE	0
chr19_-_40590705_40595166	FALSE	FALSE	0	FALSE	0
chrX_-_19610265_19613066	FALSE	FALSE	0	FALSE	0
chr10_-_33225351_33242520	FALSE	FALSE	0	FALSE	0
chrX_-_47002143_47003871	FALSE	FALSE	0	FALSE	0
chr5_+_138163407_138221900	FALSE	FALSE	0	FALSE	0
chr2_+_128914920_128917087	FALSE	FALSE	0	FALSE	0
chr12_-_75717002_75719018	FALSE	FALSE	0	FALSE	0
chrX_+_105883951_105891542	FALSE	FALSE	0	FALSE	0
chr10_-_79753125_79759738	FALSE	FALSE	0	FALSE	0
chr6_-_30638243_30638566	FALSE	TRUE	4	FALSE	0
chr11_+_57559145_57561481	TRUE	FALSE	0	FALSE	0
chr10_-_34739376_34759012	FALSE	FALSE	0	FALSE	0
chr10_+_73406374_73434868	FALSE	FALSE	0	FALSE	0
chr17_-_8046153_8046583	TRUE	TRUE	15	FALSE	0
chr3_+_50312484_50312732	FALSE	TRUE	1	FALSE	0
chr17_-_65353547_65362527	TRUE	TRUE	3	FALSE	0
chr10_+_76970696_76970891	TRUE	TRUE	9	FALSE	0
chr16_-_71768610_71772844	FALSE	FALSE	0	FALSE	0
chr11_-_118923541_118924832	TRUE	FALSE	0	FALSE	0
chr17_+_18872735_18874325	FALSE	FALSE	0	FALSE	0
chr12_-_53086664_53088409	FALSE	FALSE	0	FALSE	0
chr17_-_77769922_77770048	FALSE	FALSE	0	FALSE	0
chr15_+_75310876_75311129	FALSE	FALSE	0	FALSE	0
chr10_-_97174412_97181717	FALSE	FALSE	0	FALSE	0
[truncated: 228,699+ more rows]

## Sheet: Supplementary Data 10
Supplementary Figure 5A Source Data
[truncated: 4 more rows]

[truncated: 3 more sheets: Supplementary Data 11, Supplementary Data 12, Supplementary Data 13]
