# Supplementary material for: The debranching enzyme Dbr1 regulates lariat turnover and intron splicing
Source: Nat Commun. 2024 May 30;15:4617. doi: 10.1038/s41467-024-48696-1 (PMC11139901; doi:10.1038/s41467-024-48696-1)
Supplement: Supplementary file 6 — Source Data [file 41467_2024_48696_MOESM6_ESM.xlsx]

## Sheet: figure_1A
Figure 1A	anti-Dbr1
	anti-GAPDH

## Sheet: figure_1B
Figure 1B		rep_1	rep_2	rep_3	rep_4	mean
	WT	0.31	0.33	0.31	0.31	0.315
	C9	0.28	0.28	0.27	0.28	0.2775
	C19	0.001537	0.003078	0.002784	0.000967591	0.00209165
	C22	0.009948	0.01	0.01	0.05	0.019987
	blank	0.003439	0.003689	0.002701	0.003652	0.00337025

## Sheet: figure_1D
Figure 1D	seed_name	cell_count	nuc_count	nuc_pct	cyto_pct	sample_label
	0124-076	8	7	87.5	12.5	293T
	0176-092	3	3	100	0	293T
	0210-066	5	4	80	20	293T
	0219-015	7	6	85.71	14.29	293T
	0221-085	3	3	100	0	293T
	0250-066	3	3	100	0	293T
	0256-046	5	5	100	0	293T
	0319-069	8	7	87.5	12.5	293T
	0333-059	4	4	100	0	293T
	0337-082	6	5	83.33	16.67	293T
	0364-058	7	6	85.71	14.29	293T
	0380-078	8	8	100	0	293T
	0387-028	6	6	100	0	293T
	0400-045	9	7	77.78	22.22	293T
	0424-076	14	9	64.29	35.71	293T
	0433-050	6	5	83.33	16.67	293T
	0491-059	8	8	100	0	293T
	0519-071	8	8	100	0	293T
	0550-035	6	6	100	0	293T
	0579-048	12	10	83.33	16.67	293T
	0718-077	7	6	85.71	14.29	293T
	0737-081	10	8	80	20	293T
	0823-065	3	3	100	0	293T
	0858-051	5	4	80	20	293T
	0861-053	8	8	100	0	293T
	0879-103	3	3	100	0	293T
	0888-063	11	10	90.91	9.09	293T
	0922-050	10	9	90	10	293T
	0939-090	6	5	83.33	16.67	293T
	0970-062	8	7	87.5	12.5	293T
	1005-030	9	8	88.89	11.11	293T
	1020-075	5	2	40	60	293T
	1121-029	6	6	100	0	293T
	0181-076	53	36	67.92	32.08	C22
	0198-011	46	32	69.57	30.43	C22
	0229-071	69	52	75.36	24.64	C22
	0338-101	11	9	81.82	18.18	C22
	0390-096	29	20	68.97	31.03	C22
	0390-096	29	20	68.97	31.03	C22
	0396-047	37	23	62.16	37.84	C22
	0487-058	19	12	63.16	36.84	C22
	0495-018	38	28	73.68	26.32	C22
	0506-103	52	41	78.85	21.15	C22
	0574-065	35	25	71.43	28.57	C22
	0587-069	44	28	63.64	36.36	C22
	0625-090	28	21	75	25	C22
	0722-051	35	20	57.14	42.86	C22
	0737-025	37	25	67.57	32.43	C22
	0743-079	40	27	67.5	32.5	C22
	0816-012	53	43	81.13	18.87	C22
	0872-045	42	25	59.52	40.48	C22
	0922-063	36	26	72.22	27.78	C22
	0923-092	67	47	70.15	29.85	C22
	0938-064	56	39	69.64	30.36	C22
	0269-020	9	9	100	0	293T
	0842-079	3	3	100	0	293T
	0135-035	17	15	88.24	11.76	C22
	0201-046	21	17	80.95	19.05	C22
	0213-016	18	15	83.33	16.67	C22
	0234-073	22	16	72.73	27.27	C22
	0236-047	10	7	70	30	C22
	0257-070	15	14	93.33	6.67	C22
	0279-025	29	19	65.52	34.48	C22
	0296-054	32	30	93.75	6.25	C22
	0309-091	9	5	55.56	44.44	C22
	0326-035	12	11	91.67	8.33	C22
	0337-062	13	9	69.23	30.77	C22
	0353-081	19	14	73.68	26.32	C22
	0407-030	10	6	60	40	C22
	0439-090	19	15	78.95	21.05	C22
	0479-068	47	39	82.98	17.02	C22
	0487-040	27	18	66.67	33.33	C22
	0495-091	9	4	44.44	55.56	C22
	0513-075	20	14	70	30	C22
	0521-051	43	33	76.74	23.26	C22
	0562-038	12	8	66.67	33.33	C22
	0562-084	27	21	77.78	22.22	C22
	0568-028	20	16	80	20	C22
	0586-046	14	10	71.43	28.57	C22
	0589-034	42	31	73.81	26.19	C22
	0638-067	65	56	86.15	13.85	C22
	0638-070	30	24	80	20	C22
	0673-051	25	22	88	12	C22
	0678-041	9	7	77.78	22.22	C22
	0698-056	13	13	100	0	C22
	0716-032	23	17	73.91	26.09	C22
	0716-049	32	21	65.62	34.38	C22
	0746-086	9	6	66.67	33.33	C22
	0771-047	6	5	83.33	16.67	C22
	0816-028	36	23	63.89	36.11	C22
	0823-086	14	13	92.86	7.14	C22
	0918-073	30	19	63.33	36.67	C22
	0965-046	4	1	25	75	C22

## Sheet: figure_2A
Figure 2A	sample	lariat_reads	mapped_reads	lariat_recovery_rate
	293T	120	81804822	1.46691e-06
	293T	158	79474675	1.98805e-06
	C19	9396	143491410	6.54813e-05
	C22	9629	142396149	6.76212e-05

## Sheet: figure_2B
Figure 2B	cell_line	tx_id	intron_id	intron_cov	hek_mean_cov	cov_fc	hek_mean_tpm	ko_tpm
	C22	ENST00000704295	chr10_+_293406_294275	3471.78	1314	2.64215	0.0551333	0.055015
	C19	ENST00000704295	chr10_+_294548_294842	636.309	314.374	2.02405	0.0551333	0.075435
	C22	ENST00000704295	chr10_+_294548_294842	399.891	314.374	1.27202	0.0551333	0.055015
	C19	ENST00000280886	chr10_-_375541_387138	982.823	145.982	6.73247	0.721359	0.833314
	C19	ENST00000280886	chr10_-_409251_410313	171.604	4.2762	40.13	0.721359	0.833314
	C22	ENST00000280886	chr10_-_409251_410313	344.74	4.2762	80.6184	0.721359	0.597551
	C19	ENST00000280886	chr10_-_410522_412214	379.209	30.5548	12.4108	0.721359	0.833314
	C22	ENST00000280886	chr10_-_410522_412214	731.318	30.5548	23.9347	0.721359	0.597551
	C19	ENST00000280886	chr10_-_430086_430485	38.4009	1.47875	25.9684	0.721359	0.833314
	C22	ENST00000280886	chr10_-_430086_430485	66.9399	1.47875	45.2677	0.721359	0.597551
	C19	ENST00000280886	chr10_-_436033_436203	141.603	11.3563	12.4692	0.721359	0.833314
	C22	ENST00000280886	chr10_-_436033_436203	204.167	11.3563	17.9783	0.721359	0.597551
	C22	ENST00000280886	chr10_-_436313_436679	103.757	0.398913	260.099	0.721359	0.597551
	C19	ENST00000280886	chr10_-_461828_465004	712.817	66.6549	10.6941	0.721359	0.833314
	C22	ENST00000280886	chr10_-_461828_465004	1055.98	66.6549	15.8425	0.721359	0.597551
	C19	ENST00000316157	chr10_-_863829_866739	588.846	86.0458	6.8434	4.5998	6.23423
	C22	ENST00000316157	chr10_-_863829_866739	522.208	86.0458	6.06896	4.5998	5.93058
	C22	ENST00000316157	chr10_-_871256_871703	34.0607	8.62393	3.94956	4.5998	5.93058
	C19	ENST00000316157	chr10_-_882446_888871	431.008	109.826	3.92446	4.5998	6.23423
	C22	ENST00000360803	chr10_+_1043248_1044942	104.884	24.971	4.20022	3.62401	10.4592
	C19	ENST00000360803	chr10_+_1051847_1052957	338.909	9.16312	36.9862	3.62401	8.75456
	C22	ENST00000360803	chr10_+_1051847_1052957	257.859	9.16312	28.1409	3.62401	10.4592
	C22	ENST00000360803	chr10_+_1053068_1054897	108.708	22.2887	4.87727	3.62401	10.4592
	C22	ENST00000360803	chr10_+_1054975_1055468	28.2048	3.22874	8.73555	3.62401	10.4592
	C19	ENST00000429642	chr10_-_1089333_1089938	1421.45	339.079	4.19209	0.20193	0.398888
	C22	ENST00000429642	chr10_-_1089333_1089938	1927.05	339.079	5.68318	0.20193	0.187333
	C22	ENST00000699222	chr10_+_3149501_3150892	2907.93	179.088	16.2374	0.277235	0.447741
	C19	ENST00000699222	chr10_+_3150985_3151546	270.414	19.0662	14.1829	0.277235	0.403086
	C22	ENST00000699222	chr10_+_3150985_3151546	303.747	19.0662	15.9312	0.277235	0.447741
	C19	ENST00000699222	chr10_+_3155380_3155563	29.7703	3.64929	8.15784	0.277235	0.403086
	C19	ENST00000699222	chr10_+_3155710_3158967	1818.47	268.153	6.78146	0.277235	0.403086
	C22	ENST00000699222	chr10_+_3155710_3158967	1284.22	268.153	4.78914	0.277235	0.447741
	C19	ENST00000699222	chr10_+_3175506_3176674	885.667	258.521	3.4259	0.277235	0.403086
	C22	ENST00000699222	chr10_+_3175506_3176674	643.229	258.521	2.48811	0.277235	0.447741
	C19	ENST00000224949	chr10_-_3180529_3181095	90.4032	7.29549	12.3917	6.83253	10.0881
	C22	ENST00000224949	chr10_-_3180529_3181095	78.1231	7.29549	10.7084	6.83253	9.35703
	C19	ENST00000224949	chr10_-_3189442_3189763	10.21	4.36476	2.33919	6.83253	10.0881
	C22	ENST00000224949	chr10_-_3189442_3189763	7.16039	4.36476	1.6405	6.83253	9.35703
	C19	ENST00000224949	chr10_-_3199723_3200231	17.9419	4.96673	3.61241	6.83253	10.0881
	C22	ENST00000224949	chr10_-_3199723_3200231	18.7025	4.96673	3.76556	6.83253	9.35703
	C19	ENST00000224949	chr10_-_3208572_3209127	27.5571	11.3362	2.43089	6.83253	10.0881
	C22	ENST00000224949	chr10_-_3208572_3209127	21.3743	11.3362	1.88549	6.83253	9.35703
	C22	ENST00000451104	chr10_-_3209234_3214908	5738.07	8839.45	0.649144	0.0462217	0.159984
	C19	ENST00000224949	chr10_-_3209234_3212295	53.2308	36.984	1.43929	6.83253	10.0881
	C22	ENST00000224949	chr10_-_3209234_3212295	51.7258	36.984	1.3986	6.83253	9.35703
	C22	ENST00000224949	chr10_-_3212398_3214908	41.0387	26.15	1.56935	6.83253	9.35703
	C22	ENST00000542957	chr10_-_3821782_3823832	7403.79	1167.8	6.33992	0.229698	0.15357
	C22	ENST00000497571	chr10_-_3822421_3823832	1992.18	365.836	5.44555	0.564515	0.503469
	C19	ENST00000497571	chr10_-_3824406_3827104	1370.89	966.801	1.41796	0.564515	0.585023
	C22	ENST00000355029	chr10_+_5493900_5494320	28.4545	4.86874	5.84432	9.93282	6.0096
	C19	ENST00000355029	chr10_+_5494488_5494820	26.4375	4.22247	6.26113	9.93282	7.64067
	C22	ENST00000355029	chr10_+_5494488_5494820	21.2993	4.22247	5.04426	9.93282	6.0096
	C19	ENST00000355029	chr10_+_5497081_5498049	188.858	17.652	10.699	9.93282	7.64067
	C19	ENST00000355029	chr10_+_5498236_5498550	22.9037	5.24687	4.36522	9.93282	7.64067
	C22	ENST00000695832	chr10_+_5765740_5766392	85.5201	22.9903	3.71983	1.43116	2.65435
	C22	ENST00000695832	chr10_+_5769086_5772449	520.279	230.854	2.25372	1.43116	2.65435
	C22	ENST00000695832	chr10_+_5784489_5788141	526.683	297.273	1.77172	1.43116	2.65435
	C19	ENST00000695832	chr10_+_5798701_5799482	927.282	63.8841	14.5151	1.43116	1.96596
	C22	ENST00000695832	chr10_+_5798701_5799482	545.52	63.8841	8.53921	1.43116	2.65435
	C22	ENST00000380181	chr10_-_5828013_5838725	1755.81	853.021	2.05835	1.02627	2.08279
	C22	ENST00000380191	chr10_-_5836982_5838725	13.6005	2.67451	5.08523	23.2508	63.8946
	C19	ENST00000380094	chr10_-_5930030_5931003	878.113	207.771	4.22635	0.155009	0.397443
	C22	ENST00000380094	chr10_-_5930030_5931003	2175.87	207.771	10.4724	0.155009	0.206814
	C19	ENST00000397269	chr10_+_5948595_5950887	1505.54	187.488	8.03003	0.330523	0.497497
	C19	ENST00000397269	chr10_+_5951257_5952900	1666.34	582.037	2.86295	0.330523	0.497497
	C22	ENST00000397269	chr10_+_5951257_5952900	1369.64	582.037	2.35318	0.330523	0.565113
	C19	ENST00000397269	chr10_+_5955802_5956140	138.694	30.3697	4.56687	0.330523	0.497497
	C19	ENST00000397269	chr10_+_5959639_5960304	528.646	66.2555	7.97891	0.330523	0.497497
	C22	ENST00000397269	chr10_+_5959639_5960304	332.677	66.2555	5.02112	0.330523	0.565113
	C19	ENST00000397269	chr10_+_5967455_5969397	1264.33	194.498	6.50047	0.330523	0.497497
	C19	ENST00000397269	chr10_+_5978550_5979072	458.294	32.7309	14.0019	0.330523	0.497497
	C22	ENST00000397269	chr10_+_5978550_5979072	256.586	32.7309	7.83925	0.330523	0.565113
	C22	ENST00000379888	chr10_+_6139151_6143233	107.188	20.7982	5.1537	7.24077	6.93177
	C19	ENST00000379888	chr10_+_6147060_6148103	107.009	10.8314	9.87955	7.24077	6.70035
	C22	ENST00000379888	chr10_+_6154324_6155470	183.214	61.542	2.97706	7.24077	6.93177
	C19	ENST00000379888	chr10_+_6156110_6157201	193.871	18.3198	10.5826	7.24077	6.70035
	C19	ENST00000361972	chr10_-_7214120_7214456	50.5342	3.07098	16.4554	1.87726	1.08837
	C22	ENST00000361972	chr10_-_7214120_7214456	83.2717	3.07098	27.1156	1.87726	1.27294
	C22	ENST00000361972	chr10_-_7230695_7239509	2667.05	481.588	5.53803	1.87726	1.27294
	C19	ENST00000361972	chr10_-_7247890_7262372	1657.52	383.359	4.32368	1.87726	1.08837
	C22	ENST00000361972	chr10_-_7247890_7262372	1106.88	383.359	2.88733	1.87726	1.27294
	C19	ENST00000361972	chr10_-_7262499_7269816	2100.38	293.083	7.16653	1.87726	1.08837
	C22	ENST00000361972	chr10_-_7262499_7269816	1982.81	293.083	6.76535	1.87726	1.27294
	C22	ENST00000361972	chr10_-_7412337_7423760	596.257	97.6664	6.10503	1.87726	1.27294
	C19	ENST00000379562	chr10_-_7804519_7805685	193.345	30.9972	6.23749	1.05393	1.29303
	C22	ENST00000379562	chr10_-_7804519_7805685	186.821	30.9972	6.02704	1.05393	1.32747
	C19	ENST00000379562	chr10_-_7805754_7808015	360.394	96.2023	3.74621	1.05393	1.29303
	C19	ENST00000379562	chr10_-_7820982_7822018	244.388	51.9454	4.70471	1.05393	1.29303
	C22	ENST00000379562	chr10_-_7820982_7822018	242.566	51.9454	4.66964	1.05393	1.32747
	C22	ENST00000356708	chr10_+_7839141_7840952	11.2587	10.9258	1.03047	15.3994	78.9614
	C19	ENST00000344293	chr10_+_8051293_8055693	425.623	98.1132	4.33808	1.17195	1.01263
	C22	ENST00000344293	chr10_+_8051293_8055693	646.342	98.1132	6.58772	1.17195	0.659094
	C22	ENST00000633077	chr10_+_11060126_11207448	144167	121848	1.18317	0.0378677	0.039704
	C19	ENST00000608830	chr10_+_11356233_11363169	1135.48	880.334	1.28982	0.404011	0.415685
	C19	ENST00000277570	chr10_+_11908782_11911488	679.219	20.0052	33.9522	0.853886	1.90955
	C22	ENST00000277570	chr10_+_11908782_11911488	1179.3	20.0052	58.9499	0.853886	1.23887
	C22	ENST00000356352	chr10_-_11997506_11998318	1180.18	323.137	3.65226	0.147819	0.083038
	C22	ENST00000356352	chr10_-_12001355_12006007	12801.4	1497.11	8.55074	0.147819	0.083038
	C22	ENST00000356352	chr10_-_12006124_12009339	10730	1916.6	5.59848	0.147819	0.083038
	C19	ENST00000263035	chr10_+_12123626_12126538	197.294	66.6453	2.96036	3.18354	3.87747
	C22	ENST00000263035	chr10_+_12123626_12126538	216.814	66.6453	3.25325	3.18354	2.99335
	C22	ENST00000263035	chr10_+_12133683_12136071	138.641	73.0444	1.89803	3.18354	2.99335
	C19	ENST00000263035	chr10_+_12143180_12148244	117.345	43.6523	2.68817	3.18354	3.87747
	C19	ENST00000491614	chr10_-_12214865_12215716	24.008	4.51176	5.3212	9.12917	8.62213
	C22	ENST00000491614	chr10_-_12214865_12215716	22.0195	4.51176	4.88047	9.12917	7.99291
	C19	ENST00000281141	chr10_+_12252023_12252288	0.601096	0.471362	1.27523	16.3558	43.2543
	C22	ENST00000281141	chr10_+_12257834_12259359	26.3217	17.3646	1.51582	16.3558	50.3008
	C22	ENST00000281141	chr10_+_12291717_12292309	10.2384	3.44175	2.97477	16.3558	50.3008
	C19	ENST00000263036	chr10_+_13174197_13175501	393.803	388.592	1.01341	0.103346	0.165057
	C22	ENST00000378714	chr10_+_13203606_13206127	31.4047	20.427	1.53742	9.23558	9.5527
	C19	ENST00000378714	chr10_+_13225100_13228163	338.044	18.4833	18.2892	9.23558	9.09053
	C22	ENST00000378714	chr10_+_13225100_13228163	229.255	18.4833	12.4034	9.23558	9.5527
	C22	ENST00000378714	chr10_+_13231080_13233298	159.641	35.3405	4.51722	9.23558	9.5527
	C19	ENST00000378714	chr10_+_13239767_13240688	17.6007	5.56302	3.16388	9.23558	9.09053
	C19	ENST00000378714	chr10_+_13240807_13243420	110.225	19.308	5.70875	9.23558	9.09053
	C22	ENST00000378714	chr10_+_13240807_13243420	131.062	19.308	6.78798	9.23558	9.5527
	C22	ENST00000378714	chr10_+_13246364_13251090	172.935	96.4138	1.79368	9.23558	9.5527
	C19	ENST00000378614	chr10_-_13361356_13370350	12805.8	2471.43	5.18151	0.456046	0.334615
	C22	ENST00000378614	chr10_-_13361356_13370350	7924.17	2471.43	3.20631	0.456046	0.483079
	C19	ENST00000327347	chr10_-_13365047_13370350	181.614	42.4079	4.28256	9.18581	12.2512
	C22	ENST00000327347	chr10_-_13365047_13370350	194.164	42.4079	4.57848	9.18581	10.0637
	C22	ENST00000327347	chr10_-_13370450_13371697	35.4742	5.34108	6.64176	9.18581	10.0637
	C19	ENST00000327347	chr10_-_13378350_13380704	78.6044	23.8954	3.28952	9.18581	12.2512
	C22	ENST00000327347	chr10_-_13378350_13380704	91.1199	23.8954	3.81328	9.18581	10.0637
	C22	ENST00000378572	chr10_+_13652185_13653614	21.2278	10.5354	2.0149	7.51749	6.54801
	C19	ENST00000378572	chr10_+_13653683_13655740	42.7091	9.25849	4.61296	7.51749	5.15113
	C19	ENST00000378372	chr10_+_14909908_14912595	27.3088	15.7189	1.73732	7.17923	13.622
	C22	ENST00000378372	chr10_+_14909908_14912595	24.9407	15.7189	1.58667	7.17923	15.5168
	C22	ENST00000378372	chr10_+_14912666_14913526	19.3983	7.69198	2.52189	7.17923	15.5168
	C22	ENST00000378036	chr10_-_15828647_15831245	3891.64	3317.28	1.17314	0.338801	0.394949
	C19	ENST00000378036	chr10_-_15831318_15838098	1917.72	2964.47	0.6469	0.338801	0.439585
	C22	ENST00000378036	chr10_-_15831318_15838098	3157.37	2964.47	1.06507	0.338801	0.394949
	C19	ENST00000277632	chr10_-_15876615_15879202	47.4722	28.4364	1.66941	10.097	9.75309
	C22	ENST00000277632	chr10_-_15883598_15885210	48.8643	45.3553	1.07737	10.097	9.16825
	C22	ENST00000378000	chr10_+_16479046_16479355	34.9368	20.2779	1.7229	1.19613	1.31666
	C22	ENST00000535784	chr10_+_16479046_16526335	2643.61	2165.5	1.22078	1.80855	1.3735
	C19	ENST00000377921	chr10_-_16635495_16737021	45529.7	7560.4	6.02213	0.445181	0.192336
	C22	ENST00000377921	chr10_-_16635495_16737021	35932.8	7560.4	4.75276	0.445181	0.10592
	C19	ENST00000377799	chr10_-_17191139_17195505	2314.73	1085.99	2.13145	0.220831	0.107572
	C19	ENST00000544301	chr10_+_17275930_17276691	552.255	174.465	3.16542	1.57912	1.31642
	C22	ENST00000544301	chr10_+_17275930_17276691	420.999	174.465	2.41309	1.57912	0.954871
	C19	ENST00000544301	chr10_+_17276817_17277167	448.185	97.1213	4.61469	1.57912	1.31642
	C22	ENST00000544301	chr10_+_17276817_17277167	404.243	97.1213	4.16225	1.57912	0.954871
	C19	ENST00000544301	chr10_+_17277388_17277844	451.223	125.956	3.58238	1.57912	1.31642
	C22	ENST00000544301	chr10_+_17277388_17277844	434.614	125.956	3.45051	1.57912	0.954871
	C19	ENST00000544301	chr10_+_17278378_17279228	588.717	214.77	2.74116	1.57912	1.31642
	C22	ENST00000544301	chr10_+_17278378_17279228	836.762	214.77	3.89609	1.57912	0.954871
	C22	ENST00000377524	chr10_+_17735311_17737047	123.187	54.4338	2.26305	4.91403	4.78948
	C19	ENST00000377524	chr10_+_17742278_17746429	149.003	73.4864	2.02762	4.91403	4.82542
	C22	ENST00000377524	chr10_+_17742278_17746429	197.725	73.4864	2.69063	4.91403	4.78948
	C19	ENST00000377524	chr10_+_17747023_17747586	26.1117	4.63095	5.63852	4.91403	4.82542
	C22	ENST00000377524	chr10_+_17747023_17747586	31.3186	4.63095	6.7629	4.91403	4.78948
	C22	ENST00000324631	chr10_+_18807345_18807838	546.989	51.7014	10.5798	0.405804	0.510065
	C19	ENST00000377275	chr10_+_18955564_18957458	97.415	9.67334	10.0705	14.4347	5.90258
	C19	ENST00000377275	chr10_+_18963064_18964096	58.9572	18.6774	3.15661	14.4347	5.90258
	C22	ENST00000377275	chr10_+_18963064_18964096	55.7805	18.6774	2.98653	14.4347	7.65501
	C19	ENST00000631589	chr10_+_21884369_21901276	44799.3	37459.9	1.19593	0.0458807	0.102256
	C19	ENST00000631589	chr10_+_22015284_22016784	4527.85	2046.82	2.21214	0.0458807	0.102256
	C22	ENST00000631589	chr10_+_22015284_22016784	3320.51	2046.82	1.62228	0.0458807	0.191838
	C19	ENST00000631589	chr10_+_22022016_22022432	3060.95	303.158	10.0969	0.0458807	0.102256
	C22	ENST00000631589	chr10_+_22022016_22022432	1136.38	303.158	3.74847	0.0458807	0.191838
	C22	ENST00000631589	chr10_+_22029165_22030867	5098.05	5365.86	0.95009	0.0458807	0.191838
	C19	ENST00000376980	chr10_-_22048547_22055189	109.984	19.7379	5.57222	11.7866	5.48262
	C19	ENST00000602390	chr10_+_22615915_22616523	52951.1	615.944	85.9675	0.17446	0.017129
	C22	ENST00000602390	chr10_+_22615915_22616523	11873.1	615.944	19.2762	0.17446	0.059715
	C19	ENST00000376573	chr10_-_22830976_22839587	340.33	74.6207	4.5608	4.68167	5.01866
	C22	ENST00000376573	chr10_-_22830976_22839587	376.484	74.6207	5.0453	4.68167	4.58983
	C22	ENST00000376573	chr10_-_22896952_22898548	62.9652	12.1878	5.16626	4.68167	4.58983
	C19	ENST00000612832	chr10_-_24878231_24880153	794.898	227.461	3.49466	1.02018	0.696945
	C22	ENST00000612832	chr10_-_24878231_24880153	936.547	227.461	4.1174	1.02018	0.966316
	C19	ENST00000636789	chr10_-_24879408_24880153	1385.46	1596.53	0.867792	0.0858717	0.163123
	C22	ENST00000636789	chr10_-_24879408_24880153	1532.02	1596.53	0.959593	0.0858717	0.187987
	C19	ENST00000612832	chr10_-_24880259_24880570	33.0012	19.0202	1.73506	1.02018	0.696945
	C22	ENST00000612832	chr10_-_24880259_24880570	68.3006	19.0202	3.59095	1.02018	0.966316
	C19	ENST00000612832	chr10_-_24880941_24883878	5372.02	222.896	24.101	1.02018	0.696945
	C22	ENST00000612832	chr10_-_24880941_24883878	2247.71	222.896	10.0841	1.02018	0.966316
	C22	ENST00000680286	chr10_-_24886512_24886873	1682.25	56.4564	29.7973	0.0531383	0.030911
	C19	ENST00000680286	chr10_-_24889859_24890906	9245.74	658.658	14.0372	0.0531383	0.030825
	C22	ENST00000680286	chr10_-_24893277_24896427	13199.2	765.298	17.2471	0.0531383	0.030911
	C19	ENST00000376215	chr10_+_26993670_26994214	64.7954	13.5595	4.77859	1.83947	5.69485
	C22	ENST00000376215	chr10_+_26993670_26994214	57.3369	13.5595	4.22853	1.83947	5.68569
	C19	ENST00000376215	chr10_+_26994323_26998566	151.716	118.899	1.27601	1.83947	5.69485
	C22	ENST00000376215	chr10_+_26994323_26998566	139.297	118.899	1.17156	1.83947	5.68569
	C19	ENST00000376087	chr10_-_27302039_27303422	465.136	30.5994	15.2008	1.45803	1.08356
	C22	ENST00000376087	chr10_-_27302039_27303422	529.379	30.5994	17.3003	1.45803	1.24486
	C19	ENST00000376087	chr10_-_27313488_27317780	628.487	116.216	5.40794	1.45803	1.08356
	C19	ENST00000376087	chr10_-_27381441_27382277	171.657	12.3138	13.9403	1.45803	1.08356
	C22	ENST00000376087	chr10_-_27381441_27382277	173.514	12.3138	14.0911	1.45803	1.24486
	C19	ENST00000376016	chr10_-_27408378_27409363	29.2384	8.17913	3.57475	11.4059	18.2637
	C22	ENST00000376016	chr10_-_27408378_27409363	23.3696	8.17913	2.85722	11.4059	21.4381
	C19	ENST00000376016	chr10_-_27409476_27410314	16.4808	4.78011	3.44778	11.4059	18.2637
	C22	ENST00000376016	chr10_-_27409476_27410314	18.2385	4.78011	3.8155	11.4059	21.4381
	C19	ENST00000376016	chr10_-_27423910_27425204	16.9736	10.4951	1.61728	11.4059	18.2637
	C22	ENST00000376016	chr10_-_27423910_27425204	14.88	10.4951	1.4178	11.4059	21.4381
	C22	ENST00000376016	chr10_-_27434519_27437834	69.4091	81.3444	0.853274	11.4059	21.4381
	C22	ENST00000326799	chr10_-_27436597_27437834	1017.46	153.705	6.61959	1.39051	0.456036
	C19	ENST00000375946	chr10_+_27444541_27447477	1071.29	310.236	3.45315	1.92131	2.37938
	C22	ENST00000375946	chr10_+_27454099_27454317	8.59687	2.99797	2.86756	1.92131	2.21011
	C19	ENST00000396271	chr10_-_27486371_27493368	1378.95	464.161	2.97084	1.00812	0.845572
	C22	ENST00000396271	chr10_-_27486371_27493368	877.087	464.161	1.88962	1.00812	0.904129
	C19	ENST00000428935	chr10_+_28878780_28879648	1864.73	105.823	17.6212	0.713223	0.380215
	C22	ENST00000375377	chr10_-_30306846_30315031	562.72	139.493	4.03405	0.719738	1.44121
	C19	ENST00000263063	chr10_-_30605139_30611319	125.296	44.1287	2.83933	4.07116	5.2356
	C19	ENST00000263063	chr10_-_30629379_30630396	66.85	16.2245	4.12032	4.07116	5.2356
	C22	ENST00000263063	chr10_-_30629379_30630396	56.6992	16.2245	3.49468	4.07116	5.76727
	C19	ENST00000542547	chr10_+_30723307_30727844	8322.84	1826.77	4.55604	0.445195	0.272383
	C19	ENST00000263056	chr10_+_30723307_30726104	9427.02	7618.92	1.23732	0.085017	0.180863
	C19	ENST00000542547	chr10_+_30748430_30749634	965.552	57.2961	16.852	0.445195	0.272383
	C19	ENST00000320985	chr10_+_31810864_31812860	186.241	33.6274	5.53836	4.69421	0.687283
	C19	ENST00000320985	chr10_+_31813041_31815599	843.903	40.5551	20.8088	4.69421	0.687283
	C22	ENST00000320985	chr10_+_31813041_31815599	467.808	40.5551	11.5351	4.69421	1.3125
	C19	ENST00000344936	chr10_-_32096760_32097576	193.742	31.3638	6.17726	1.76623	0.784547
	C19	ENST00000344936	chr10_-_32098235_32099576	350.521	29.2096	12.0002	1.76623	0.784547
	C22	ENST00000344936	chr10_-_32098235_32099576	266.719	29.2096	9.13119	1.76623	1.05354
	C19	ENST00000302418	chr10_-_32304587_32306070	53.1187	5.39209	9.85124	21.6022	15.2865
	C19	ENST00000302418	chr10_-_32310215_32311067	23.4848	3.7438	6.27297	21.6022	15.2865
	C22	ENST00000302418	chr10_-_32310215_32311067	19.7006	3.7438	5.26219	21.6022	22.1313
	C19	ENST00000302418	chr10_-_32317499_32320000	336.31	12.1313	27.7224	21.6022	15.2865
	C22	ENST00000302418	chr10_-_32317499_32320000	170.754	12.1313	14.0754	21.6022	22.1313
	C19	ENST00000302418	chr10_-_32323766_32324449	21.7185	4.93674	4.39936	21.6022	15.2865
	C19	ENST00000302418	chr10_-_32327754_32328254	14.9805	3.66958	4.08235	21.6022	15.2865
	C22	ENST00000302418	chr10_-_32327754_32328254	15.0466	3.66958	4.10035	21.6022	22.1313
	C22	ENST00000375110	chr10_-_32582122_32582519	233.145	54.4347	4.28303	1.00971	0.639086
	C19	ENST00000302278	chr10_-_33190563_33197295	56.6321	38.7326	1.46213	22.723	15.8744
	C19	ENST00000677363	chr10_-_33196071_33197295	1829.27	659.248	2.77478	0.219835	0.06396
	C19	ENST00000609742	chr10_-_33199383_33200375	13014.9	1307.64	9.95296	0.04295	0.014906
	C22	ENST00000609742	chr10_-_33199383_33200375	11642.8	1307.64	8.90366	0.04295	0.023448
	C19	ENST00000609742	chr10_-_33209313_33211184	37233.3	6068.51	6.13549	0.04295	0.014906
	C22	ENST00000609742	chr10_-_33209313_33211184	26228.2	6068.51	4.32202	0.04295	0.023448
	C19	ENST00000395995	chr10_-_33469293_33474555	3188.7	321.244	9.92608	0.779664	0.116662
	C19	ENST00000374875	chr10_-_33471676_33474555	482.757	426.236	1.13261	0.334696	0.370787
	C19	ENST00000374875	chr10_-_33474652_33475144	86.3029	38.2373	2.25703	0.334696	0.370787
	C19	ENST00000374875	chr10_-_33475416_33481208	2694.27	827.926	3.25424	0.334696	0.370787
	C22	ENST00000374875	chr10_-_33475416_33481208	5384.42	827.926	6.50351	0.334696	0.175692
	C19	ENST00000374875	chr10_-_33496644_33502313	6583.29	862.048	7.63681	0.334696	0.370787
	C19	ENST00000374794	chr10_-_34620272_34626202	3173.66	636.569	4.98558	0.866275	0.178658
	C19	ENST00000544292	chr10_-_34625171_34626205	404.307	312.798	1.29255	0.319277	0.368532
	C19	ENST00000374746	chr10_-_35299370_35300775	4948.85	6684.77	0.740318	0.00319133	0.045263
	C22	ENST00000374746	chr10_-_35299370_35300775	49512.7	6684.77	7.40679	0.00319133	0.00513
	C22	ENST00000626172	chr10_-_35320547_35321362	5437.3	1603.05	3.39185	0.0324983	0.038806
	C22	ENST00000626172	chr10_-_35322201_35324099	7266.92	1517.47	4.78883	0.0324983	0.038806
	C22	ENST00000626172	chr10_-_35333796_35338610	16827.3	3616.55	4.65285	0.0324983	0.038806
	C19	ENST00000626172	chr10_-_35338693_35343361	3881.72	3009.51	1.28982	0.0324983	0.304762
	C22	ENST00000626172	chr10_-_35338693_35343361	24429.2	3009.51	8.11734	0.0324983	0.038806
	C19	ENST00000685392	chr10_+_35437419_35467816	5427.63	5816.41	0.933158	0.23337	0.320582
	C22	ENST00000685392	chr10_+_35437419_35467816	6370.04	5816.41	1.09518	0.23337	0.227471
	C19	ENST00000374706	chr10_+_35842113_35854950	928.466	156.012	5.95124	3.16048	2.89079
	C22	ENST00000374706	chr10_+_35842113_35854950	730.481	156.012	4.68221	3.16048	2.85702
	C19	ENST00000615949	chr10_-_38065503_38121952	159316	54717.4	2.91162	0.020615	0.032244
	C19	ENST00000611278	chr10_-_38120240_38121952	3969.53	245.864	16.1452	0.935834	0.444889
	C19	ENST00000302609	chr10_-_38246474_38260635	866.816	407.742	2.1259	0.721584	0.395701
	C22	ENST00000302609	chr10_-_38246474_38260635	709.734	407.742	1.74065	0.721584	0.31702
	C22	ENST00000307441	chr10_+_38305943_38306218	1179.33	595.134	1.98162	0.02514	0.042397
	C22	ENST00000374618	chr10_+_38305948_38306218	90.3132	20.1833	4.47464	0.860043	0.553629
	C19	ENST00000638053	chr10_+_38403809_38404122	807.169	1302.97	0.619485	0.012428	0.048317
	C19	ENST00000374518	chr10_+_43288062_43288404	12.9472	5.6514	2.29097	3.3634	7.26025
	C22	ENST00000374518	chr10_+_43288062_43288404	21.9043	5.6514	3.87591	3.3634	7.35015
	C19	ENST00000374518	chr10_+_43294073_43297584	187.597	75.6068	2.48122	3.3634	7.26025
	C22	ENST00000374518	chr10_+_43294073_43297584	164.214	75.6068	2.17195	3.3634	7.35015
	C19	ENST00000374518	chr10_+_43316136_43316381	3.44341	2.76315	1.24619	3.3634	7.26025
	C22	ENST00000374518	chr10_+_43316136_43316381	5.57812	2.76315	2.01875	3.3634	7.35015
	C22	ENST00000374518	chr10_+_43318713_43319056	7.48285	3.1811	2.35228	3.3634	7.35015
	C19	ENST00000374518	chr10_+_43325870_43326313	12.3963	2.06288	6.00921	3.3634	7.26025
	C22	ENST00000374466	chr10_+_43634015_43650344	981.939	333.774	2.94193	3.37153	1.14875
	C22	ENST00000374459	chr10_-_43694642_43695123	102.509	25.5914	4.00563	0.280815	0.702374
	C19	ENST00000443950	chr10_-_43890136_43891903	4917.24	4214.1	1.16685	0.047228	0.480351
	C22	ENST00000443950	chr10_-_43890136_43891903	8460.38	4214.1	2.00764	0.047228	0.273983
	C19	ENST00000337970	chr10_-_43892038_43904537	524.942	151.199	3.47185	13.0068	23.7988
	C22	ENST00000337970	chr10_-_43892038_43904537	514.491	151.199	3.40273	13.0068	22.7176
	C19	ENST00000306006	chr10_-_44053619_44063346	1819.26	1993.53	0.912585	0.134621	0.430944
	C19	ENST00000374433	chr10_-_44141650_44144249	78.7913	40.2158	1.95921	5.08352	6.79009
	C19	ENST00000298295	chr10_-_45473503_45474065	112.621	30.0068	3.75318	5.20289	1.30526
	C19	ENST00000453424	chr10_-_45954715_45956678	1259.33	375.019	3.35805	0.224934	0.424034
	C22	ENST00000453424	chr10_-_45954715_45956678	1880.56	375.019	5.01457	0.224934	0.280768
	C19	ENST00000319836	chr10_-_45956859_45959686	213.745	47.7264	4.47856	2.15489	2.36262
	C19	ENST00000453424	chr10_-_45959444_45959686	44.8077	9.53151	4.70101	0.224934	0.424034
	C19	ENST00000359860	chr10_+_46238931_46240268	13156.7	553.749	23.7593	0.057068	0.032835
	C22	ENST00000359860	chr10_+_46238931_46240268	6627.84	553.749	11.969	0.057068	0.050997
	C19	ENST00000358474	chr10_+_47942084_47943064	7285.09	1921.19	3.79197	0.0582537	0.053534
	C22	ENST00000456984	chr10_+_48216058_48216427	366.921	133.469	2.74912	1.28101	0.528724
	C19	ENST00000456984	chr10_+_48229191_48231778	1750.85	400.168	4.37528	1.28101	1.03607
	C22	ENST00000395611	chr10_+_49634547_49635122	115.804	63.9296	1.81142	2.01819	1.25212
	C19	ENST00000681659	chr10_-_50667280_50668418	7760.71	149.001	52.0849	0.526376	0.025642
	C19	ENST00000681659	chr10_-_50679166_50680421	8228.69	114.268	72.0123	0.526376	0.025642
	C22	ENST00000681659	chr10_-_50681633_50682072	5956.87	45.8984	129.784	0.526376	0.076886
	C19	ENST00000681659	chr10_-_50732823_50736462	26207	921.791	28.4305	0.526376	0.025642
	C22	ENST00000355832	chr10_-_50741024_50747007	1386.83	243.407	5.69758	1.24578	0.186757
	C19	ENST00000374103	chr10_-_50951024_50952039	317.611	96.3552	3.29625	0.114634	0.604514
	C19	ENST00000374103	chr10_-_50952798_50953389	491.304	76.8895	6.38974	0.114634	0.604514
	C22	ENST00000374103	chr10_-_50952798_50953389	635.714	76.8895	8.26789	0.114634	0.670113
	C19	ENST00000374103	chr10_-_50953542_50953843	145.571	15.5997	9.33168	0.114634	0.604514
	C19	ENST00000374103	chr10_-_50954023_50954795	646.801	20.2699	31.9094	0.114634	0.604514
	C22	ENST00000374103	chr10_-_50960786_50964821	2848.77	351.8	8.09772	0.114634	0.670113
	C19	ENST00000402038	chr10_-_51027540_51028210	14.9381	3.23262	4.62104	3.03856	5.02073
	C19	ENST00000402038	chr10_-_51028339_51040848	382.215	217.919	1.75393	3.03856	5.02073
	C22	ENST00000402038	chr10_-_51028339_51040848	351.926	217.919	1.61494	3.03856	5.45569
	C19	ENST00000402038	chr10_-_51065499_51069633	397.153	87.2429	4.55227	3.03856	5.02073
	C22	ENST00000415340	chr10_-_51253968_51262048	5958.37	7228.93	0.82424	0.153229	0.264166
	C22	ENST00000581486	chr10_+_51581378_51582182	21.6579	2.32981	9.29597	24.7591	25.1179
	C19	ENST00000581486	chr10_+_51585599_51586270	12.5846	5.33	2.36109	24.7591	24.2359
	C19	ENST00000679810	chr10_+_51749136_51751435	633.745	153.656	4.12445	0.411835	0.796851
	C22	ENST00000679810	chr10_+_51749136_51751435	870.783	153.656	5.66711	0.411835	0.536299
	C19	ENST00000611324	chr10_+_51859824_51863801	1234.2	358.453	3.44313	0.485458	0.356506
	C19	ENST00000611324	chr10_+_51866225_51869860	2286.08	478.078	4.78181	0.485458	0.356506
	C19	ENST00000373944	chr10_-_58118708_58119236	27.3446	10.5642	2.58843	11.201	23.4781
	C22	ENST00000373944	chr10_-_58118708_58119236	28.4818	10.5642	2.69608	11.201	15.5889
	C19	ENST00000373944	chr10_-_58120144_58120956	12.1816	14.1822	0.858936	11.201	23.4781
	C22	ENST00000373944	chr10_-_58120144_58120956	13.9202	14.1822	0.981526	11.201	15.5889
	C19	ENST00000615793	chr10_+_60127776_60128479	169.031	83.2278	2.03094	1.18068	0.928826
	C19	ENST00000373886	chr10_+_60544840_60546682	101.362	20.7574	4.88316	0.817213	1.48971
	C22	ENST00000373886	chr10_+_60560086_60560649	89.7951	4.76025	18.8635	0.817213	0.645915
	C19	ENST00000395284	chr10_+_62547988_62551647	111.491	22.528	4.94902	31.5005	23.1677
	C19	ENST00000316629	chr10_+_62552047_62553634	1779.28	833.063	2.13582	0.450828	0.550224
	C19	ENST00000337910	chr10_-_62701612_62703728	169.299	282.414	0.599473	0.454553	1.19315
	C19	ENST00000315289	chr10_-_63977008_63977953	1356.14	51.9822	26.0886	0.612756	0.241125
	C22	ENST00000373789	chr10_-_64022580_64028309	388.303	228.471	1.69957	1.92929	1.08936
	C22	ENST00000277746	chr10_+_64906053_64911909	192.086	43.0225	4.46479	5.77909	5.45067
	C22	ENST00000435510	chr10_+_64911950_64913270	239.316	75.8199	3.15638	0.645034	0.910928
	C19	ENST00000399262	chr10_-_64943329_64944367	471.292	26.3987	17.8529	1.55585	0.942091
	C19	ENST00000399262	chr10_-_64953232_64954045	136.929	32.0105	4.27765	1.55585	0.942091
	C19	ENST00000399262	chr10_-_64957323_64958272	1583.71	96.2816	16.4487	1.55585	0.942091
	C22	ENST00000399262	chr10_-_64958487_64960235	334.237	216.524	1.54365	1.55585	0.930478
	C19	ENST00000406900	chr10_+_69666044_69666546	1787.37	30.639	58.3363	1.15037	0.047556
	C19	ENST00000212015	chr10_+_69666694_69667802	101.906	5.02828	20.2666	10.479	4.74947
	C19	ENST00000212015	chr10_+_69672788_69676021	242.764	43.7162	5.55317	10.479	4.74947
	C22	ENST00000212015	chr10_+_69672788_69676021	291.601	43.7162	6.67031	10.479	4.31412
	C22	ENST00000277817	chr10_-_69682896_69684841	1064.12	189.338	5.6202	0.546419	0.298839
	C19	ENST00000277817	chr10_-_69684944_69692353	2208.58	683.083	3.23326	0.546419	0.391654
	C19	ENST00000277817	chr10_-_69699411_69700695	395.757	40.3196	9.81551	0.546419	0.391654
	C19	ENST00000277817	chr10_-_69792626_69793721	1072.38	165.327	6.48637	0.546419	0.391654
	C19	ENST00000265866	chr10_+_70098444_70098896	818.308	18.7059	43.7458	9.41562	5.779
	C22	ENST00000265866	chr10_+_70098444_70098896	673.594	18.7059	36.0096	9.41562	7.60696
	C22	ENST00000265866	chr10_+_70098983_70099196	2.89209	0.44607	6.48349	9.41562	7.60696
	C19	ENST00000265866	chr10_+_70101066_70101341	18.6884	4.92207	3.79685	9.41562	5.779
	C19	ENST00000602465	chr10_-_70154208_70156536	541.743	70.7038	7.66214	2.23448	1.28843
	C22	ENST00000602465	chr10_-_70154208_70156536	403.604	70.7038	5.70838	2.23448	1.2314
	C19	ENST00000373644	chr10_+_70334009_70360737	1163.67	421.921	2.75803	4.60757	3.00515
	C19	ENST00000373644	chr10_+_70406762_70411602	373.359	108.313	3.44703	4.60757	3.00515
	C22	ENST00000373644	chr10_+_70406762_70411602	368.395	108.313	3.4012	4.60757	2.99136
	C19	ENST00000630771	chr10_+_70497646_70500385	4114.93	1460.29	2.81789	0.289904	0.635491
	C19	ENST00000630771	chr10_+_70500418_70502132	3040.17	602.596	5.04512	0.289904	0.635491
	C22	ENST00000630771	chr10_+_70502326_70506917	3262.37	1622.04	2.01128	0.289904	0.548681
	C19	ENST00000630771	chr10_+_70509022_70509280	50.3548	51.9795	0.968743	0.289904	0.635491
	C22	ENST00000630771	chr10_+_70509022_70509280	160.385	51.9795	3.08554	0.289904	0.548681
	C19	ENST00000630771	chr10_+_70531202_70532744	1066.89	293.833	3.63094	0.289904	0.635491
	C22	ENST00000630771	chr10_+_70531202_70532744	1208.35	293.833	4.11237	0.289904	0.548681
	C19	ENST00000630771	chr10_+_70546449_70547683	807.25	462.24	1.74639	0.289904	0.635491
	C19	ENST00000630771	chr10_+_70548085_70549466	1694.75	306.583	5.52788	0.289904	0.635491
	C22	ENST00000630771	chr10_+_70548085_70549466	2478.67	306.583	8.08483	0.289904	0.548681
	C19	ENST00000630771	chr10_+_70549672_70550963	475.223	111.604	4.25811	0.289904	0.635491
	C22	ENST00000630771	chr10_+_70549672_70550963	809.213	111.604	7.25073	0.289904	0.548681
	C19	ENST00000373585	chr10_+_70696851_70700815	83.0533	29.4934	2.816	7.89898	9.64441
	C22	ENST00000373585	chr10_+_70696851_70700815	48.2102	29.4934	1.63461	7.89898	12.321
	C19	ENST00000373585	chr10_+_70700950_70702968	93.2147	9.73296	9.57721	7.89898	9.64441
	C22	ENST00000373585	chr10_+_70700950_70702968	46.587	9.73296	4.78652	7.89898	12.321
	C19	ENST00000685106	chr10_+_70721913_70723046	2115.22	144.539	14.6342	0.953879	0.621686
	C22	ENST00000685106	chr10_+_70721913_70723046	1113.74	144.539	7.70544	0.953879	1.57488
	C19	ENST00000685106	chr10_+_70725250_70726773	3292.66	105.103	31.3278	0.953879	0.621686
	C19	ENST00000685106	chr10_+_70737444_70738597	2375.8	88.3804	26.8815	0.953879	0.621686
	C22	ENST00000685106	chr10_+_70737444_70738597	884.515	88.3804	10.008	0.953879	1.57488
	C19	ENST00000373382	chr10_+_70916919_70917802	145.679	18.9345	7.69381	1.87087	1.65433
	C22	ENST00000373382	chr10_+_70928387_70930911	238.429	82.4375	2.89223	1.87087	2.13901
	C19	ENST00000359655	chr10_+_70945820_70946198	5.30619	1.25136	4.24034	5.10227	9.79988
	C22	ENST00000359655	chr10_+_70946306_70947397	36.4385	17.7136	2.05709	5.10227	10.456
	C19	ENST00000359655	chr10_+_70947512_70949022	37.9596	7.15355	5.3064	5.10227	9.79988
	C22	ENST00000359655	chr10_+_70962275_70962622	6.02527	1.00578	5.99063	5.10227	10.456
	C19	ENST00000436817	chr10_+_71144237_71144551	5426.36	1314.17	4.12911	0.00889633	0.02064
	C19	ENST00000436817	chr10_+_71152064_71154705	18168.6	5497.96	3.30461	0.00889633	0.02064
	C19	ENST00000373290	chr10_+_71243632_71244896	122.365	17.7375	6.89865	2.13866	2.51706
	C22	ENST00000373290	chr10_+_71243632_71244896	135.603	17.7375	7.645	2.13866	2.41145
	C19	ENST00000373290	chr10_+_71255445_71258035	103.692	40.3892	2.56733	2.13866	2.51706
	C19	ENST00000373290	chr10_+_71264241_71265879	122.762	28.7354	4.27216	2.13866	2.51706
	C22	ENST00000373290	chr10_+_71264241_71265879	114.04	28.7354	3.96861	2.13866	2.41145
	C22	ENST00000676699	chr10_+_71849922_71851512	416.968	171.54	2.43074	0.143111	0.218242
	C19	ENST00000676699	chr10_+_71855509_71859963	8125.86	1347.69	6.02945	0.143111	0.177212
	C19	ENST00000676699	chr10_+_71868963_71871273	2223.33	346.782	6.4113	0.143111	0.177212
	C22	ENST00000373241	chr10_-_71917623_71920759	982.193	337.474	2.91043	1.47571	1.68399
	C22	ENST00000373232	chr10_-_71973345_71974255	3.23933	2.34225	1.383	26.5186	108.356
	C22	ENST00000373232	chr10_-_71974342_71977567	9.50572	7.07971	1.34267	26.5186	108.356
	C19	ENST00000373232	chr10_-_71990155_71993019	49.2346	15.4199	3.19291	26.5186	88.8197
	C22	ENST00000373232	chr10_-_71990155_71993019	40.8654	15.4199	2.65016	26.5186	108.356
	C22	ENST00000373218	chr10_+_72179855_72181471	47.7075	4.69	10.1722	6.94708	7.4831
	C22	ENST00000697928	chr10_+_72617447_72619127	1774.57	264.675	6.70472	0.188016	0.165674
	C19	ENST00000299299	chr10_-_72644989_72645554	6.46233	3.82544	1.6893	8.27046	22.902
	C22	ENST00000299299	chr10_-_72644989_72645554	7.66212	3.82544	2.00294	8.27046	25.3194
	C22	ENST00000335350	chr10_+_73039802_73044476	841.978	54.2298	15.5261	2.85824	1.98699
	C22	ENST00000335350	chr10_+_73044620_73045082	50.8307	19.8502	2.56072	2.85824	1.98699
	C19	ENST00000335350	chr10_+_73045186_73046445	394.284	20.363	19.3628	2.85824	3.42647
	C22	ENST00000335350	chr10_+_73045186_73046445	495.222	20.363	24.3197	2.85824	1.98699
	C22	ENST00000335350	chr10_+_73053690_73055567	513.843	75.7903	6.7798	2.85824	1.98699
	C19	ENST00000335350	chr10_+_73055717_73056334	48.7382	24.5766	1.98312	2.85824	3.42647
	C19	ENST00000394936	chr10_-_73578868_73579221	4.42306	0.834545	5.29997	51.1352	41.8262
	C22	ENST00000394936	chr10_-_73578868_73579221	4.65744	0.834545	5.58082	51.1352	38.4331
	C19	ENST00000394936	chr10_-_73579657_73579996	1.05197	0.35239	2.98525	51.1352	41.8262
	C19	ENST00000394936	chr10_-_73580092_73581632	8.32014	2.35846	3.52779	51.1352	41.8262
	C22	ENST00000394936	chr10_-_73580092_73581632	12.3852	2.35846	5.25138	51.1352	38.4331
	C19	ENST00000394936	chr10_-_73587914_73588633	4.11225	0.670345	6.13453	51.1352	41.8262
	C22	ENST00000394936	chr10_-_73587914_73588633	6.53083	0.670345	9.74249	51.1352	38.4331
	C19	ENST00000394936	chr10_-_73591008_73591602	11.739	0.565184	20.7703	51.1352	41.8262
	C22	ENST00000394936	chr10_-_73591008_73591602	12.8795	0.565184	22.7882	51.1352	38.4331
	C22	ENST00000338820	chr10_-_74095689_74096281	204.073	40.4952	5.03943	1.04037	1.33286
	C19	ENST00000338820	chr10_-_74098069_74100546	2118.42	630.353	3.36069	1.04037	1.92549
	C22	ENST00000338820	chr10_-_74098069_74100546	2464.63	630.353	3.90991	1.04037	1.33286
	C22	ENST00000373053	chr10_+_74628621_74631134	54.387	15.4433	3.52171	3.39119	3.73251
	C19	ENST00000373008	chr10_-_74790128_74803644	395.085	276.869	1.42697	3.0522	3.87005
	C22	ENST00000373008	chr10_-_74790128_74803644	476.838	276.869	1.72225	3.0522	3.35543
	C22	ENST00000372979	chr10_-_74896676_74897760	53.6309	7.66118	7.00034	4.9602	5.16493
	C19	ENST00000372979	chr10_-_74897828_74899066	43.2701	13.7627	3.14402	4.9602	5.91632
	C22	ENST00000372979	chr10_-_74899495_74906033	353.344	105.257	3.35697	4.9602	5.16493
	C22	ENST00000430082	chr10_-_74901243_74906033	775.139	6488.32	0.119467	0.421509	2.05769
	C19	ENST00000355577	chr10_-_75058859_75059362	3425.75	47.3599	72.3343	0.0587593	0.044078
	C22	ENST00000355577	chr10_-_75058859_75059362	1906.26	47.3599	40.2506	0.0587593	0.030426
	C19	ENST00000372921	chr10_-_75135975_75138668	95.7874	37.2426	2.57199	6.17148	11.2958
	C19	ENST00000299432	chr10_-_75184949_75185568	223.578	32.8405	6.808	0.490805	0.389126
	C22	ENST00000299432	chr10_-_75186489_75187370	367.41	66.2279	5.54766	0.490805	0.187801
	C19	ENST00000399449	chr10_-_75479057_75480295	963.506	383.13	2.51483	0.161834	0.158795
	C22	ENST00000399449	chr10_-_75479057_75480295	1705.82	383.13	4.45232	0.161834	0.084417
	C19	ENST00000399449	chr10_-_75481262_75482146	2506.38	218.649	11.463	0.161834	0.158795
	C22	ENST00000399449	chr10_-_75481262_75482146	4406.7	218.649	20.1542	0.161834	0.084417
	C19	ENST00000399449	chr10_-_75485798_75487050	3501.37	286.522	12.2202	0.161834	0.158795
	C22	ENST00000399449	chr10_-_75485798_75487050	5994.05	286.522	20.92	0.161834	0.084417
	C22	ENST00000399449	chr10_-_75487240_75488136	2843.03	132.459	21.4635	0.161834	0.084417
	C19	ENST00000339365	chr10_+_75504195_75506387	438.165	300.3	1.45909	0.51256	1.36935
	C22	ENST00000339365	chr10_+_75504195_75506387	594.169	300.3	1.97859	0.51256	1.04516
	C19	ENST00000345254	chr10_+_75504195_75506562	77.4902	23.2709	3.32993	6.88554	8.32363
	C22	ENST00000345254	chr10_+_75504195_75506562	101.385	23.2709	4.35675	6.88554	6.85504
	C19	ENST00000345254	chr10_+_75511001_75519379	500.503	81.6454	6.1302	6.88554	8.32363
	C22	ENST00000345254	chr10_+_75511001_75519379	275.418	81.6454	3.37334	6.88554	6.85504
	C22	ENST00000345254	chr10_+_75519552_75519775	3.93871	0.584142	6.74272	6.88554	6.85504
	C22	ENST00000345254	chr10_+_75520607_75523247	77.6072	17.6538	4.39607	6.88554	6.85504
	C19	ENST00000604729	chr10_+_75545844_75548427	649.017	216.183	3.00216	1.77623	1.48686
	C22	ENST00000604729	chr10_+_75545844_75548427	693.673	216.183	3.20873	1.77623	0.973081
	C22	ENST00000604729	chr10_+_75548581_75548853	15.415	0.784853	19.6406	1.77623	0.973081
	C19	ENST00000604729	chr10_+_75551257_75551616	287.854	12.8947	22.3235	1.77623	1.48686
	C19	ENST00000604729	chr10_+_75554088_75554298	53.132	7.31471	7.26371	1.77623	1.48686
	C22	ENST00000604729	chr10_+_75554088_75554298	69.8811	7.31471	9.5535	1.77623	0.973081
	C19	ENST00000603114	chr10_+_75554088_75554313	3137.25	484.557	6.47448	0.0476077	0.026775
	C22	ENST00000603114	chr10_+_75554088_75554313	1546.46	484.557	3.1915	0.0476077	0.044618
	C19	ENST00000351293	chr10_-_75577312_75581439	1173.55	191.073	6.14188	0.770884	1.066
	C22	ENST00000351293	chr10_-_75577312_75581439	900.089	191.073	4.7107	0.770884	1.23099
	C19	ENST00000351293	chr10_-_75602299_75606982	4027.22	120.228	33.4966	0.770884	1.066
	C19	ENST00000351293	chr10_-_75607105_75607745	130.394	38.9824	3.34495	0.770884	1.066
	C22	ENST00000351293	chr10_-_75607105_75607745	155.16	38.9824	3.98025	0.770884	1.23099
	C19	ENST00000351293	chr10_-_75608367_75608770	15.0094	5.14808	2.91554	0.770884	1.066
	C19	ENST00000351293	chr10_-_75609091_75612011	797.376	52.3099	15.2433	0.770884	1.066
	C19	ENST00000351293	chr10_-_75612077_75612949	208.256	22.9874	9.05954	0.770884	1.066
	C22	ENST00000351293	chr10_-_75612077_75612949	157.597	22.9874	6.85578	0.770884	1.23099
	C19	ENST00000372755	chr10_+_75802911_75830427	953.267	695.383	1.37085	1.89202	2.70648
	C19	ENST00000372755	chr10_+_75830578_75830732	56.531	0.488201	115.794	1.89202	2.70648
	C22	ENST00000372755	chr10_+_75830578_75830732	57.9778	0.488201	118.758	1.89202	1.44883
	C19	ENST00000372755	chr10_+_75830841_75832487	120.452	30.9214	3.89541	1.89202	2.70648
	C19	ENST00000372755	chr10_+_75842302_75843123	55.792	19.0699	2.92565	1.89202	2.70648
	C22	ENST00000372755	chr10_+_75843271_75848953	474.866	191.864	2.47501	1.89202	1.44883
	C22	ENST00000372755	chr10_+_75855613_75856961	222.248	28.4077	7.82352	1.89202	1.44883
	C22	ENST00000372755	chr10_+_75857090_75860705	913.841	138.798	6.58398	1.89202	1.44883
	C22	ENST00000372755	chr10_+_75863686_75864808	192.569	41.921	4.59362	1.89202	1.44883
	C22	ENST00000355264	chr10_-_75883668_75884137	23.0781	3.41503	6.75781	4.41446	5.80637
	C19	ENST00000355264	chr10_-_75893922_75896389	228.977	28.8354	7.94081	4.41446	5.38483
	C22	ENST00000355264	chr10_-_75896561_75897864	62.862	14.7965	4.24843	4.41446	5.80637
	C19	ENST00000372745	chr10_-_75898140_75898563	6.74246	1.87099	3.60368	3.39598	6.97075
	C22	ENST00000372745	chr10_-_75898140_75898563	8.66705	1.87099	4.63233	3.39598	8.76884
	C19	ENST00000355264	chr10_-_75898140_75910512	706.986	175.755	4.02257	4.41446	5.38483
	C22	ENST00000355264	chr10_-_75898140_75910512	480.851	175.755	2.73592	4.41446	5.80637
	C19	ENST00000372745	chr10_-_75898689_75910512	528.925	217.386	2.43312	3.39598	6.97075
	C22	ENST00000372745	chr10_-_75898689_75910512	300.838	217.386	1.38389	3.39598	8.76884
	C19	ENST00000648725	chr10_+_76732397_76735156	42019.1	11377.5	3.69318	0.0260363	0.032866
	C22	ENST00000648725	chr10_+_76732397_76735156	26052.6	11377.5	2.28983	0.0260363	0.048287
	C22	ENST00000648725	chr10_+_76736088_76737073	7476.13	4365.2	1.71267	0.0260363	0.048287
	C19	ENST00000648725	chr10_+_76737195_76738981	29635.5	4973	5.95928	0.0260363	0.032866
	C22	ENST00000648725	chr10_+_76737195_76738981	18286.5	4973	3.67716	0.0260363	0.048287
	C22	ENST00000648725	chr10_+_76781989_76784715	16836.8	2513.38	6.69889	0.0260363	0.048287
	C19	ENST00000648725	chr10_+_76785007_76788246	17130.2	4546.43	3.76783	0.0260363	0.032866
	C22	ENST00000648725	chr10_+_76785007_76788246	8056	4546.43	1.77194	0.0260363	0.048287
	C19	ENST00000543351	chr10_+_76973828_76978820	11035.1	6249.11	1.76586	0.025657	0.231716
	C22	ENST00000543351	chr10_+_76973828_76978820	4908.6	6249.11	0.785489	0.025657	0.551888
	C19	ENST00000543351	chr10_+_76979114_76980500	3141.78	1364.15	2.3031	0.025657	0.231716
	C22	ENST00000543351	chr10_+_76979114_76980500	1456.82	1364.15	1.06793	0.025657	0.551888
	C19	ENST00000372391	chr10_-_79554716_79555818	82.934	6.46774	12.8227	2.01212	2.38744
	C22	ENST00000372391	chr10_-_79554716_79555818	198.754	6.46774	30.73	2.01212	1.39871
	C19	ENST00000372391	chr10_-_79555946_79556208	17.5921	0.467948	37.594	2.01212	2.38744
	C22	ENST00000372391	chr10_-_79555946_79556208	105.811	0.467948	226.118	2.01212	1.39871
	C22	ENST00000372391	chr10_-_79556352_79565422	1621.49	67.7593	23.9301	2.01212	1.39871
	C22	ENST00000372391	chr10_-_79566686_79567553	105.811	3.23387	32.7198	2.01212	1.39871
	C19	ENST00000372391	chr10_-_79569488_79570851	61.1533	7.59041	8.05666	2.01212	2.38744
	C22	ENST00000372391	chr10_-_79569488_79570851	205.188	7.59041	27.0326	2.01212	1.39871
	C19	ENST00000372391	chr10_-_79577647_79579078	152.465	16.6682	9.14701	2.01212	2.38744
	C22	ENST00000372391	chr10_-_79579223_79579652	100.807	12.9982	7.75543	2.01212	1.39871
	C19	ENST00000372391	chr10_-_79579776_79580839	124.401	27.6472	4.49958	2.01212	2.38744
	C22	ENST00000372391	chr10_-_79589288_79589974	123.685	7.41496	16.6805	2.01212	1.39871
	C19	ENST00000372391	chr10_-_79603464_79613111	477.08	72.3978	6.5897	2.01212	2.38744
	C19	ENST00000372371	chr10_-_79737384_79739898	769.951	83.6262	9.20706	1.20243	0.988375
	C22	ENST00000372371	chr10_-_79737384_79739898	1429.95	83.6262	17.0993	1.20243	0.489528
	C19	ENST00000372371	chr10_-_79740031_79741185	283.293	20.6281	13.7334	1.20243	0.988375
	C22	ENST00000372371	chr10_-_79740031_79741185	855.927	20.6281	41.4932	1.20243	0.489528
	C19	ENST00000372371	chr10_-_79742076_79742410	73.8586	6.5512	11.2741	1.20243	0.988375
	C22	ENST00000372371	chr10_-_79742076_79742410	228.792	6.5512	34.9237	1.20243	0.489528
	C19	ENST00000372371	chr10_-_79743770_79743962	66.7763	1.19134	56.0514	1.20243	0.988375
	C22	ENST00000372371	chr10_-_79743770_79743962	263.519	1.19134	221.196	1.20243	0.489528
	C19	ENST00000372371	chr10_-_79744056_79744927	2462.63	35.4275	69.5119	1.20243	0.988375
	C19	ENST00000372371	chr10_-_79762066_79764473	6666.5	88.9491	74.9473	1.20243	0.988375
	C22	ENST00000372371	chr10_-_79762066_79764473	13972.6	88.9491	157.086	1.20243	0.489528
	C19	ENST00000372371	chr10_-_79769749_79770228	152.776	13.2783	11.5057	1.20243	0.988375
	C22	ENST00000372371	chr10_-_79769749_79770228	292.118	13.2783	21.9997	1.20243	0.489528
	C19	ENST00000372371	chr10_-_79773548_79777332	1591.5	102.992	15.4527	1.20243	0.988375
	C22	ENST00000372371	chr10_-_79773548_79777332	2512.62	102.992	24.3963	1.20243	0.489528
	C19	ENST00000372371	chr10_-_79784461_79784728	852.915	11.7442	72.6241	1.20243	0.988375
	C22	ENST00000372371	chr10_-_79784461_79784728	1472.85	11.7442	125.41	1.20243	0.489528
	C19	ENST00000435275	chr10_+_79793662_79795109	2851.31	416.589	6.84442	1.22804	0.59762
	C22	ENST00000435275	chr10_+_79793662_79795109	2064.94	416.589	4.95678	1.22804	1.04604
	C19	ENST00000334512	chr10_+_81052113_81053137	134.765	45.7781	2.94388	0.855192	1.38018
	C22	ENST00000334512	chr10_+_81052113_81053137	603.474	45.7781	13.1826	0.855192	0.483865
	C19	ENST00000334512	chr10_+_81053410_81056227	253.59	99.5435	2.54753	0.855192	1.38018
	C19	ENST00000334512	chr10_+_81056410_81057369	177.513	34.9231	5.08298	0.855192	1.38018
	C22	ENST00000334512	chr10_+_81056410_81057369	659.275	34.9231	18.8779	0.855192	0.483865
	C19	ENST00000334512	chr10_+_81058948_81060488	1835.27	104.597	17.5461	0.855192	1.38018
	C22	ENST00000334512	chr10_+_81058948_81060488	5757.8	104.597	55.0476	0.855192	0.483865
	C19	ENST00000334512	chr10_+_81060699_81061863	186.208	30.7092	6.06359	0.855192	1.38018
	C22	ENST00000334512	chr10_+_81060699_81061863	727.476	30.7092	23.6892	0.855192	0.483865
	C19	ENST00000334512	chr10_+_81063932_81064920	96.3644	20.6698	4.66208	0.855192	1.38018
	C22	ENST00000334512	chr10_+_81063932_81064920	376.138	20.6698	18.1974	0.855192	0.483865
	C19	ENST00000334512	chr10_+_81064988_81065289	55.0654	3.42806	16.0631	0.855192	1.38018
	C22	ENST00000334512	chr10_+_81064988_81065289	208.736	3.42806	60.8904	0.855192	0.483865
	C22	ENST00000225174	chr10_+_81107499_81108831	71.1053	16.425	4.32908	6.49239	17.1436
	C22	ENST00000422982	chr10_-_81921784_81923104	506.926	26.7164	18.9743	0.705018	0.50895
	C19	ENST00000422982	chr10_-_81923369_81923808	347.083	9.75371	35.5847	0.705018	0.812486
	C22	ENST00000422982	chr10_-_81923369_81923808	860.595	9.75371	88.2327	0.705018	0.50895
	C19	ENST00000422982	chr10_-_81926740_81926981	13.5387	3.28082	4.12662	0.705018	0.812486
	C22	ENST00000422982	chr10_-_81926740_81926981	70.7339	3.28082	21.5598	0.705018	0.50895
	C19	ENST00000422982	chr10_-_81929114_81930555	318.775	43.3372	7.35568	0.705018	0.812486
	C22	ENST00000422982	chr10_-_81929114_81930555	546.223	43.3372	12.604	0.705018	0.50895
	C19	ENST00000429989	chr10_+_82264534_82266983	17624.9	463.654	38.013	0.639171	1.01033
	C22	ENST00000429989	chr10_+_82269227_82271899	550.801	46.2381	11.9123	0.639171	0.448438
	C19	ENST00000481124	chr10_+_82273819_82275959	1433.58	447.842	3.20109	0.153201	0.241353
	C22	ENST00000481124	chr10_+_82273819_82275959	1975.54	447.842	4.41125	0.153201	0.218674
	C22	ENST00000691609	chr10_+_85908594_85909810	681.774	714.447	0.954268	0.084277	0.517767
	C22	ENST00000623527	chr10_+_85970921_85971403	2040.64	15.3387	133.038	0.0392853	0.022542
	C19	ENST00000298767	chr10_-_88211888_88212976	464.386	6.77101	68.5845	10.4155	8.5037
	C22	ENST00000298767	chr10_-_88211888_88212976	334.777	6.77101	49.4427	10.4155	8.26521
	C19	ENST00000372037	chr10_+_88681452_88683132	3016.01	95.327	31.6385	2.78213	1.18998
	C22	ENST00000277865	chr10_-_88817539_88818906	12.3882	3.48454	3.5552	4.78876	17.2745
	C19	ENST00000277865	chr10_-_88820809_88822412	16.0895	8.9044	1.80692	4.78876	16.9675
	C19	ENST00000277865	chr10_-_88834371_88835724	20.0972	4.10428	4.89664	4.78876	16.9675
	C22	ENST00000277865	chr10_-_88834371_88835724	15.63	4.10428	3.80822	4.78876	17.2745
	C19	ENST00000412718	chr10_+_89124960_89125445	535.936	509.548	1.05179	0.110812	0.125015
	C22	ENST00000412718	chr10_+_89124960_89125445	492.995	509.548	0.967514	0.110812	0.125762
	C19	ENST00000371996	chr10_+_89272978_89280792	206.984	82.9805	2.49437	6.46541	6.15507
	C22	ENST00000361175	chr10_+_89474855_89475488	28.9549	7.50349	3.85886	1.24347	2.07219
	C19	ENST00000371927	chr10_+_90661495_90665199	23359.2	1186.03	19.6954	0.044499	0.025857
	C22	ENST00000371927	chr10_+_90673215_90674290	5098.91	1077.11	4.73389	0.044499	0.037459
	C19	ENST00000342512	chr10_-_91353077_91353569	1043.51	84.9757	12.2801	0.245015	0.132246
	C22	ENST00000342512	chr10_-_91353077_91353569	1425.6	84.9757	16.7765	0.245015	0.122054
	C19	ENST00000371728	chr10_+_91461437_91465050	1652.83	822.373	2.00983	0.564387	0.675207
	C22	ENST00000371728	chr10_+_91461437_91465050	1769.5	822.373	2.1517	0.564387	0.557785
	C19	ENST00000371728	chr10_+_91469822_91470717	192.534	85.4496	2.25318	0.564387	0.675207
	C19	ENST00000371728	chr10_+_91470902_91473803	1257.39	1003.47	1.25304	0.564387	0.675207
	C19	ENST00000371728	chr10_+_91498374_91498714	68.1273	15.5323	4.38616	0.564387	0.675207
	C22	ENST00000371728	chr10_+_91498374_91498714	59.1626	15.5323	3.80899	0.564387	0.557785
	C22	ENST00000371728	chr10_+_91520393_91522394	1011.14	190.344	5.31219	0.564387	0.557785
	C19	ENST00000371728	chr10_+_91522592_91528046	1143.35	1276.78	0.895494	0.564387	0.675207
	C22	ENST00000371728	chr10_+_91522592_91528046	1687.03	1276.78	1.32131	0.564387	0.557785
	C22	ENST00000371728	chr10_+_91532588_91533727	530.67	154.512	3.4345	0.564387	0.557785
	C19	ENST00000446394	chr10_+_93240896_93242723	1269.23	389.936	3.25498	0.156297	0.146545
	C19	ENST00000371627	chr10_+_93579790_93582052	167.904	37.1295	4.52212	6.55912	4.83014
	C22	ENST00000371627	chr10_+_93579790_93582052	149.792	37.1295	4.03432	6.55912	4.78662
	C19	ENST00000371627	chr10_+_93588163_93590679	104.966	54.0585	1.94171	6.55912	4.83014
	C22	ENST00000371627	chr10_+_93593781_93596675	115.321	84.1943	1.36971	6.55912	4.78662
	C19	ENST00000371627	chr10_+_93600463_93601039	28.9847	2.62998	11.0209	6.55912	4.83014
	C19	ENST00000371627	chr10_+_93604785_93605508	56.7272	12.9406	4.38365	6.55912	4.83014
	C22	ENST00000371627	chr10_+_93604785_93605508	53.9002	12.9406	4.16519	6.55912	4.78662
	C19	ENST00000371627	chr10_+_93608392_93609268	44.5122	11.6223	3.82989	6.55912	4.83014
	C22	ENST00000371627	chr10_+_93608392_93609268	45.3347	11.6223	3.90065	6.55912	4.78662
	C22	ENST00000371627	chr10_+_93609351_93610972	249.236	16.8243	14.8141	6.55912	4.78662
	C19	ENST00000371627	chr10_+_93615445_93617181	87.7822	17.8598	4.91508	6.55912	4.83014
	C22	ENST00000371627	chr10_+_93615445_93617181	112.188	17.8598	6.28158	6.55912	4.78662
	C19	ENST00000371627	chr10_+_93617287_93619218	78.8798	15.0121	5.25441	6.55912	4.83014
	C22	ENST00000371627	chr10_+_93617287_93619218	94.6387	15.0121	6.30416	6.55912	4.78662
	C19	ENST00000265990	chr10_+_93702325_93711159	312.658	166.311	1.87996	9.29401	6.93409
	C22	ENST00000265990	chr10_+_93717050_93718821	62.8608	11.5593	5.43811	9.29401	7.87454
	C22	ENST00000265990	chr10_+_93741549_93741839	4.57169	0.446564	10.2375	9.29401	7.87454
	C22	ENST00000265990	chr10_+_93768032_93768585	13.4611	4.02192	3.34693	9.29401	7.87454
	C22	ENST00000265990	chr10_+_93768965_93770829	79.7506	19.6948	4.04932	9.29401	7.87454
	C22	ENST00000265990	chr10_+_93786508_93786886	16.1279	3.69733	4.36205	9.29401	7.87454
	C22	ENST00000265990	chr10_+_93787057_93788546	44.193	12.9881	3.40258	9.29401	7.87454
	C19	ENST00000265986	chr10_-_94250352_94264550	1322.93	295.377	4.47879	1.39223	2.34631
	C22	ENST00000265986	chr10_-_94250352_94264550	845.605	295.377	2.8628	1.39223	2.61233
	C22	ENST00000265986	chr10_-_94267962_94268484	28.3272	11.858	2.38887	1.39223	2.61233
	C19	ENST00000265986	chr10_-_94291674_94294334	262.114	81.8847	3.20102	1.39223	2.34631
	C22	ENST00000265986	chr10_-_94291674_94294334	222.79	81.8847	2.72077	1.39223	2.61233
	C22	ENST00000371531	chr10_+_94833591_94834064	1814.33	865.8	2.09555	0.035985	0.114643
	C19	ENST00000371485	chr10_+_95277005_95278633	41.2532	11.968	3.44696	4.70783	7.56306
	C22	ENST00000371485	chr10_+_95277005_95278633	35.1952	11.968	2.94078	4.70783	11.0242
	C19	ENST00000359204	chr10_-_95429625_95430526	143.633	41.3884	3.47036	2.4501	1.8241
	C22	ENST00000359204	chr10_-_95429625_95430526	128.062	41.3884	3.09415	2.4501	2.4207
	C19	ENST00000359204	chr10_-_95441355_95443812	251.631	49.2817	5.10598	2.4501	1.8241
	C19	ENST00000359204	chr10_-_95443855_95445002	138.699	36.0433	3.84811	2.4501	1.8241
	C22	ENST00000359204	chr10_-_95443855_95445002	179.287	36.0433	4.9742	2.4501	2.4207
	C19	ENST00000371361	chr10_-_96098493_96099495	44.8989	10.2751	4.36969	5.92312	7.9512
	C22	ENST00000371361	chr10_-_96098493_96099495	31.0832	10.2751	3.02511	5.92312	14.2521
	C19	ENST00000371361	chr10_-_96104690_96106181	104.387	19.6364	5.31599	5.92312	7.9512
	C22	ENST00000371361	chr10_-_96104690_96106181	75.0067	19.6364	3.81978	5.92312	14.2521
	C19	ENST00000371361	chr10_-_96117088_96117839	39.8682	17.3875	2.29292	5.92312	7.9512
	C19	ENST00000371361	chr10_-_96121629_96122586	70.1781	17.9789	3.90335	5.92312	7.9512
	C22	ENST00000371361	chr10_-_96121629_96122586	51.361	17.9789	2.85673	5.92312	14.2521
	C22	ENST00000225235	chr10_+_96269936_96271339	113.289	14.1145	8.02641	4.05367	2.89525
	C19	ENST00000225235	chr10_+_96291217_96292784	61.8288	6.80455	9.08639	4.05367	2.32901
	C22	ENST00000225235	chr10_+_96291217_96292784	70.1149	6.80455	10.3041	4.05367	2.89525
	C22	ENST00000419900	chr10_+_96350533_96351985	96.986	78.8659	1.22976	3.3515	3.78405
	C22	ENST00000419900	chr10_+_96353372_96354451	107.557	60.305	1.78354	3.3515	3.78405
	C19	ENST00000419900	chr10_+_96354611_96356616	213.286	97.8402	2.17994	3.3515	3.68989
	C22	ENST00000419900	chr10_+_96354611_96356616	184.194	97.8402	1.8826	3.3515	3.78405
	C22	ENST00000329399	chr10_-_96998442_97006971	163.074	38.0859	4.28176	3.92971	7.89823
	C19	ENST00000329399	chr10_-_97028619_97031389	44.3148	8.99198	4.92826	3.92971	7.96573
	C22	ENST00000329399	chr10_-_97028619_97031389	51.4039	8.99198	5.71664	3.92971	7.89823
	C19	ENST00000371224	chr10_-_97366700_97369953	24.8863	10.2721	2.4227	9.40551	21.2165
	C22	ENST00000371224	chr10_-_97366700_97369953	20.5335	10.2721	1.99895	9.40551	21.6719
	C19	ENST00000371224	chr10_-_97370049_97371012	12.4903	4.4646	2.79763	9.40551	21.2165
	C22	ENST00000371224	chr10_-_97370049_97371012	13.8428	4.4646	3.10057	9.40551	21.6719
	C22	ENST00000371224	chr10_-_97371199_97373498	52.2797	15.4639	3.38077	9.40551	21.6719
	C22	ENST00000371224	chr10_-_97373918_97376233	41.5746	6.71078	6.19519	9.40551	21.6719
	C19	ENST00000371224	chr10_-_97376371_97380787	44.5409	24.8619	1.79153	9.40551	21.2165
	C22	ENST00000371224	chr10_-_97376371_97380787	46.9733	24.8619	1.88936	9.40551	21.6719
	C22	ENST00000371224	chr10_-_97381008_97385118	31.4693	18.5278	1.69849	9.40551	21.6719
	C19	ENST00000680353	chr10_-_97452795_97453109	345.122	21.5657	16.0032	0.415338	0.098516
	C22	ENST00000403870	chr10_+_97817004_97817586	215.969	138.775	1.55625	0.207399	0.564896
	C22	ENST00000371142	chr10_-_98303963_98307651	58.8017	14.0566	4.18321	22.3742	15.9009
	C19	ENST00000371142	chr10_-_98311168_98312684	29.0166	6.50482	4.46079	22.3742	13.5095
	C22	ENST00000371142	chr10_-_98311168_98312684	32.2623	6.50482	4.95976	22.3742	15.9009
	C19	ENST00000371142	chr10_-_98321895_98325060	59.4397	13.7031	4.33768	22.3742	13.5095
	C19	ENST00000676187	chr10_+_98704002_98708764	11517.7	6480.27	1.77734	0.0884167	0.07215
	C19	ENST00000479633	chr10_-_99024663_99025616	2448.49	272.659	8.98007	0.0331523	0.114356
	C22	ENST00000479633	chr10_-_99024663_99025616	1124.14	272.659	4.12289	0.0331523	0.112975
	C19	ENST00000370992	chr10_-_99118376_99118699	6.98947	0.473549	14.7598	2.38806	6.58133
	C22	ENST00000370992	chr10_-_99118376_99118699	12.4966	0.473549	26.3893	2.38806	5.20141
	C19	ENST00000370992	chr10_-_99118767_99120302	66.5519	14.9145	4.46223	2.38806	6.58133
	C22	ENST00000370992	chr10_-_99123660_99125864	916.29	42.2672	21.6785	2.38806	5.20141
	C22	ENST00000370992	chr10_-_99130838_99131829	177.452	37.0515	4.78933	2.38806	5.20141
	C22	ENST00000370992	chr10_-_99133651_99139049	308.762	102.48	3.0129	2.38806	5.20141
	C19	ENST00000370992	chr10_-_99139527_99140555	54.7002	9.56959	5.71605	2.38806	6.58133
	C19	ENST00000370992	chr10_-_99148381_99150179	111.072	31.3462	3.54339	2.38806	6.58133
	C19	ENST00000370992	chr10_-_99150601_99153440	171.242	30.569	5.60181	2.38806	6.58133
	C19	ENST00000334828	chr10_+_99186203_99190135	17.9686	24.6573	0.728734	31.9371	148.759
	C22	ENST00000334828	chr10_+_99186203_99190135	18.3089	24.6573	0.742534	31.9371	155.171
	C22	ENST00000370854	chr10_+_99214556_99215416	173.697	487.73	0.356133	0.722041	3.44854
	C19	ENST00000438925	chr10_-_99219498_99219802	105.5	55.2727	1.90873	2.30539	5.78197
	C22	ENST00000438925	chr10_-_99219498_99219802	90.4125	55.2727	1.63575	2.30539	5.88414
	C19	ENST00000438925	chr10_-_99219989_99220451	74.7151	63.6434	1.17396	2.30539	5.78197
	C22	ENST00000438925	chr10_-_99219989_99220451	102.819	63.6434	1.61554	2.30539	5.88414
	C19	ENST00000438925	chr10_-_99220764_99221252	83.8815	123.121	0.681291	2.30539	5.78197
	C22	ENST00000438925	chr10_-_99220764_99221252	78.6861	123.121	0.639094	2.30539	5.88414
	C22	ENST00000438925	chr10_-_99221876_99222339	24.8125	82.0887	0.302264	2.30539	5.88414
	C19	ENST00000327238	chr10_-_99227340_99229402	4479.01	4812.31	0.93074	0.181053	0.591425
	C22	ENST00000327238	chr10_-_99227340_99229402	7572.41	4812.31	1.57355	0.181053	0.300961
	C22	ENST00000438925	chr10_-_99227340_99228008	94.6612	77.1048	1.2277	2.30539	5.88414
	C19	ENST00000438925	chr10_-_99228861_99229402	96.6799	43.4083	2.22722	2.30539	5.78197
	C22	ENST00000438925	chr10_-_99228861_99229402	90.9224	43.4083	2.09459	2.30539	5.88414
	C19	ENST00000438925	chr10_-_99229480_99229885	21.6189	29.9124	0.722742	2.30539	5.78197
	C22	ENST00000438925	chr10_-_99229480_99229885	31.4404	29.9124	1.05108	2.30539	5.88414
	C19	ENST00000438925	chr10_-_99229960_99230531	55.6904	67.5632	0.824271	2.30539	5.78197
	C22	ENST00000438925	chr10_-_99229960_99230531	68.999	67.5632	1.02125	2.30539	5.88414
	C19	ENST00000355839	chr10_-_99236501_99237103	1803.2	946.197	1.90574	0.255469	0.297249
	C22	ENST00000355839	chr10_-_99236501_99237103	1865.16	946.197	1.97121	0.255469	0.178001
	C19	ENST00000438925	chr10_-_99236720_99237103	54.1338	49.2638	1.09886	2.30539	5.78197
	C22	ENST00000438925	chr10_-_99236720_99237103	42.3171	49.2638	0.858991	2.30539	5.88414
	C22	ENST00000438925	chr10_-_99237686_99238060	10.3669	6.33629	1.63611	2.30539	5.88414
	C19	ENST00000478953	chr10_-_99376168_99376964	1249.56	328.761	3.80082	0.159644	0.111239
	C22	ENST00000478953	chr10_-_99376168_99376964	2851.94	328.761	8.67481	0.159644	0.06592
	C19	ENST00000307450	chr10_-_99376544_99376964	95.5237	27.0008	3.53781	0.900569	1.08874
	C22	ENST00000307450	chr10_-_99376544_99376964	174.382	27.0008	6.45841	0.900569	0.940464
	C19	ENST00000337540	chr10_+_99510227_99511147	3538.29	127.092	27.8404	0.350376	0.118136
	C22	ENST00000337540	chr10_+_99510227_99511147	1822.05	127.092	14.3365	0.350376	0.230509
	C19	ENST00000370610	chr10_+_99510227_99511132	845.791	65.7582	12.8621	0.611208	0.490665
	C22	ENST00000370610	chr10_+_99510227_99511132	1325.96	65.7582	20.1642	0.611208	0.316751
	C19	ENST00000337540	chr10_+_99511219_99512794	9387.49	378.325	24.8133	0.350376	0.118136
	C22	ENST00000337540	chr10_+_99511219_99512794	4910.87	378.325	12.9806	0.350376	0.230509
	C22	ENST00000298999	chr10_+_99922732_99923049	10.8228	1.51062	7.16446	2.73916	2.21754
	C22	ENST00000370584	chr10_+_99991444_99994202	513.659	577.117	0.890043	0.329877	0.737843
	C19	ENST00000699159	chr10_-_100185742_100186971	29752.9	6691.26	4.44653	0.00533033	0.013276
	C22	ENST00000356713	chr10_+_101120732_101121983	545.638	27.4217	19.898	0.465954	0.480172
	C19	ENST00000370508	chr10_-_101165617_101165893	21.4946	1.2608	17.0484	4.81971	11.6774
	C22	ENST00000370508	chr10_-_101165617_101165893	22.4041	1.2608	17.7699	4.81971	13.1226
	C19	ENST00000370508	chr10_-_101166006_101166482	7.87848	2.0446	3.85332	4.81971	11.6774
	C22	ENST00000370508	chr10_-_101166006_101166482	9.37316	2.0446	4.58435	4.81971	13.1226
	C19	ENST00000700248	chr10_-_101371123_101372299	2172.78	781.608	2.77989	0.228958	0.207568
	C19	ENST00000700248	chr10_-_101372356_101373452	1700.65	1125.58	1.51091	0.228958	0.207568
	C19	ENST00000370489	chr10_+_101445652_101448450	981.574	25.4303	38.5986	4.23817	4.64458
	C19	ENST00000649102	chr10_-_101486828_101487197	2114.59	630.524	3.3537	0.0550763	0.120591
	C22	ENST00000649102	chr10_-_101486828_101487197	2887.49	630.524	4.57951	0.0550763	0.06026
	C19	ENST00000016171	chr10_-_101486911_101487197	29.7437	6.57054	4.52682	3.11827	6.89222
	C22	ENST00000016171	chr10_-_101486911_101487197	27.9358	6.57054	4.25167	3.11827	6.01379
	C19	ENST00000370476	chr10_+_101496074_101499466	67.5815	42.6679	1.5839	3.27712	5.78561
	C22	ENST00000370476	chr10_+_101496074_101499466	61.5196	42.6679	1.44183	3.27712	7.75362
	C22	ENST00000370476	chr10_+_101503119_101503793	33.4037	10.8842	3.06903	3.27712	7.75362
	C19	ENST00000647814	chr10_+_101610553_101611258	484.266	4.56673	106.042	0.28031	0.103249
	C19	ENST00000324109	chr10_-_101643966_101645443	252.738	30.8662	8.18818	1.04729	0.913991
	C22	ENST00000324109	chr10_-_101643966_101645443	222.478	30.8662	7.20783	1.04729	0.701192
	C22	ENST00000324109	chr10_-_101656154_101657842	191.103	32.421	5.89443	1.04729	0.701192
	C22	ENST00000324109	chr10_-_101658042_101658499	54.1934	4.53219	11.9574	1.04729	0.701192
	C22	ENST00000324109	chr10_-_101658517_101659675	162.58	16.4056	9.91003	1.04729	0.701192
	C22	ENST00000324109	chr10_-_101667851_101668709	71.3071	2.98978	23.8503	1.04729	0.701192
	C19	ENST00000421367	chr10_-_101939004_101943512	325.352	121.152	2.68548	2.23981	3.78974
	C22	ENST00000421367	chr10_-_101939004_101943512	313.718	121.152	2.58946	2.23981	2.95169
	C19	ENST00000407654	chr10_-_101945394_101945718	95.8056	38.1364	2.51218	0.487301	0.741084
	C22	ENST00000407654	chr10_-_101945394_101945718	208.206	38.1364	5.45952	0.487301	0.648395
	C19	ENST00000370397	chr10_-_101959777_101960427	27.3696	2.81041	9.73865	8.34218	8.11119
	C22	ENST00000370397	chr10_-_101959777_101960427	19.3487	2.81041	6.88466	8.34218	10.3883
	C22	ENST00000370397	chr10_-_101964414_101964832	7.8935	0.791346	9.97479	8.34218	10.3883
	C19	ENST00000370397	chr10_-_101964956_101966986	75.6979	20.5543	3.68282	8.34218	8.11119
	C22	ENST00000370397	chr10_-_101964956_101966986	50.3452	20.5543	2.44937	8.34218	10.3883
	C19	ENST00000370397	chr10_-_101977887_101978474	25.5203	3.80255	6.71136	8.34218	8.11119
	C19	ENST00000370397	chr10_-_101979116_101980344	80.7527	13.3517	6.0481	8.34218	8.11119
	C19	ENST00000370397	chr10_-_101980433_101981868	71.2596	5.06256	14.0758	8.34218	8.11119
	C22	ENST00000370397	chr10_-_101980433_101981868	40.0451	5.06256	7.91004	8.34218	10.3883
	C19	ENST00000370397	chr10_-_101981938_101982622	52.7666	5.657	9.32768	8.34218	8.11119
	C22	ENST00000370397	chr10_-_101981938_101982622	40.0451	5.657	7.07886	8.34218	10.3883
	C22	ENST00000354105	chr10_-_101997988_102003454	74.2966	78.3433	0.948347	3.38201	9.7178
	C22	ENST00000354105	chr10_-_102005670_102006551	20.2721	18.3444	1.10508	3.38201	9.7178
	C22	ENST00000354105	chr10_-_102020076_102020722	13.9949	14.4231	0.970316	3.38201	9.7178
	C19	ENST00000370355	chr10_+_102114389_102116288	38.6467	7.7894	4.96145	15.8544	54.9335
	C22	ENST00000370355	chr10_+_102114389_102116288	41.0855	7.7894	5.27453	15.8544	60.0212
	C22	ENST00000370345	chr10_-_102256188_102256891	1720.67	50.281	34.2212	0.876272	0.093568
	C19	ENST00000370345	chr10_-_102267324_102267664	1123.42	19.4243	57.8359	0.876272	0.058749
	C22	ENST00000370345	chr10_-_102267324_102267664	309.935	19.4243	15.956	0.876272	0.093568
	C22	ENST00000299163	chr10_+_102296418_102300390	772.933	207.028	3.73347	1.45399	0.88106
	C22	ENST00000299163	chr10_+_102304853_102305699	337.094	16.5531	20.3644	1.45399	0.88106
	C22	ENST00000299163	chr10_+_102305806_102306274	150.955	15.6189	9.66488	1.45399	0.88106
	C22	ENST00000370271	chr10_+_102675799_102676326	182.78	52.3475	3.49167	0.53993	0.552576
	C19	ENST00000370271	chr10_+_102677057_102678140	311.501	176.994	1.75995	0.53993	0.764043
	C22	ENST00000370271	chr10_+_102677057_102678140	620.729	176.994	3.50706	0.53993	0.552576
	C19	ENST00000238961	chr10_+_102689754_102690732	136.386	22.4159	6.08433	3.24166	3.21881
	C22	ENST00000238961	chr10_+_102689754_102690732	121.827	22.4159	5.43483	3.24166	3.54603
	C19	ENST00000238961	chr10_+_102697234_102698351	151.609	10.5879	14.3191	3.24166	3.21881
	C19	ENST00000238961	chr10_+_102706893_102707516	23.3005	5.7766	4.03361	3.24166	3.21881
	C22	ENST00000238961	chr10_+_102706893_102707516	21.4324	5.7766	3.71022	3.24166	3.54603
	C19	ENST00000210633	chr10_+_102729348_102732285	464.855	244.541	1.90093	0.323719	0.443149
	C19	ENST00000210633	chr10_+_102733034_102733303	29.3355	15.4218	1.90221	0.323719	0.443149
	C22	ENST00000210633	chr10_+_102733034_102733303	33.3783	15.4218	2.16435	0.323719	0.299596
	C19	ENST00000476766	chr10_+_102749641_102750192	9850.85	360.703	27.3102	0.0232757	0.068522
	C19	ENST00000454422	chr10_+_102759709_102762253	501.615	202.848	2.47287	2.17642	1.80417
	C22	ENST00000454422	chr10_+_102759709_102762253	752.222	202.848	3.70831	2.17642	1.22038
	C19	ENST00000370223	chr10_+_102765472_102766241	248.726	142.513	1.74529	0.6583	1.08151
	C22	ENST00000370223	chr10_+_102765472_102766241	322.311	142.513	2.26163	0.6583	0.924572
	C19	ENST00000393459	chr10_+_102795424_102795759	15.8494	3.11011	5.09608	0.971503	1.64044
	C22	ENST00000393441	chr10_+_103295229_103296299	1234.31	213.168	5.79033	0.192586	0.183098
	C19	ENST00000393441	chr10_+_103296410_103298049	1147.67	316.649	3.62444	0.192586	0.169909
	C22	ENST00000393441	chr10_+_103296410_103298049	972.157	316.649	3.07014	0.192586	0.183098
	C22	ENST00000370168	chr10_-_103340173_103342519	3427.33	1022.51	3.35187	0.238238	0.398269
	C19	ENST00000370172	chr10_-_103346957_103347960	6983.9	41693.1	0.167507	0.00263033	0.156646
	C19	ENST00000626968	chr10_+_103348157_103354414	243.136	397.007	0.612422	1.09267	3.59881
	C19	ENST00000370110	chr10_-_103542681_103543029	3.75092	1.89973	1.97444	5.98651	30.3926
	C19	ENST00000361464	chr10_-_103559212_103559998	81.8298	10.6174	7.70711	6.43651	7.61336
	C22	ENST00000439817	chr10_-_103563776_103565801	3702.73	438.512	8.44385	0.229884	0.166904
	C22	ENST00000370033	chr10_-_103607377_103609532	249.201	35.1345	7.09278	1.43255	1.11958
	C19	ENST00000370033	chr10_-_103753360_103755053	421.526	60.6319	6.95221	1.43255	1.66063
	C22	ENST00000370033	chr10_-_103761829_103766296	790.477	132.216	5.97866	1.43255	1.11958
	C22	ENST00000370033	chr10_-_103772633_103773724	220.619	46.9531	4.69871	1.43255	1.11958
	C19	ENST00000370033	chr10_-_103789502_103792782	746.703	81.9719	9.10926	1.43255	1.66063
	C22	ENST00000370033	chr10_-_103789502_103792782	596.654	81.9719	7.27876	1.43255	1.11958
	C19	ENST00000673968	chr10_-_103869440_103869677	11.5155	1.78124	6.46486	6.30585	4.77618
	C22	ENST00000673968	chr10_-_103869440_103869677	11.2207	1.78124	6.29936	6.30585	4.45606
	C19	ENST00000673968	chr10_-_103869800_103870285	15.0748	6.93451	2.17389	6.30585	4.77618
	C22	ENST00000278070	chr10_+_103904847_103906428	172.066	41.9704	4.0997	4.89208	4.06239
	C19	ENST00000413464	chr10_+_103909086_103909682	469.23	112.41	4.17429	0.0864963	0.428361
	C22	ENST00000413464	chr10_+_103909086_103909682	977.564	112.41	8.69645	0.0864963	0.206636
	C19	ENST00000405356	chr10_+_103917971_103918949	204.235	31.5997	6.46318	1.65683	4.51931
	C22	ENST00000405356	chr10_+_103917971_103918949	132.029	31.5997	4.17818	1.65683	5.16552
	C19	ENST00000405356	chr10_+_103920850_103921312	118.381	26.5033	4.46665	1.65683	4.51931
	C22	ENST00000405356	chr10_+_103920850_103921312	80.1468	26.5033	3.02403	1.65683	5.16552
	C19	ENST00000676513	chr10_+_104111131_104111599	1133.22	89.9686	12.5957	0.177125	0.255025
	C22	ENST00000676513	chr10_+_104111131_104111599	1683.17	89.9686	18.7084	0.177125	0.156847
	C19	ENST00000676513	chr10_+_104120877_104121474	1062.64	434.657	2.44478	0.177125	0.255025
	C22	ENST00000676513	chr10_+_104120877_104121474	1702.3	434.657	3.91641	0.177125	0.156847
	C19	ENST00000676513	chr10_+_104125356_104126139	1364.57	244.125	5.58964	0.177125	0.255025
	C22	ENST00000676513	chr10_+_104125356_104126139	1759.68	244.125	7.20808	0.177125	0.156847
	C19	ENST00000676513	chr10_+_104126263_104126841	607.784	142.586	4.26256	0.177125	0.255025
	C22	ENST00000676513	chr10_+_104127317_104127974	1256	317.341	3.95789	0.177125	0.156847
	C19	ENST00000676513	chr10_+_104129144_104129467	125.478	61.6486	2.03537	0.177125	0.255025
	C19	ENST00000676513	chr10_+_104130235_104130463	219.586	4.22575	51.9638	0.177125	0.255025
	C22	ENST00000676513	chr10_+_104130235_104130463	229.523	4.22575	54.3153	0.177125	0.156847
	C19	ENST00000676513	chr10_+_104139408_104139609	348.985	94.4155	3.69627	0.177125	0.255025
	C22	ENST00000676513	chr10_+_104139408_104139609	433.544	94.4155	4.59187	0.177125	0.156847
	C19	ENST00000428099	chr10_+_104155737_104156009	88.9563	6.61294	13.4518	0.530301	0.472142
	C22	ENST00000428099	chr10_+_104155737_104156009	90.4282	6.61294	13.6744	0.530301	0.22117
	C19	ENST00000369937	chr10_-_104184955_104192282	98.0843	60.5125	1.62089	5.81895	7.07554
	C19	ENST00000369931	chr10_+_104229832_104231029	12269.8	964.175	12.7257	0.457736	0.047352
	C19	ENST00000238936	chr10_+_104229832_104230421	65.8658	46.1304	1.42782	1.87415	1.82188
	C22	ENST00000238936	chr10_+_104229832_104230421	123.024	46.1304	2.66688	1.87415	1.23553
	C19	ENST00000238936	chr10_+_104232707_104233326	118.559	13.7986	8.59207	1.87415	1.82188
	C22	ENST00000238936	chr10_+_104232707_104233326	93.8869	13.7986	6.80409	1.87415	1.23553
	C19	ENST00000369905	chr10_-_104240929_104241593	27.2651	7.86547	3.46643	10.9032	21.1259
	C22	ENST00000369905	chr10_-_104240929_104241593	27.255	7.86547	3.46515	10.9032	21.097
	C19	ENST00000369905	chr10_-_104244133_104245365	30.5313	12.7396	2.39656	10.9032	21.1259
	C22	ENST00000369905	chr10_-_104244133_104245365	34.4598	12.7396	2.70494	10.9032	21.097
	C19	ENST00000369905	chr10_-_104248032_104248819	13.1119	3.77827	3.47034	10.9032	21.1259
	C22	ENST00000369905	chr10_-_104248032_104248819	13.1772	3.77827	3.48763	10.9032	21.097
	C19	ENST00000369905	chr10_-_104248895_104250305	34.3181	7.07973	4.84737	10.9032	21.1259
	C22	ENST00000369905	chr10_-_104248895_104250305	19.7658	7.07973	2.79189	10.9032	21.097
	C19	ENST00000369902	chr10_+_104353478_104353749	6.55559	2.27392	2.88294	1.05052	1.22033
	C22	ENST00000369902	chr10_+_104353822_104356896	484.948	56.1082	8.6431	1.05052	0.76503
	C19	ENST00000369902	chr10_+_104357050_104359189	1754.44	74.4329	23.5708	1.05052	1.22033
	C22	ENST00000369902	chr10_+_104357050_104359189	2345.01	74.4329	31.505	1.05052	0.76503
	C19	ENST00000369902	chr10_+_104375159_104377046	453.975	35.9278	12.6358	1.05052	1.22033
	C19	ENST00000643721	chr10_+_104414505_104414836	66.1054	3.44197	19.2057	1.53928	1.95143
	C19	ENST00000369893	chr10_+_104486914_104488187	326.636	101.875	3.20625	0.807003	1.2246
	C22	ENST00000369893	chr10_+_104486914_104488187	568.815	101.875	5.58347	0.807003	0.759473
	C19	ENST00000369893	chr10_+_104488286_104489075	436.06	49.2933	8.84623	0.807003	1.2246
	C22	ENST00000369893	chr10_+_104488286_104489075	782.121	49.2933	15.8667	0.807003	0.759473
	C22	ENST00000339834	chr10_+_104620298_104621916	54.6134	20.6787	2.64105	8.01405	2.34375
	C19	ENST00000339834	chr10_+_104621937_104622629	27.689	12.1993	2.26971	8.01405	2.31139
	C19	ENST00000343289	chr10_-_104849665_104850367	565.276	75.7515	7.46224	1.05118	0.226438
	C22	ENST00000343289	chr10_-_104849665_104850367	347.193	75.7515	4.58331	1.05118	0.452198
	C19	ENST00000343289	chr10_-_104850753_104851320	971.568	52.1509	18.6299	1.05118	0.226438
	C19	ENST00000343289	chr10_-_104858741_104859682	565.276	64.2596	8.79675	1.05118	0.226438
	C22	ENST00000343289	chr10_-_104858741_104859682	333.925	64.2596	5.19649	1.05118	0.452198
	C19	ENST00000343289	chr10_-_104934739_104952992	15041.6	4427.54	3.39729	1.05118	0.226438
	C19	ENST00000404739	chr10_-_104941085_104952992	629.22	505.812	1.24398	2.55965	2.92584
	C19	ENST00000337211	chr10_-_105093709_105108472	39412.6	5763.85	6.8379	0.406394	0.180044
	C22	ENST00000337211	chr10_-_105093709_105108472	15619.7	5763.85	2.70993	0.406394	0.318509
	C19	ENST00000369847	chr10_-_105107207_105108472	106.048	42.8097	2.4772	3.7828	7.93037
	C22	ENST00000369847	chr10_-_105107207_105108472	72.7994	42.8097	1.70053	3.7828	9.16217
	C19	ENST00000337211	chr10_-_105108756_105110463	2127.26	228.526	9.30862	0.406394	0.180044
	C19	ENST00000692195	chr10_+_105138307_105139364	578.848	554.379	1.04414	0.049721	0.215946
	C22	ENST00000692195	chr10_+_105138307_105139364	1369.73	554.379	2.47074	0.049721	0.09929
	C22	ENST00000309579	chr10_-_105152223_105156165	16.4018	14.1022	1.16307	78.2457	227.049
	C22	ENST00000337003	chr10_-_105154151_105156165	41690.3	23947	1.74094	0.0174437	0.059846
	C22	ENST00000369825	chr10_-_105155789_105156165	80.4508	54.6483	1.47215	1.62755	3.54254
	C22	ENST00000649849	chr10_+_105156487_105158172	187.817	118.407	1.5862	0.887196	2.49178
	C22	ENST00000649849	chr10_+_105158285_105160153	311.424	106.314	2.92929	0.887196	2.49178
	C19	ENST00000649849	chr10_+_105164940_105165741	3309.52	74.8993	44.1863	0.887196	2.40065
	C22	ENST00000649849	chr10_+_105164940_105165741	2441.63	74.8993	32.5988	0.887196	2.49178
	C19	ENST00000649849	chr10_+_105165865_105166365	124.966	29.5838	4.22414	0.887196	2.40065
	C22	ENST00000649849	chr10_+_105165865_105166365	132.837	29.5838	4.49018	0.887196	2.49178
	C19	ENST00000649849	chr10_+_105169563_105172872	702.727	89.339	7.86584	0.887196	2.40065
	C22	ENST00000649849	chr10_+_105169563_105172872	706.322	89.339	7.90608	0.887196	2.49178
	C19	ENST00000649849	chr10_+_105176499_105177548	483.619	42.698	11.3265	0.887196	2.40065
	C22	ENST00000649849	chr10_+_105176499_105177548	511.682	42.698	11.9838	0.887196	2.49178
	C22	ENST00000649849	chr10_+_105177689_105178196	43.7438	11.2588	3.88529	0.887196	2.49178
	C19	ENST00000649849	chr10_+_105197828_105198442	101.639	21.4764	4.73261	0.887196	2.40065
	C22	ENST00000649849	chr10_+_105197828_105198442	172.969	21.4764	8.05391	0.887196	2.49178
	C19	ENST00000649849	chr10_+_105198565_105199502	648.991	42.8644	15.1406	0.887196	2.40065
	C22	ENST00000649849	chr10_+_105198565_105199502	595.558	42.8644	13.894	0.887196	2.49178
	C19	ENST00000649849	chr10_+_105200607_105201582	274.093	43.0953	6.36015	0.887196	2.40065
	C22	ENST00000649849	chr10_+_105200607_105201582	336.306	43.0953	7.80376	0.887196	2.49178
	C19	ENST00000369797	chr10_+_105201732_105201969	4.27609	0.6696	6.38605	3.55481	8.88662
	C22	ENST00000369797	chr10_+_105201732_105201969	5.34376	0.6696	7.98053	3.55481	10.1052
	C22	ENST00000649849	chr10_+_105203090_105203671	130.027	22.5838	5.75756	0.887196	2.49178
	C19	ENST00000649849	chr10_+_105203825_105204273	108.721	28.3072	3.84073	0.887196	2.40065
	C19	ENST00000649849	chr10_+_105204439_105205134	128.299	11.942	10.7435	0.887196	2.40065
	C22	ENST00000649849	chr10_+_105204439_105205134	195.844	11.942	16.3996	0.887196	2.49178
	C19	ENST00000369755	chr10_+_105750597_105752355	816.817	196.869	4.14903	1.00065	1.20345
	C22	ENST00000369755	chr10_+_105750597_105752355	603.609	196.869	3.06604	1.00065	1.18454
	C22	ENST00000369755	chr10_+_105752404_105752741	49.8083	4.96745	10.0269	1.00065	1.18454
	C19	ENST00000369755	chr10_+_105759706_105761201	443.724	75.0397	5.91318	1.00065	1.20345
	C22	ENST00000335753	chr10_+_105768114_105777917	245.014	82.1241	2.98346	11.7807	7.14653
	C22	ENST00000369755	chr10_+_105768114_105770573	335.151	212.554	1.57678	1.00065	1.18454
	C19	ENST00000369755	chr10_+_105778047_105778541	34.8996	19.3661	1.8021	1.00065	1.20345
	C19	ENST00000369755	chr10_+_105780371_105781377	194.441	61.3442	3.16967	1.00065	1.20345
	C22	ENST00000369755	chr10_+_105780371_105781377	230.469	61.3442	3.75698	1.00065	1.18454
	C22	ENST00000369755	chr10_+_105781491_105785331	694.783	312.654	2.22221	1.00065	1.18454
	C19	ENST00000539281	chr10_+_106015029_106019333	30084.8	4287.11	7.01751	0.0588587	0.089281
	C22	ENST00000369683	chr10_-_111625070_111628371	3092.31	382.159	8.09169	0.462251	0.210522
	C19	ENST00000369683	chr10_-_111628470_111629710	720.29	141.933	5.07487	0.462251	0.480362
	C19	ENST00000369683	chr10_-_111630662_111631549	662.001	124.332	5.32447	0.462251	0.480362
	C22	ENST00000369683	chr10_-_111630662_111631549	1439.28	124.332	11.5761	0.462251	0.210522
	C19	ENST00000369683	chr10_-_111631619_111633124	826.46	334.453	2.47108	0.462251	0.480362
	C22	ENST00000369683	chr10_-_111633185_111635285	2023.54	471.037	4.29593	0.462251	0.210522
	C19	ENST00000369683	chr10_-_111643906_111646003	2088.01	309.723	6.74153	0.462251	0.480362
	C22	ENST00000369683	chr10_-_111643906_111646003	5030.35	309.723	16.2414	0.462251	0.210522
	C22	ENST00000369683	chr10_-_111648353_111651479	4550.59	189.47	24.0175	0.462251	0.210522
	C22	ENST00000502935	chr10_-_111651584_111652769	30.1787	4.64264	6.50032	5.01508	9.97393
	C19	ENST00000332674	chr10_+_112039052_112039671	27.6378	12.1504	2.27464	1.20867	1.80912
	C19	ENST00000361804	chr10_+_112335161_112337178	468.062	44.5631	10.5034	11.2138	3.38844
	C22	ENST00000361804	chr10_+_112335161_112337178	256.773	44.5631	5.76201	11.2138	5.40555
	C19	ENST00000361804	chr10_+_112341856_112342319	20.3634	1.33474	15.2564	11.2138	3.38844
	C19	ENST00000361804	chr10_+_112342400_112343141	78.7974	4.67677	16.8487	11.2138	3.38844
	C22	ENST00000361804	chr10_+_112342400_112343141	49.7637	4.67677	10.6406	11.2138	5.40555
	C22	ENST00000361804	chr10_+_112343306_112343598	16.2796	2.14175	7.60106	11.2138	5.40555
	C19	ENST00000361804	chr10_+_112349466_112349649	3.24633	0.258864	12.5407	11.2138	3.38844
	C19	ENST00000361804	chr10_+_112350890_112352830	247.607	26.7807	9.24573	11.2138	3.38844
	C22	ENST00000361804	chr10_+_112350890_112352830	126.352	26.7807	4.71802	11.2138	5.40555
	C22	ENST00000361804	chr10_+_112359570_112360196	83.9878	6.70981	12.5172	11.2138	5.40555
	C19	ENST00000369519	chr10_+_112543185_112544098	174.906	19.2971	9.06383	1.13126	1.41791
	C22	ENST00000369519	chr10_+_112543185_112544098	222.713	19.2971	11.5412	1.13126	1.04619
	C22	ENST00000369519	chr10_+_112544190_112544549	80.2913	3.89385	20.62	1.13126	1.04619
	C19	ENST00000369519	chr10_+_112570220_112572035	325.127	25.8874	12.5593	1.13126	1.41791
	C19	ENST00000369519	chr10_+_112581693_112583237	102.969	50.7816	2.02768	1.13126	1.41791
	C19	ENST00000348367	chr10_-_113921495_113923458	85.3044	27.4952	3.10252	2.87533	3.4582
	C19	ENST00000348367	chr10_-_113924368_113926159	55.8093	20.1027	2.77621	2.87533	3.4582
	C22	ENST00000348367	chr10_-_113928282_113928610	11.5325	0.807831	14.2759	2.87533	5.3761
	C22	ENST00000348367	chr10_-_113932824_113933456	13.5786	5.46375	2.48522	2.87533	5.3761
	C22	ENST00000705995	chr10_+_114428047_114428695	1128.8	63.0887	17.8923	0.163303	0.16832
	C22	ENST00000355995	chr10_+_114917828_114918425	1368.32	66.978	20.4294	0.0746513	0.032887
	C22	ENST00000277945	chr10_+_114917828_114919678	4144.41	3581.26	1.15725	0.0460257	0.055979
	C22	ENST00000534894	chr10_+_114917828_114925313	6223.91	1094.32	5.68748	0.290024	0.173203
	C19	ENST00000621345	chr10_+_115480927_115481409	47.6648	27.1886	1.75312	0.581284	1.09095
	C22	ENST00000621345	chr10_+_115480927_115481409	48.1724	27.1886	1.77178	0.581284	2.69864
	C19	ENST00000361384	chr10_-_115607094_115608738	143.207	193.809	0.738909	0.941519	0.684322
	C22	ENST00000361384	chr10_-_115607094_115608738	212.619	193.809	1.09705	0.941519	0.59261
	C19	ENST00000361384	chr10_-_115610403_115612481	298.105	172.931	1.72384	0.941519	0.684322
	C22	ENST00000361384	chr10_-_115610403_115612481	340.865	172.931	1.9711	0.941519	0.59261
	C19	ENST00000369305	chr10_-_115613606_115614112	28.1677	12.1584	2.31673	6.63375	2.94664
	C22	ENST00000369305	chr10_-_115613606_115614112	26.7769	12.1584	2.20234	6.63375	3.06234
	C19	ENST00000369301	chr10_+_115662352_115663285	82.6478	7.85745	10.5184	6.69943	3.26688
	C22	ENST00000369301	chr10_+_115662352_115663285	50.3222	7.85745	6.4044	6.69943	3.75579
	C22	ENST00000369287	chr10_-_115904375_115905307	528.16	20.7505	25.4529	2.07351	0.37678
	C19	ENST00000369250	chr10_+_116590689_116592991	3604.9	726.771	4.96016	0.126111	0.095703
	C22	ENST00000369250	chr10_+_116590689_116592991	18312	726.771	25.1963	0.126111	0.022772
	C19	ENST00000369250	chr10_+_116603696_116605125	1901.72	343.665	5.53363	0.126111	0.095703
	C19	ENST00000369250	chr10_+_116606487_116606848	344.817	102.052	3.37883	0.126111	0.095703
	C22	ENST00000369250	chr10_+_116606487_116606848	1229.58	102.052	12.0486	0.126111	0.022772
	C19	ENST00000369250	chr10_+_116608496_116614955	5339.44	1373.16	3.88842	0.126111	0.095703
	C19	ENST00000298746	chr10_+_116698298_116702403	93.5958	28.3996	3.29567	6.92579	9.03887
	C22	ENST00000298746	chr10_+_116698298_116702403	86.8602	28.3996	3.0585	6.92579	13.6311
	C22	ENST00000298746	chr10_+_116730199_116731893	52.4536	23.3733	2.24417	6.92579	13.6311
	C19	ENST00000298746	chr10_+_116732033_116734087	53.3252	20.0995	2.65306	6.92579	9.03887
	C19	ENST00000355371	chr10_-_118681027_118687302	1813.68	125.792	14.418	1.9581	0.319792
	C22	ENST00000355371	chr10_-_118681027_118687302	1893.45	125.792	15.0522	1.9581	0.32586
	C22	ENST00000355624	chr10_-_119798951_119799633	114.088	29.0274	3.93033	5.66232	1.91081
	C22	ENST00000369183	chr10_-_120095153_120095693	493.06	99.1347	4.97364	1.37708	1.01205
	C19	ENST00000369172	chr10_-_120095935_120101781	236.833	288.72	0.820286	5.82211	8.00565
	C22	ENST00000369172	chr10_-_120095935_120101781	329.907	288.72	1.14266	5.82211	8.09319
	C19	ENST00000369183	chr10_-_120101439_120101781	301.57	54.6783	5.51535	1.37708	0.828995
	C22	ENST00000369183	chr10_-_120101439_120101781	308.286	54.6783	5.63818	1.37708	1.01205
	C22	ENST00000369144	chr10_-_120797951_120801505	54.9045	21.9353	2.50302	14.413	22.3843
	C19	ENST00000369144	chr10_-_120802284_120803565	98.4833	5.75246	17.1202	14.413	18.3991
	C22	ENST00000369144	chr10_-_120802284_120803565	75.9013	5.75246	13.1946	14.413	22.3843
	C19	ENST00000369144	chr10_-_120809497_120810032	21.5772	6.19216	3.4846	14.413	18.3991
	C22	ENST00000369144	chr10_-_120809497_120810032	30.155	6.19216	4.86987	14.413	22.3843
	C19	ENST00000369144	chr10_-_120818909_120819113	6.73948	0.724409	9.30341	14.413	18.3991
	C22	ENST00000369144	chr10_-_120818909_120819113	4.86948	0.724409	6.722	14.413	22.3843
	C22	ENST00000369144	chr10_-_120819230_120820257	76.3927	16.132	4.73549	14.413	22.3843
	C22	ENST00000369144	chr10_-_120820356_120820735	4.55676	0.96341	4.72982	14.413	22.3843
	C19	ENST00000361432	chr10_+_120863709_120867479	453.96	214.757	2.11383	3.11188	4.76474
	C19	ENST00000361432	chr10_+_120877179_120879852	101.16	27.7917	3.63993	3.11188	4.76474
	C22	ENST00000361432	chr10_+_120877179_120879852	91.2519	27.7917	3.28343	3.11188	4.59168
	C19	ENST00000355697	chr10_-_120905865_120907286	39.7119	12.512	3.17391	2.77619	10.6265
	C22	ENST00000355697	chr10_-_120905865_120907286	25.795	12.512	2.06163	2.77619	13.8399
	C22	ENST00000298510	chr10_-_120936665_120938266	5.66794	10.5635	0.536559	33.8342	112.21
	C19	ENST00000392870	chr10_+_121189950_121190898	729.941	35.6161	20.4947	0.696822	0.53155
	C22	ENST00000392870	chr10_+_121189950_121190898	783.01	35.6161	21.9847	0.696822	0.352486
	C19	ENST00000392870	chr10_+_121191039_121196162	769.448	197.327	3.89936	0.696822	0.53155
	C19	ENST00000392870	chr10_+_121212788_121214480	679.146	209.582	3.24048	0.696822	0.53155
	C22	ENST00000392870	chr10_+_121212788_121214480	998.621	209.582	4.76482	0.696822	0.352486
	C19	ENST00000369093	chr10_-_121336715_121336962	6.42711	1.50884	4.25964	3.83718	3.11182
	C22	ENST00000369093	chr10_-_121336715_121336962	5.30629	1.50884	3.51681	3.83718	2.44992
	C19	ENST00000436547	chr10_-_121342069_121347663	428.96	205.262	2.08982	3.37461	4.72771
	C19	ENST00000369093	chr10_-_121342120_121347663	646.888	175.933	3.6769	3.83718	3.11182
	C19	ENST00000369085	chr10_+_121429689_121431766	723.166	38.3683	18.848	2.34418	3.57456
	C22	ENST00000369085	chr10_+_121429689_121431766	1016.83	38.3683	26.5019	2.34418	3.57778
	C19	ENST00000650623	chr10_+_121551157_121551380	4.63081	0.366478	12.636	1.97787	1.29567
	C19	ENST00000360003	chr10_-_121609088_121612561	344.078	136.537	2.52004	4.73622	6.7136
	C22	ENST00000360003	chr10_-_121616951_121618395	148.477	80.9014	1.83528	4.73622	5.47561
	C19	ENST00000360003	chr10_-_121618693_121619310	13.7035	7.29104	1.8795	4.73622	6.7136
	C22	ENST00000705471	chr10_+_121671676_121674241	75.0401	23.4083	3.2057	5.74162	8.56875
	C19	ENST00000705471	chr10_+_121685739_121689118	85.7339	49.7376	1.72372	5.74162	9.09792
	C22	ENST00000705471	chr10_+_121685739_121689118	90.5616	49.7376	1.82079	5.74162	8.56875
	C22	ENST00000705471	chr10_+_121692679_121693197	21.5901	9.26435	2.33045	5.74162	8.56875
	C22	ENST00000263461	chr10_+_122625256_122626080	123.035	9.10133	13.5183	6.26098	5.33183
	C19	ENST00000263461	chr10_+_122646348_122648589	71.906	41.6075	1.7282	6.26098	6.74492
	C22	ENST00000263461	chr10_+_122646348_122648589	110.469	41.6075	2.65502	6.26098	5.33183
	C19	ENST00000263461	chr10_+_122661834_122662566	12.3056	8.02568	1.53327	6.26098	6.74492
	C19	ENST00000263461	chr10_+_122662744_122663558	19.422	6.46642	3.00352	6.26098	6.74492
	C22	ENST00000263461	chr10_+_122662744_122663558	26.445	6.46642	4.08958	6.26098	5.33183
	C22	ENST00000263461	chr10_+_122663654_122664157	24.9445	3.14246	7.93791	6.26098	5.33183
	C19	ENST00000263461	chr10_+_122666367_122668067	195.999	96.8378	2.024	6.26098	6.74492
	C22	ENST00000263461	chr10_+_122666367_122668067	204.62	96.8378	2.11302	6.26098	5.33183
	C19	ENST00000358487	chr10_-_123256236_123258008	1168.12	31.8056	36.727	1.34005	1.27641
	C19	ENST00000358487	chr10_-_123276977_123279492	535.097	158.389	3.37837	1.34005	1.27641
	C22	ENST00000693411	chr10_-_123670666_123673304	15148	2439.96	6.20827	0.032373	0.021257
	C22	ENST00000369023	chr10_-_123716774_123718838	24.4337	31.8631	0.766833	8.73651	13.7106
	C22	ENST00000369000	chr10_+_123971223_123974917	3111.61	2988.24	1.04128	0.021435	0.041779
	C22	ENST00000392799	chr10_+_124151888_124152696	666.917	155.205	4.29701	0.515332	0.274397
	C19	ENST00000368990	chr10_+_124159904_124166091	947.514	274.012	3.45793	1.97727	0.745108
	C22	ENST00000368990	chr10_+_124159904_124166091	566.646	274.012	2.06796	1.97727	1.523
	C19	ENST00000368990	chr10_+_124183779_124184411	198.629	13.6757	14.5242	1.97727	0.745108
	C22	ENST00000368990	chr10_+_124183779_124184411	82.7316	13.6757	6.04953	1.97727	1.523
	C19	ENST00000368990	chr10_+_124186547_124189139	1696.4	228.989	7.40822	1.97727	0.745108
	C19	ENST00000368989	chr10_+_124186547_124187791	534.385	44.2487	12.0769	2.90977	0.924427
	C19	ENST00000481909	chr10_-_124708371_124711469	270.76	60.0759	4.50697	2.68064	1.96114
	C19	ENST00000481909	chr10_-_124711542_124712344	42.3222	10.6594	3.97041	2.68064	1.96114
	C22	ENST00000368869	chr10_+_124800188_124800724	218.684	46.7084	4.6819	0.178409	0.388689
	C19	ENST00000368859	chr10_+_124914001_124914433	36.1384	40.3545	0.895524	2.43583	10.5151
	C22	ENST00000368859	chr10_+_124914001_124914433	44.523	40.3545	1.1033	2.43583	9.50072
	C19	ENST00000368859	chr10_+_124915243_124917244	230.715	211.505	1.09082	2.43583	10.5151
	C22	ENST00000368859	chr10_+_124915243_124917244	206.405	211.505	0.975888	2.43583	9.50072
	C22	ENST00000368845	chr10_-_126089553_126090294	4.23972	0.869971	4.8734	46.6348	43.3991
	C19	ENST00000368845	chr10_-_126090408_126091495	4.30772	0.987855	4.36068	46.6348	41.089
	C22	ENST00000368845	chr10_-_126090408_126091495	4.14755	0.987855	4.19854	46.6348	43.3991
	C19	ENST00000298492	chr10_+_126490470_126495399	443.593	124.139	3.57337	4.12987	5.61551
	C22	ENST00000298492	chr10_+_126490470_126495399	278.285	124.139	2.24173	4.12987	6.27774
	C19	ENST00000298492	chr10_+_126505181_126507952	128.751	74.4928	1.72836	4.12987	5.61551
	C19	ENST00000359653	chr10_+_126660687_126662213	102.938	11.3515	9.06822	8.26292	5.38188
	C22	ENST00000359653	chr10_+_126660687_126662213	128.457	11.3515	11.3163	8.26292	4.29714
	C22	ENST00000359653	chr10_+_126662285_126662768	26.2965	2.70649	9.71611	8.26292	4.29714
	C19	ENST00000359653	chr10_+_126670398_126671743	206.062	15.8616	12.9912	8.26292	5.38188
	C22	ENST00000359653	chr10_+_126670398_126671743	243.418	15.8616	15.3463	8.26292	4.29714
	C19	ENST00000337195	chr10_-_126678267_126681263	290.361	137.691	2.10879	3.5239	4.82847
	C22	ENST00000337195	chr10_-_126678267_126681263	319.642	137.691	2.32145	3.5239	3.5571
	C19	ENST00000337195	chr10_-_126681898_126682423	32.7226	25.6953	1.27348	3.5239	4.82847
	C22	ENST00000337195	chr10_-_126681898_126682423	75.9045	25.6953	2.95402	3.5239	3.5571
	C19	ENST00000337195	chr10_-_126682554_126683037	41.8352	15.5376	2.69251	3.5239	4.82847
	C19	ENST00000337195	chr10_-_126691673_126691906	56.9538	0.663712	85.811	3.5239	4.82847
	C22	ENST00000337195	chr10_-_126691673_126691906	61.8481	0.663712	93.1852	3.5239	3.5571
	C19	ENST00000337195	chr10_-_126799662_126848887	2563.34	1473.94	1.73911	3.5239	4.82847
	C19	ENST00000494626	chr10_-_126822181_126848887	25837.9	23253.1	1.11116	0.146193	0.272081
	C22	ENST00000423178	chr10_-_127400157_127407990	9322.87	3882.38	2.40133	0.0972217	0.034646
	C19	ENST00000368786	chr10_-_127496056_127500782	6327.82	1514.82	4.17729	0.155546	0.253642
	C22	ENST00000368786	chr10_-_127496056_127500782	3531.47	1514.82	2.33129	0.155546	0.37718
	C22	ENST00000368759	chr10_+_127519220_127519988	31.6684	11.3995	2.77806	5.14354	13.1993
	C22	ENST00000280333	chr10_+_128795147_128796355	35.2411	4.60332	7.65557	1.53336	1.44718
	C22	ENST00000623213	chr10_+_128807068_128810495	451.585	58.3404	7.74052	0.961905	0.646611
	C22	ENST00000280333	chr10_+_128807068_128810558	205.227	35.5481	5.77324	1.53336	1.44718
	C19	ENST00000280333	chr10_+_129172478_129178345	99.9379	36.7315	2.72077	1.53336	2.2614
	C22	ENST00000280333	chr10_+_129172478_129178345	103.65	36.7315	2.82184	1.53336	1.44718
	C22	ENST00000280333	chr10_+_129218013_129224137	138.2	22.617	6.11045	1.53336	1.44718
	C22	ENST00000368653	chr10_-_129908797_129909908	230.547	37.2515	6.18893	1.8096	2.12104
	C19	ENST00000368653	chr10_-_129910709_129911690	414.109	38.3508	10.7979	1.8096	2.71909
	C19	ENST00000368653	chr10_-_129917583_129921144	1061.75	241.501	4.39647	1.8096	2.71909
	C22	ENST00000368653	chr10_-_129917583_129921144	728.415	241.501	3.0162	1.8096	2.12104
	C22	ENST00000368653	chr10_-_129924020_129924362	57.5189	12.1032	4.75238	1.8096	2.12104
	C22	ENST00000368648	chr10_-_131638598_131639107	284.326	26.1281	10.882	0.711872	0.559217
	C22	ENST00000440978	chr10_-_131638706_131639107	152.074	10.7406	14.1588	0.837114	0.97321
	C22	ENST00000440978	chr10_-_131641466_131646655	788.114	210.89	3.73708	0.837114	0.97321
	C19	ENST00000440978	chr10_-_131665531_131666045	327.086	24.2419	13.4926	0.837114	1.40024
	C22	ENST00000440978	chr10_-_131665531_131666045	256.882	24.2419	10.5966	0.837114	0.97321
	C19	ENST00000440978	chr10_-_131671860_131676031	315.66	90.3306	3.49449	0.837114	1.40024
	C22	ENST00000440978	chr10_-_131671860_131676031	404.846	90.3306	4.48182	0.837114	0.97321
	C19	ENST00000440978	chr10_-_131755590_131757197	372.793	119.175	3.12811	0.837114	1.40024
	C22	ENST00000440978	chr10_-_131755590_131757197	429.506	119.175	3.604	0.837114	0.97321
	C22	ENST00000331244	chr10_+_131964943_131965182	1.01054	0.530912	1.90341	10.147	33.6452
	C22	ENST00000331244	chr10_+_131965244_131967696	43.9587	32.0121	1.37319	10.147	33.6452
	C22	ENST00000368636	chr10_-_133786622_133787296	16.5371	7.73421	2.13818	12.3321	17.3549
	C19	ENST00000338492	chr10_+_134011987_134012354	33.2217	9.72351	3.41663	1.24482	1.23413
	C22	ENST00000338492	chr10_+_134011987_134012354	35.5805	9.72351	3.65922	1.24482	0.815053
	C19	ENST00000338492	chr10_+_134014016_134014345	29.9805	3.80245	7.88453	1.24482	1.23413
	C22	ENST00000338492	chr10_+_134014016_134014345	51.5304	3.80245	13.5519	1.24482	0.815053
	C19	ENST00000338492	chr10_+_134015620_134016149	56.7199	15.0344	3.77269	1.24482	1.23413
	C22	ENST00000338492	chr10_+_134015620_134016149	105.515	15.0344	7.01823	1.24482	0.815053
	C19	ENST00000368622	chr10_-_134040472_134041480	2941.32	1059.67	2.77569	0.00769267	0.041818
	C22	ENST00000344079	chr10_+_134161860_134162466	208.375	59.9214	3.47748	0.197482	0.268746
	C19	ENST00000368594	chr10_+_134591286_134594352	217.874	43.2773	5.03437	1.03107	5.55367
	C19	ENST00000445355	chr10_-_135081622_135082251	785.637	95.3202	8.24208	0.0796903	0.171835
	C22	ENST00000445355	chr10_-_135081622_135082251	825.549	95.3202	8.6608	0.0796903	0.130822
	C22	ENST00000445355	chr10_-_135082366_135082948	1444.71	153.929	9.38558	0.0796903	0.130822
	C19	ENST00000252936	chr10_-_135094940_135095726	9411.52	286.163	32.8887	0.108685	0.048345
	C22	ENST00000252936	chr10_-_135094940_135095726	5030.51	286.163	17.5792	0.108685	0.082099
	C19	ENST00000252936	chr10_-_135097506_135098588	17271.7	562.069	30.7288	0.108685	0.048345
	C22	ENST00000252936	chr10_-_135097506_135098588	10341.2	562.069	18.3984	0.108685	0.082099
	C19	ENST00000252936	chr10_-_135098717_135098959	9949.32	83.8127	118.709	0.108685	0.048345
	C22	ENST00000252936	chr10_-_135098717_135098959	8477.57	83.8127	101.149	0.108685	0.082099
	C19	ENST00000252936	chr10_-_135099132_135101632	21843	1243.29	17.5687	0.108685	0.048345
	C22	ENST00000252936	chr10_-_135099132_135101632	12521.5	1243.29	10.0712	0.108685	0.082099
	C19	ENST00000252936	chr10_-_135101813_135102343	2626.95	20.6545	127.186	0.108685	0.048345
	C22	ENST00000252936	chr10_-_135101813_135102343	2533.53	20.6545	122.662	0.108685	0.082099
	C19	ENST00000252936	chr10_-_135106742_135107065	7674.01	183.283	41.8697	0.108685	0.048345
	C22	ENST00000252936	chr10_-_135106742_135107065	3897.73	183.283	21.2662	0.108685	0.082099
	C22	ENST00000252936	chr10_-_135111615_135112930	3483.6	746.365	4.66742	0.108685	0.082099
	C19	ENST00000252936	chr10_-_135113107_135113488	4840.21	118.115	40.9789	0.108685	0.048345
	C22	ENST00000252936	chr10_-_135113107_135113488	5529.91	118.115	46.8181	0.108685	0.082099
	C22	ENST00000278025	chr10_-_135170242_135170446	18.6948	8.2343	2.27036	0.277593	5.72351
	C19	ENST00000278025	chr10_-_135170759_135171426	66.7403	104.026	0.641574	0.277593	3.56606
	C22	ENST00000278025	chr10_-_135170759_135171426	73.2068	104.026	0.703737	0.277593	5.72351
	C19	ENST00000368547	chr10_-_135176437_135178161	17.5078	16.9088	1.03543	14.1747	44.0946
	C22	ENST00000368547	chr10_-_135176437_135178161	17.1571	16.9088	1.01469	14.1747	46.5696
	C22	ENST00000368547	chr10_-_135178229_135179479	14.7306	15.1346	0.97331	14.1747	46.5696
	C19	ENST00000368547	chr10_-_135179599_135180392	9.04873	12.5484	0.721108	14.1747	44.0946
	C22	ENST00000368547	chr10_-_135179599_135180392	8.69666	12.5484	0.693051	14.1747	46.5696
	C19	ENST00000368547	chr10_-_135183535_135184063	1.81428	0.637402	2.84637	14.1747	44.0946
	C22	ENST00000468317	chr10_+_135209281_135209666	130370	2023.81	64.4179	0.0162527	0.004679
	C19	ENST00000468317	chr10_+_135209771_135211938	108987	4068.31	26.7892	0.0162527	0.004551
	C22	ENST00000468317	chr10_+_135209771_135211938	157512	4068.31	38.7169	0.0162527	0.004679
	C19	ENST00000468317	chr10_+_135212019_135212673	54054.1	1045.34	51.7096	0.0162527	0.004551
	C22	ENST00000468317	chr10_+_135212019_135212673	65612.3	1045.34	62.7665	0.0162527	0.004679
	C22	ENST00000468317	chr10_+_135215094_135215652	195341	3947.02	49.4907	0.0162527	0.004679
	C19	ENST00000526104	chr11_+_211349_212415	88.7353	55.6921	1.59332	3.19014	7.68578
	C22	ENST00000524564	chr11_-_216718_218777	3878.46	3112.93	1.24592	0.00888767	0.104165
	C19	ENST00000532097	chr11_+_244469_244674	0.234604	0.271835	0.863038	13.4827	29.8375
	C22	ENST00000532097	chr11_+_244469_244674	0.275249	0.271835	1.01256	13.4827	32.6976
	C19	ENST00000532097	chr11_+_247448_248775	50.4063	18.715	2.69337	13.4827	29.8375
	C19	ENST00000532097	chr11_+_250865_251545	6.90405	3.45491	1.99833	13.4827	29.8375
	C22	ENST00000532097	chr11_+_250865_251545	6.85065	3.45491	1.98287	13.4827	32.6976
	C22	ENST00000409548	chr11_+_292095_292545	2235.53	100.941	22.1468	0.0287633	0.063967
	C22	ENST00000409548	chr11_+_292997_293162	0	19.4511	0	0.0287633	0.063967
	C19	ENST00000308020	chr11_+_487073_487419	24.6984	2.57454	9.59333	2.15279	5.38497
	C22	ENST00000308020	chr11_+_487073_487419	41.9262	2.57454	16.2849	2.15279	4.50793
	C19	ENST00000308020	chr11_+_487470_488198	188.302	24.1001	7.81332	2.15279	5.38497
	C19	ENST00000308020	chr11_+_488312_488528	7.61378	0.629674	12.0916	2.15279	5.38497
	C22	ENST00000308020	chr11_+_488312_488528	12.8662	0.629674	20.4332	2.15279	4.50793
	C19	ENST00000308020	chr11_+_490068_490419	19.1273	0.323245	59.1727	2.15279	5.38497
	C22	ENST00000308020	chr11_+_490068_490419	40.817	0.323245	126.273	2.15279	4.50793
	C19	ENST00000534797	chr11_-_495053_497970	9753.53	2463.94	3.95852	0.177618	0.615982
	C22	ENST00000534797	chr11_-_495053_497970	23496.8	2463.94	9.53628	0.177618	0.252758
	C19	ENST00000534797	chr11_-_498141_498456	191.564	119.858	1.59826	0.177618	0.615982
	C22	ENST00000534797	chr11_-_498141_498456	375.854	119.858	3.13583	0.177618	0.252758
	C19	ENST00000534797	chr11_-_499999_500483	4472.53	342.477	13.0594	0.177618	0.615982
	C22	ENST00000534797	chr11_-_499999_500483	11141.1	342.477	32.5309	0.177618	0.252758
	C19	ENST00000329451	chr11_-_557097_557398	116.618	169.376	0.688516	0.082794	0.1372
	C22	ENST00000329451	chr11_-_558979_560682	2453.62	1453.49	1.68809	0.082794	0.084365
	C19	ENST00000397582	chr11_+_561033_561761	47.9865	6.29758	7.61984	2.44304	2.08392
	C22	ENST00000397582	chr11_+_561033_561761	68.3747	6.29758	10.8573	2.44304	1.49178
	C19	ENST00000264555	chr11_+_605300_605604	74.6729	1.1122	67.1395	1.64597	2.22303
	C19	ENST00000358353	chr11_-_624263_624556	288.01	33.0218	8.7218	0.0196217	0.06597
	C19	ENST00000382409	chr11_-_678822_679687	140.618	4.06534	34.5893	3.66024	7.29638
	C22	ENST00000382409	chr11_-_678822_679687	153.277	4.06534	37.7034	3.66024	6.48497
	C19	ENST00000382409	chr11_-_679816_680962	167.617	14.6806	11.4176	3.66024	7.29638
	C22	ENST00000382409	chr11_-_679816_680962	208.174	14.6806	14.1802	3.66024	6.48497
	C19	ENST00000382409	chr11_-_681089_684897	335.372	56.1765	5.96996	3.66024	7.29638
	C22	ENST00000382409	chr11_-_681089_684897	301.158	56.1765	5.36092	3.66024	6.48497
	C19	ENST00000382409	chr11_-_684963_686857	44.8167	7.30618	6.13409	3.66024	7.29638
	C22	ENST00000382409	chr11_-_684963_686857	59.9848	7.30618	8.21015	3.66024	6.48497
	C19	ENST00000608174	chr11_+_695846_698868	2200.11	964.18	2.28185	0.620124	0.405888
	C22	ENST00000608174	chr11_+_695846_698868	3656.56	964.18	3.7924	0.620124	0.234647
	C22	ENST00000528097	chr11_+_763940_764287	77.9799	13.8921	5.61324	4.18232	9.28445
	C19	ENST00000528097	chr11_+_764433_764812	31.9812	5.7886	5.52486	4.18232	6.69143
	C22	ENST00000528097	chr11_+_764433_764812	32.2044	5.7886	5.56341	4.18232	9.28445
	C19	ENST00000397472	chr11_-_771426_772426	1335.58	5244.07	0.254684	0.0940897	0.666376
	C22	ENST00000397472	chr11_-_771426_772426	1026.69	5244.07	0.195781	0.0940897	0.791866
	C19	ENST00000526325	chr11_-_771467_772426	2043.56	264.336	7.73091	0.574434	0.426706
	C22	ENST00000526325	chr11_-_771467_772426	4853.39	264.336	18.3607	0.574434	0.164215
	C19	ENST00000397472	chr11_-_774113_775065	916.9	1568.59	0.584537	0.0940897	0.666376
	C22	ENST00000397472	chr11_-_774113_775065	683.196	1568.59	0.435548	0.0940897	0.791866
	C22	ENST00000321153	chr11_+_811645_812534	3.53144	0.728148	4.8499	234.996	539.439
	C22	ENST00000336615	chr11_+_822023_822396	97.3712	37.0187	2.63032	5.51926	1.34537
	C19	ENST00000336615	chr11_+_822606_823526	209.944	17.3431	12.1053	5.51926	2.35777
	C19	ENST00000397420	chr11_+_837618_837941	34.6284	72.9174	0.474899	2.03117	5.97775
	C22	ENST00000397420	chr11_+_837618_837941	52.1458	72.9174	0.715136	2.03117	5.38873
	C19	ENST00000323578	chr11_-_883303_884067	493.184	16.0806	30.6695	0.760605	1.53289
	C19	ENST00000323578	chr11_-_900110_900935	404.463	37.4818	10.7909	0.760605	1.53289
	C22	ENST00000323578	chr11_-_900110_900935	739.336	37.4818	19.7252	0.760605	0.981962
	C19	ENST00000323578	chr11_-_902330_902961	155.914	27.5297	5.66348	0.760605	1.53289
	C22	ENST00000323578	chr11_-_902330_902961	295.327	27.5297	10.7276	0.760605	0.981962
	C22	ENST00000323578	chr11_-_903111_904705	441.972	47.1888	9.36604	0.760605	0.981962
	C22	ENST00000323578	chr11_-_904859_910774	1264.81	246.293	5.1354	0.760605	0.981962
	C22	ENST00000436108	chr11_-_908645_910774	117.507	68.9076	1.70529	1.19811	3.77849
	C19	ENST00000332231	chr11_+_981299_984644	1980.36	327.555	6.0459	0.145025	0.142903
	C19	ENST00000448903	chr11_+_984753_985434	234.667	7.3288	32.0199	1.99697	1.19744
	C22	ENST00000448903	chr11_+_984753_985434	349.689	7.3288	47.7144	1.99697	1.09812
	C19	ENST00000332231	chr11_+_984753_985431	1966.37	93.4265	21.0472	0.145025	0.142903
	C22	ENST00000332231	chr11_+_984753_985431	3053.65	93.4265	32.6851	0.145025	0.125751
	C19	ENST00000332231	chr11_+_985582_986784	6535.9	276.439	23.6432	0.145025	0.142903
	C22	ENST00000332231	chr11_+_985582_986784	8453.21	276.439	30.579	0.145025	0.125751
	C19	ENST00000332231	chr11_+_986953_988551	8733.2	243.544	35.8588	0.145025	0.142903
	C22	ENST00000332231	chr11_+_986953_988551	12834.9	243.544	52.7005	0.145025	0.125751
	C19	ENST00000332231	chr11_+_993381_993753	3086.01	88.88	34.7211	0.145025	0.142903
	C19	ENST00000332231	chr11_+_1003804_1006527	3729.8	806.649	4.62382	0.145025	0.142903
	C19	ENST00000332231	chr11_+_1008135_1009099	3967.73	453.149	8.7559	0.145025	0.142903
	C22	ENST00000332231	chr11_+_1008135_1009099	7856.8	453.149	17.3382	0.145025	0.125751
	C19	ENST00000332231	chr11_+_1009817_1010547	3547.86	167.532	21.1772	0.145025	0.142903
	C22	ENST00000332231	chr11_+_1009817_1010547	3650.07	167.532	21.7873	0.145025	0.125751
	C19	ENST00000317204	chr11_-_1310006_1311456	170.755	13.8876	12.2955	2.0655	2.16685
	C22	ENST00000317204	chr11_-_1310006_1311456	226.84	13.8876	16.334	2.0655	1.55175
	C22	ENST00000308219	chr11_+_1472024_1472600	543.068	5.92533	91.6519	0.411983	0.169408
	C22	ENST00000308219	chr11_+_1477917_1480421	1835.8	101.095	18.1592	0.411983	0.169408
	C19	ENST00000329957	chr11_-_1491718_1492524	79.141	12.7679	6.19843	2.67644	2.14807
	C22	ENST00000329957	chr11_-_1491718_1492524	96.3915	12.7679	7.54951	2.67644	2.11637
	C22	ENST00000636615	chr11_-_1776258_1778553	2883.5	236.331	12.2011	0.31853	0.278134
	C22	ENST00000636615	chr11_-_1780317_1780745	399.088	60.5244	6.59384	0.31853	0.278134
	C22	ENST00000636615	chr11_-_1780869_1782538	2592.28	639.296	4.05489	0.31853	0.278134
	C22	ENST00000381519	chr11_+_1973439_1974011	133.11	28.0521	4.7451	1.41174	4.85314
	C19	ENST00000263645	chr11_+_2398845_2411641	215.539	42.2553	5.10086	14.3921	16.5492
	C22	ENST00000263645	chr11_+_2398845_2411641	219.272	42.2553	5.18921	14.3921	13.1298
	C19	ENST00000380996	chr11_+_2422028_2423523	5991.95	1998.24	2.99862	0.312627	0.467127
	C22	ENST00000380996	chr11_+_2422028_2423523	4480.16	1998.24	2.24206	0.312627	0.591273
	C19	ENST00000414822	chr11_-_2905364_2905899	615.688	39.3002	15.6663	1.01686	0.129936
	C19	ENST00000620138	chr11_-_2991164_2992677	82.8093	20.1886	4.10179	5.73229	11.6895
	C19	ENST00000620138	chr11_-_2999572_3000436	34.3043	34.4508	0.995747	5.73229	11.6895
	C19	ENST00000397111	chr11_-_3023830_3026595	435.655	116.751	3.73148	1.28176	1.03063
	C22	ENST00000397111	chr11_-_3023830_3026595	651.573	116.751	5.58087	1.28176	1.07125
	C19	ENST00000397111	chr11_-_3026663_3028108	720.916	57.2339	12.596	1.28176	1.03063
	C22	ENST00000397111	chr11_-_3026663_3028108	932.553	57.2339	16.2937	1.28176	1.07125
	C19	ENST00000397111	chr11_-_3028189_3033424	2757.53	290.821	9.48187	1.28176	1.03063
	C19	ENST00000397111	chr11_-_3037079_3038335	362.884	16.4976	21.9962	1.28176	1.03063
	C22	ENST00000397111	chr11_-_3037079_3038335	498.482	16.4976	30.2155	1.28176	1.07125
	C19	ENST00000397111	chr11_-_3039184_3039637	130.987	18.2879	7.16252	1.28176	1.03063
	C22	ENST00000397111	chr11_-_3039184_3039637	288.447	18.2879	15.7726	1.28176	1.07125
	C19	ENST00000397111	chr11_-_3039979_3040368	454.09	22.0908	20.5556	1.28176	1.03063
	C22	ENST00000397111	chr11_-_3039979_3040368	507.817	22.0908	22.9877	1.28176	1.07125
	C19	ENST00000397111	chr11_-_3040497_3041449	172.709	16.4343	10.5091	1.28176	1.03063
	C22	ENST00000397111	chr11_-_3040497_3041449	264.177	16.4343	16.0747	1.28176	1.07125
	C22	ENST00000397111	chr11_-_3050314_3050532	33.6055	1.84589	18.2055	1.28176	1.07125
	C19	ENST00000397111	chr11_-_3050673_3059279	3827.74	246.673	15.5175	1.28176	1.03063
	C19	ENST00000397111	chr11_-_3059429_3060423	75.6816	23.2358	3.25711	1.28176	1.03063
	C22	ENST00000397111	chr11_-_3059429_3060423	263.243	23.2358	11.3292	1.28176	1.07125
	C19	ENST00000397111	chr11_-_3060522_3061064	138.75	11.4838	12.0822	1.28176	1.03063
	C22	ENST00000397111	chr11_-_3061161_3062125	407	74.9677	5.429	1.28176	1.07125
	C22	ENST00000397111	chr11_-_3062214_3063394	397.665	76.0145	5.23144	1.28176	1.07125
	C19	ENST00000263650	chr11_-_3114282_3114756	63.9267	40.7206	1.56988	0.0723707	0.422359
	C22	ENST00000263650	chr11_-_3114282_3114756	145.175	40.7206	3.56516	0.0723707	0.30997
	C22	ENST00000263650	chr11_-_3124550_3125422	219.376	16.4325	13.3501	0.0723707	0.30997
	C19	ENST00000263650	chr11_-_3129175_3140776	1411.12	2082.86	0.677492	0.0723707	0.422359
	C19	ENST00000263650	chr11_-_3140861_3141650	445.119	193.494	2.30043	0.0723707	0.422359
	C22	ENST00000263650	chr11_-_3140861_3141650	825.886	193.494	4.26828	0.0723707	0.30997
	C22	ENST00000263650	chr11_-_3141854_3143226	383.908	266.421	1.44098	0.0723707	0.30997
	C19	ENST00000263650	chr11_-_3143328_3143577	61.559	30.373	2.02677	0.0723707	0.422359
	C22	ENST00000263650	chr11_-_3143328_3143577	161.306	30.373	5.31083	0.0723707	0.30997
	C19	ENST00000528796	chr11_-_3392300_3392806	24443.9	236.368	103.415	0.114409	0.017714
	C19	ENST00000528796	chr11_-_3392933_3400267	193406	7940.5	24.3569	0.114409	0.017714
	C19	ENST00000620374	chr11_-_3394886_3400267	29529.6	20448.5	1.4441	0.0231307	0.091637
	C22	ENST00000620374	chr11_-_3394886_3400267	11789.8	20448.5	0.576562	0.0231307	0.220614
	C19	ENST00000343338	chr11_-_3394905_3400267	39856.7	26837.1	1.48514	0.0229633	0.067843
	C22	ENST00000343338	chr11_-_3394905_3400267	19037.6	26837.1	0.709378	0.0229633	0.136309
	C19	ENST00000429541	chr11_-_3399130_3400267	930.102	280.327	3.31791	0.561768	0.660143
	C22	ENST00000429541	chr11_-_3399130_3400267	868.16	280.327	3.09695	0.561768	0.695724
	C19	ENST00000250699	chr11_-_3690580_3691025	135.063	26.6561	5.06689	0.312742	0.199906
	C22	ENST00000359171	chr11_-_3697850_3700783	3723.31	612.22	6.08165	0.450918	0.344586
	C22	ENST00000359171	chr11_-_3704671_3707202	5098.87	1144.02	4.45696	0.450918	0.344586
	C22	ENST00000359171	chr11_-_3714605_3716678	1886.32	381.58	4.94345	0.450918	0.344586
	C22	ENST00000359171	chr11_-_3724122_3726429	2159.11	407.48	5.29869	0.450918	0.344586
	C22	ENST00000359171	chr11_-_3733958_3735047	1955.97	191.295	10.2249	0.450918	0.344586
	C19	ENST00000359171	chr11_-_3735225_3740641	8941.91	1327.24	6.7372	0.450918	0.41367
	C22	ENST00000359171	chr11_-_3735225_3740641	8381.07	1327.24	6.31464	0.450918	0.344586
	C19	ENST00000359171	chr11_-_3740780_3741941	1551.96	148.323	10.4634	0.450918	0.41367
	C22	ENST00000359171	chr11_-_3740780_3741941	2118.48	148.323	14.2829	0.450918	0.344586
	C19	ENST00000359171	chr11_-_3742055_3744386	8003.96	1136.76	7.04103	0.450918	0.41367
	C22	ENST00000359171	chr11_-_3742055_3744386	6117.49	1136.76	5.38151	0.450918	0.344586
	C22	ENST00000359171	chr11_-_3746449_3752620	3676.88	732.736	5.01801	0.450918	0.344586
	C22	ENST00000359171	chr11_-_3765879_3774545	4959.57	2273.86	2.18113	0.450918	0.344586
	C19	ENST00000359171	chr11_-_3781856_3784131	6812.19	515.083	13.2254	0.450918	0.41367
	C22	ENST00000359171	chr11_-_3781856_3784131	6506.36	515.083	12.6317	0.450918	0.344586
	C22	ENST00000359171	chr11_-_3784269_3789810	9388.08	967.347	9.70497	0.450918	0.344586
	C19	ENST00000359171	chr11_-_3789974_3792977	6181.26	590.847	10.4617	0.450918	0.41367
	C19	ENST00000359171	chr11_-_3793158_3794861	6282.79	344.418	18.2417	0.450918	0.41367
	C22	ENST00000359171	chr11_-_3793158_3794861	4364.66	344.418	12.6726	0.450918	0.344586
	C19	ENST00000300738	chr11_+_4123311_4127275	27.3399	15.5149	1.76217	14.8639	39.7588
	C22	ENST00000300738	chr11_+_4123311_4127275	25.1065	15.5149	1.61821	14.8639	38.7948
	C19	ENST00000300738	chr11_+_4127453_4128664	3.0182	1.1118	2.7147	14.8639	39.7588
	C19	ENST00000300738	chr11_+_4130933_4132830	9.0043	4.48409	2.00805	14.8639	39.7588
	C19	ENST00000300738	chr11_+_4132870_4133129	0.653943	0.492765	1.32709	14.8639	39.7588
	C22	ENST00000300738	chr11_+_4132870_4133129	0.438203	0.492765	0.889274	14.8639	38.7948
	C19	ENST00000300738	chr11_+_4139691_4141074	24.7995	6.39766	3.87635	14.8639	39.7588
	C22	ENST00000300738	chr11_+_4139691_4141074	22.3999	6.39766	3.50127	14.8639	38.7948
	C19	ENST00000300738	chr11_+_4142995_4143370	1.86122	0.598515	3.10974	14.8639	39.7588
	C22	ENST00000300738	chr11_+_4142995_4143370	2.01058	0.598515	3.35928	14.8639	38.7948
	C22	ENST00000300738	chr11_+_4144614_4147913	89.9863	17.1485	5.24747	14.8639	38.7948
	C19	ENST00000300738	chr11_+_4153651_4154792	29.8047	3.97763	7.49309	14.8639	39.7588
	C22	ENST00000300738	chr11_+_4153651_4154792	24.2043	3.97763	6.0851	14.8639	38.7948
	C19	ENST00000254436	chr11_-_4408220_4409529	102.875	25.3956	4.05088	0.908709	2.12881
	C22	ENST00000254436	chr11_-_4408220_4409529	60.7632	25.3956	2.39266	0.908709	1.08618
	C19	ENST00000300747	chr11_-_4622056_4622256	12.9279	3.34712	3.86241	1.59574	2.0885
	C22	ENST00000300747	chr11_-_4622056_4622256	21.4086	3.34712	6.39612	1.59574	1.63486
	C19	ENST00000300747	chr11_-_4623642_4624474	64.1609	24.8917	2.5776	1.59574	2.0885
	C22	ENST00000300747	chr11_-_4623642_4624474	114.383	24.8917	4.59521	1.59574	1.63486
	C19	ENST00000316375	chr11_+_6226917_6231079	2658.42	3324.47	0.799653	0.234838	0.108711
	C22	ENST00000316375	chr11_+_6226917_6231079	5240.34	3324.47	1.57629	0.234838	0.072896
	C22	ENST00000342245	chr11_+_6414923_6415125	8.55887	3.32667	2.5728	1.55183	1.28522
	C19	ENST00000345851	chr11_-_6471851_6472121	51.1377	3.38437	15.11	0.906528	1.15375
	C22	ENST00000345851	chr11_-_6471851_6472121	26.6265	3.38437	7.8675	0.906528	0.713574
	C19	ENST00000530751	chr11_+_6502785_6503274	44.5294	74.5396	0.597393	0.615852	2.80713
	C22	ENST00000530751	chr11_+_6502785_6503274	64.6804	74.5396	0.867732	0.615852	1.76251
	C19	ENST00000254616	chr11_+_6502785_6502986	3.50253	2.48139	1.41152	3.09055	7.13771
	C22	ENST00000254616	chr11_+_6502785_6502986	4.00917	2.48139	1.61569	3.09055	6.73456
	C19	ENST00000532191	chr11_-_6636222_6636401	154.124	25.5174	6.03997	0.0802773	0.246554
	C22	ENST00000532191	chr11_-_6636222_6636401	139.832	25.5174	5.47985	0.0802773	0.171635
	C19	ENST00000288937	chr11_-_6703633_6703977	67.1571	8.46941	7.92938	5.02962	6.83472
	C22	ENST00000288937	chr11_-_6703633_6703977	54.2576	8.46941	6.40631	5.02962	8.44121
	C19	ENST00000278314	chr11_-_7022786_7023939	217.321	102.097	2.12857	0.536124	0.34051
	C22	ENST00000533626	chr11_+_8016064_8016528	910.935	836.267	1.08929	0.127153	0.246999
	C19	ENST00000299506	chr11_+_8103095_8111156	356.973	148.518	2.40356	2.30604	4.75106
	C19	ENST00000526757	chr11_-_8772272_8832793	3350.5	1048.58	3.19527	0.27411	0.508283
	C19	ENST00000328194	chr11_-_9165032_9165643	319.293	26.4439	12.0743	5.52287	3.35742
	C22	ENST00000328194	chr11_-_9165032_9165643	379.949	26.4439	14.3681	5.52287	2.98988
	C19	ENST00000328194	chr11_-_9171756_9172226	112.884	4.20258	26.8607	5.52287	3.35742
	C22	ENST00000328194	chr11_-_9171756_9172226	143.484	4.20258	34.1419	5.52287	2.98988
	C19	ENST00000328194	chr11_-_9172311_9173904	233.81	20.8146	11.233	5.52287	3.35742
	C19	ENST00000328194	chr11_-_9202631_9215040	973.366	111.102	8.76098	5.52287	3.35742
	C19	ENST00000528080	chr11_-_9308140_9309248	16.5719	2.44295	6.78356	10.4115	8.56873
	C19	ENST00000379719	chr11_+_9442245_9444552	57.302	10.4733	5.47123	13.6504	15.5666
	C22	ENST00000379719	chr11_+_9451381_9452421	45.8103	9.49414	4.82511	13.6504	20.1265
	C19	ENST00000379719	chr11_+_9452550_9455116	123.276	34.3908	3.58457	13.6504	15.5666
	C22	ENST00000379719	chr11_+_9452550_9455116	85.3602	34.3908	2.48206	13.6504	20.1265
	C19	ENST00000379719	chr11_+_9457913_9459300	120	8.59785	13.957	13.6504	15.5666
	C22	ENST00000379719	chr11_+_9457913_9459300	72.3425	8.59785	8.41402	13.6504	20.1265
	C19	ENST00000379719	chr11_+_9459832_9462001	99.6362	11.5763	8.60693	13.6504	15.5666
	C22	ENST00000379719	chr11_+_9459832_9462001	65.4858	11.5763	5.65691	13.6504	20.1265
	C19	ENST00000396597	chr11_+_9492967_9495487	1430.48	643.333	2.22355	0.180269	0.259353
	C22	ENST00000396597	chr11_+_9492967_9495487	1598.6	643.333	2.48487	0.180269	0.213937
	C22	ENST00000450114	chr11_+_9607074_9607995	129.454	36.9355	3.50486	7.15333	4.31043
	C19	ENST00000692716	chr11_-_9810889_9812102	1385.12	82.6101	16.767	0.344516	0.116235
	C22	ENST00000692716	chr11_-_9810889_9812102	1516.59	82.6101	18.3584	0.344516	0.104181
	C22	ENST00000692716	chr11_-_9874296_9875086	911.875	87.4473	10.4277	0.344516	0.104181
	C19	ENST00000692716	chr11_-_10014650_10015467	1135.63	61.1152	18.5818	0.344516	0.116235
	C22	ENST00000692716	chr11_-_10019926_10022460	1929.33	191.93	10.0523	0.344516	0.104181
	C19	ENST00000361367	chr11_+_10774317_10776504	44.7313	21.3921	2.09102	9.33254	6.84085
	C22	ENST00000361367	chr11_+_10781868_10783493	36.6067	15.3732	2.3812	9.33254	8.55035
	C22	ENST00000361367	chr11_+_10785426_10785658	1.87127	1.07612	1.73889	9.33254	8.55035
	C19	ENST00000361367	chr11_+_10794202_10794673	14.6181	1.67338	8.73566	9.33254	6.84085
	C22	ENST00000361367	chr11_+_10795716_10796753	38.0101	12.8184	2.96529	9.33254	8.55035
	C22	ENST00000361367	chr11_+_10796850_10797067	2.22213	0.863895	2.57222	9.33254	8.55035
	C19	ENST00000527733	chr11_+_11901927_11906013	1071.95	470.804	2.27686	0.977796	0.541068
	C22	ENST00000527733	chr11_+_11901927_11906013	1224.02	470.804	2.59984	0.977796	0.746722
	C19	ENST00000339865	chr11_+_11955482_11957849	1100.67	300.685	3.66054	0.824014	0.571471
	C22	ENST00000339865	chr11_+_11955482_11957849	880.117	300.685	2.92704	0.824014	0.67491
	C19	ENST00000339865	chr11_+_11959919_11961975	1074.42	497.674	2.15888	0.824014	0.571471
	C19	ENST00000339865	chr11_+_11969667_11970024	24.4982	16.9099	1.44875	0.824014	0.571471
	C22	ENST00000339865	chr11_+_11969667_11970024	38.5237	16.9099	2.27817	0.824014	0.67491
	C19	ENST00000339865	chr11_+_11970105_11971435	652.702	244.058	2.67437	0.824014	0.571471
	C22	ENST00000339865	chr11_+_11970105_11971435	660.829	244.058	2.70768	0.824014	0.67491
	C19	ENST00000339865	chr11_+_11971551_11971910	80.494	21.9505	3.66706	0.824014	0.571471
	C22	ENST00000339865	chr11_+_11971551_11971910	88.9007	21.9505	4.05005	0.824014	0.67491
	C22	ENST00000339865	chr11_+_11974418_11976443	691.944	334.885	2.06622	0.824014	0.67491
	C19	ENST00000339865	chr11_+_11976711_11977547	608.955	124.208	4.90269	0.824014	0.571471
	C22	ENST00000334956	chr11_+_12533080_12534845	285.986	41.1532	6.94931	2.5243	0.548978
	C22	ENST00000334310	chr11_+_12904672_12946458	359331	2286.11	157.181	0.592551	0.008975
	C22	ENST00000527636	chr11_+_12904672_12923486	454.106	190.458	2.38428	2.92721	3.08739
	C19	ENST00000401424	chr11_+_13395748_13397158	149.782	287.746	0.520534	0.171071	0.393907
	C22	ENST00000354817	chr11_+_13716501_13721863	107.706	53.3185	2.02005	7.30909	10.4358
	C19	ENST00000354817	chr11_+_13743406_13749102	235.252	88.2845	2.6647	7.30909	6.18485
	C22	ENST00000354817	chr11_+_13743406_13749102	149.39	88.2845	1.69214	7.30909	10.4358
	C19	ENST00000354817	chr11_+_13749230_13750158	52.0627	13.4157	3.88072	7.30909	6.18485
	C22	ENST00000354817	chr11_+_13749230_13750158	45.229	13.4157	3.37134	7.30909	10.4358
	C22	ENST00000576479	chr11_+_14279444_14280825	402.315	51.0453	7.88154	0.661046	0.467295
	C19	ENST00000256196	chr11_-_14300970_14303147	51.3072	8.84412	5.80127	6.763	10.213
	C19	ENST00000249923	chr11_-_14480233_14481753	125.544	27.8132	4.51384	4.34774	2.72413
	C22	ENST00000249923	chr11_-_14480233_14481753	87.0408	27.8132	3.12948	4.34774	4.02111
	C19	ENST00000249923	chr11_-_14481843_14482731	263.937	9.26894	28.4754	4.34774	2.72413
	C22	ENST00000249923	chr11_-_14481843_14482731	104.698	9.26894	11.2955	4.34774	4.02111
	C19	ENST00000249923	chr11_-_14486576_14487827	127.38	16.4354	7.75032	4.34774	2.72413
	C22	ENST00000249923	chr11_-_14486576_14487827	88.7816	16.4354	5.40184	4.34774	4.02111
	C19	ENST00000249923	chr11_-_14496161_14497330	298.81	26.167	11.4194	4.34774	2.72413
	C19	ENST00000249923	chr11_-_14498561_14501114	766.115	114.463	6.69311	4.34774	2.72413
	C22	ENST00000249923	chr11_-_14498561_14501114	316.082	114.463	2.76143	4.34774	4.02111
	C19	ENST00000249923	chr11_-_14502643_14504577	229.798	23.9319	9.60216	4.34774	2.72413
	C19	ENST00000249923	chr11_-_14504697_14507912	119.671	51.7718	2.31151	4.34774	2.72413
	C22	ENST00000249923	chr11_-_14504697_14507912	104.946	51.7718	2.02709	4.34774	4.02111
	C19	ENST00000249923	chr11_-_14508050_14510037	167.393	28.5258	5.86811	4.34774	2.72413
	C22	ENST00000249923	chr11_-_14508050_14510037	110.417	28.5258	3.87079	4.34774	4.02111
	C22	ENST00000249923	chr11_-_14512225_14515187	156.176	51.563	3.02884	4.34774	4.02111
	C22	ENST00000418988	chr11_-_14526794_14529201	9832.26	2677.49	3.67219	0.128741	0.143914
	C22	ENST00000282096	chr11_+_14889304_14891006	95.4946	67.4639	1.41549	1.58063	3.47664
	C22	ENST00000523376	chr11_+_15096350_15096606	27115.5	1528.36	17.7416	0.00566433	0.002139
	C19	ENST00000531066	chr11_-_16873902_16876435	8353.62	1480.09	5.64399	0.011711	0.018076
	C19	ENST00000265970	chr11_-_17118811_17121406	1084.65	803.543	1.34984	0.0576613	0.517217
	C19	ENST00000265970	chr11_-_17121516_17122824	301.614	323.729	0.931686	0.0576613	0.517217
	C19	ENST00000265970	chr11_-_17141521_17143734	612.896	664.801	0.921923	0.0576613	0.517217
	C19	ENST00000265970	chr11_-_17167489_17169063	960.912	959.626	1.00134	0.0576613	0.517217
	C19	ENST00000691414	chr11_-_17191353_17229394	1913.67	240.457	7.95848	6.97222	2.58091
	C22	ENST00000691414	chr11_-_17191353_17229394	534.689	240.457	2.22364	6.97222	4.31279
	C19	ENST00000529010	chr11_+_17331222_17332371	41.9387	3.86015	10.8645	4.77489	1.59757
	C22	ENST00000529010	chr11_+_17331222_17332371	40.9798	3.86015	10.6161	4.77489	1.24452
	C19	ENST00000527020	chr11_-_17548878_17552700	2357.14	907.285	2.59801	0.205665	0.204485
	C22	ENST00000265965	chr11_-_18010302_18014477	585.363	94.409	6.20029	0.839199	2.16618
	C19	ENST00000265965	chr11_-_18026082_18028137	331.292	51.0168	6.49379	0.839199	2.48119
	C22	ENST00000265965	chr11_-_18026082_18028137	311.147	51.0168	6.09892	0.839199	2.16618
	C22	ENST00000524803	chr11_-_18108772_18110876	197.036	118.982	1.65602	3.13351	8.0087
	C19	ENST00000524803	chr11_-_18111057_18111721	32.3584	22.6812	1.42666	3.13351	7.41693
	C19	ENST00000524803	chr11_-_18124893_18127453	119.996	82.2748	1.45847	3.13351	7.41693
	C22	ENST00000396253	chr11_-_18303767_18305341	122.312	63.4814	1.92673	0.999319	1.9622
	C19	ENST00000396253	chr11_-_18319264_18320338	100.396	74.4761	1.34803	0.999319	2.28097
	C19	ENST00000396253	chr11_-_18327040_18327681	19.29	18.8262	1.02464	0.999319	2.28097
	C19	ENST00000453096	chr11_+_18373516_18373875	131.201	17.1782	7.63766	0.787371	1.532
	C22	ENST00000453096	chr11_+_18373516_18373875	156.321	17.1782	9.09994	0.787371	1.37538
	C22	ENST00000453096	chr11_+_18379589_18380071	180.314	33.7252	5.34657	0.787371	1.37538
	C19	ENST00000453096	chr11_+_18380187_18382161	748.043	91.114	8.20997	0.787371	1.532
	C19	ENST00000453096	chr11_+_18382254_18387329	1924.28	356.309	5.4006	0.787371	1.532
	C19	ENST00000430553	chr11_+_18427119_18428663	57.3639	17.641	3.25174	7.29917	22.9587
	C22	ENST00000430553	chr11_+_18427119_18428663	37.7215	17.641	2.13829	7.29917	36.5574
	C19	ENST00000536719	chr11_-_18528470_18531088	4032.99	519.421	7.7644	0.408877	0.088024
	C22	ENST00000536719	chr11_-_18528470_18531088	8002.89	519.421	15.4073	0.408877	0.058229
	C19	ENST00000543987	chr11_-_18554034_18557952	2656.37	779.638	3.40719	0.115011	0.189356
	C19	ENST00000396197	chr11_-_18556000_18557952	360.936	94.396	3.82364	1.25753	0.778531
	C19	ENST00000396197	chr11_-_18586557_18587893	305.704	39.0632	7.82587	1.25753	0.778531
	C22	ENST00000396197	chr11_-_18586557_18587893	252.913	39.0632	6.47445	1.25753	0.830325
	C22	ENST00000396197	chr11_-_18600355_18610159	816.548	642.189	1.27151	1.25753	0.830325
	C19	ENST00000336349	chr11_-_18631501_18633023	80.9631	32.8696	2.46316	3.37179	2.82845
	C22	ENST00000336349	chr11_-_18631501_18633023	72.7574	32.8696	2.21352	3.37179	2.72137
	C22	ENST00000280734	chr11_+_18720454_18722479	272.016	102.462	2.65479	0.798026	0.466885
	C19	ENST00000399351	chr11_+_19167850_19169142	211.135	504.796	0.418258	0.027734	1.29301
	C22	ENST00000399351	chr11_+_19167850_19169142	396.849	504.796	0.786157	0.027734	0.599725
	C19	ENST00000399351	chr11_+_19169220_19170733	114.461	348.549	0.328394	0.027734	1.29301
	C19	ENST00000399351	chr11_+_19172338_19173704	133.023	492.777	0.269945	0.027734	1.29301
	C22	ENST00000399351	chr11_+_19180587_19184849	2661.22	9879.57	0.269366	0.027734	0.599725
	C19	ENST00000399351	chr11_+_19194367_19197368	217.322	1249.97	0.173862	0.027734	1.29301
	C19	ENST00000250024	chr11_-_19247411_19251000	743.784	324.31	2.29343	1.12364	1.1065
	C19	ENST00000250024	chr11_-_19259017_19259400	206.054	46.3025	4.45018	1.12364	1.1065
	C19	ENST00000250024	chr11_-_19261777_19262094	34.3424	10.083	3.40598	1.12364	1.1065
	C19	ENST00000530266	chr11_+_20385295_20385782	189.073	652.55	0.289746	0.166488	1.18473
	C22	ENST00000530266	chr11_+_20385295_20385782	346.109	652.55	0.530395	0.166488	0.655863
	C19	ENST00000437750	chr11_+_20409320_20411289	2773.5	1808.37	1.5337	0.095407	0.263205
	C22	ENST00000437750	chr11_+_20409320_20411289	4354.9	1808.37	2.40819	0.095407	0.236515
	C19	ENST00000331079	chr11_+_20409320_20409564	18.5698	9.9093	1.87398	1.81775	6.30055
	C22	ENST00000331079	chr11_+_20409320_20409564	26.4151	9.9093	2.66569	1.81775	9.16142
	C19	ENST00000437750	chr11_+_20414545_20417348	2727.91	1695.61	1.60881	0.095407	0.263205
	C19	ENST00000437750	chr11_+_20419267_20424464	5216.47	1438.38	3.62663	0.095407	0.263205
	C22	ENST00000437750	chr11_+_20419267_20424464	7741.58	1438.38	5.38215	0.095407	0.236515
	C19	ENST00000437750	chr11_+_20429578_20448311	5030.3	6030.33	0.834166	0.095407	0.263205
	C19	ENST00000437750	chr11_+_20483713_20486005	3894.3	500.722	7.77737	0.095407	0.263205
	C19	ENST00000682341	chr11_+_22249132_22257708	748.839	722.869	1.03593	0.831445	1.14844
	C22	ENST00000682341	chr11_+_22249132_22257708	493.5	722.869	0.682696	0.831445	1.64539
	C19	ENST00000682341	chr11_+_22271917_22272286	19.1563	11.9438	1.60387	0.831445	1.14844
	C22	ENST00000682341	chr11_+_22272557_22276916	181.112	134.527	1.34629	0.831445	1.64539
	C19	ENST00000682341	chr11_+_22277068_22279225	335.236	69.4658	4.82591	0.831445	1.14844
	C22	ENST00000682341	chr11_+_22277068_22279225	223.047	69.4658	3.21089	0.831445	1.64539
	C22	ENST00000682341	chr11_+_22297745_22301089	490.461	635.743	0.771477	0.831445	1.64539
	C19	ENST00000354193	chr11_-_22848866_22849369	18.4459	6.15891	2.99499	2.6377	3.0359
	C22	ENST00000354193	chr11_-_22848866_22849369	9.59121	6.15891	1.55729	2.6377	2.39803
	C19	ENST00000389858	chr11_-_27393245_27393829	346.726	67.1935	5.16011	0.63432	0.325906
	C22	ENST00000389858	chr11_-_27393245_27393829	332.892	67.1935	4.95423	0.63432	0.297394
	C22	ENST00000389858	chr11_-_27395223_27395521	178.215	29.1504	6.11363	0.63432	0.297394
	C22	ENST00000389858	chr11_-_27395593_27397845	1714.9	405.579	4.22827	0.63432	0.297394
	C22	ENST00000389858	chr11_-_27398770_27400243	847.361	169.595	4.99637	0.63432	0.297394
	C22	ENST00000389858	chr11_-_27412712_27413993	675.871	100.83	6.70309	0.63432	0.297394
	C19	ENST00000263181	chr11_-_28080708_28083941	94.8263	29.0168	3.26798	4.33407	4.09169
	C19	ENST00000263181	chr11_-_28110268_28112163	195.029	24.8753	7.84028	4.33407	4.09169
	C22	ENST00000263181	chr11_-_28110268_28112163	174.315	24.8753	7.00756	4.33407	3.83214
	C19	ENST00000406787	chr11_+_28129999_28131712	487.114	687.063	0.70898	0.176258	0.221714
	C19	ENST00000282032	chr11_+_30354540_30358113	576.756	82.3125	7.00691	6.60369	4.96744
	C19	ENST00000465995	chr11_+_31391459_31392262	66.067	13.9609	4.73231	3.75134	3.46618
	C22	ENST00000465995	chr11_+_31391459_31392262	69.7631	13.9609	4.99705	3.75134	3.66956
	C22	ENST00000531120	chr11_+_32610681_32611092	177.31	6.17421	28.7179	3.93462	2.00778
	C22	ENST00000531120	chr11_+_32616559_32617511	371.554	28.71	12.9416	3.93462	2.00778
	C19	ENST00000531120	chr11_+_32622378_32623307	741.178	33.0178	22.4478	3.93462	1.7823
	C22	ENST00000531120	chr11_+_32622378_32623307	814.332	33.0178	24.6634	3.93462	2.00778
	C22	ENST00000531120	chr11_+_32623368_32623824	103.597	10.5227	9.84511	3.93462	2.00778
	C19	ENST00000650167	chr11_+_32949669_32953288	132.514	16.3728	8.09359	5.63284	4.55045
	C22	ENST00000650167	chr11_+_32949669_32953288	176.334	16.3728	10.7699	5.63284	3.87901
	C19	ENST00000650167	chr11_+_32975725_32976841	85.2663	6.25872	13.6236	5.63284	4.55045
	C22	ENST00000650167	chr11_+_32975725_32976841	107.244	6.25872	17.1351	5.63284	3.87901
	C19	ENST00000650167	chr11_+_32979632_32987845	214.265	54.685	3.91816	5.63284	4.55045
	C22	ENST00000650167	chr11_+_32979632_32987845	219.128	54.685	4.0071	5.63284	3.87901
	C22	ENST00000650167	chr11_+_32995095_32996793	122.454	15.0553	8.13359	5.63284	3.87901
	C19	ENST00000241051	chr11_+_33053135_33053881	62.8713	15.9592	3.93951	2.57867	2.14724
	C22	ENST00000241051	chr11_+_33053135_33053881	46.9553	15.9592	2.94221	2.57867	2.55562
	C19	ENST00000334274	chr11_+_33078781_33079464	51.8004	4.87755	10.6202	7.30101	4.11193
	C22	ENST00000334274	chr11_+_33078781_33079464	33.7352	4.87755	6.91643	7.30101	2.7864
	C22	ENST00000334274	chr11_+_33083272_33087375	195.234	29.5237	6.61279	7.30101	2.7864
	C19	ENST00000334274	chr11_+_33090405_33094019	43.775	13.6142	3.21539	7.30101	4.11193
	C22	ENST00000323959	chr11_-_33106835_33107258	17.7516	10.6088	1.6733	3.99651	7.26695
	C22	ENST00000323959	chr11_-_33107535_33108533	34.8152	29.9815	1.16122	3.99651	7.26695
	C19	ENST00000323959	chr11_-_33108687_33112077	131.275	127.864	1.02668	3.99651	6.33786
	C22	ENST00000323959	chr11_-_33108687_33112077	113.803	127.864	0.890034	3.99651	7.26695
	C22	ENST00000323959	chr11_-_33112273_33113816	45.4111	66.6084	0.681762	3.99651	7.26695
	C19	ENST00000323959	chr11_-_33120310_33120579	2.84008	2.71271	1.04695	3.99651	6.33786
	C22	ENST00000323959	chr11_-_33120310_33120579	5.09155	2.71271	1.87692	3.99651	7.26695
	C19	ENST00000323959	chr11_-_33127610_33129448	44.8101	37.7561	1.18683	3.99651	6.33786
	C19	ENST00000525975	chr11_+_33360389_33360895	27.3993	2.57051	10.6591	4.23039	2.77379
	C22	ENST00000525975	chr11_+_33360389_33360895	55.2185	2.57051	21.4816	4.23039	2.35428
	C19	ENST00000525975	chr11_+_33361080_33362513	72.1034	16.4946	4.37134	4.23039	2.77379
	C22	ENST00000525975	chr11_+_33361080_33362513	89.6239	16.4946	5.43353	4.23039	2.35428
	C19	ENST00000525975	chr11_+_33362673_33363108	10.0945	4.34824	2.32151	4.23039	2.77379
	C19	ENST00000525975	chr11_+_33373811_33374637	62.73	8.82036	7.11195	4.23039	2.77379
	C22	ENST00000525975	chr11_+_33373811_33374637	93.022	8.82036	10.5463	4.23039	2.35428
	C19	ENST00000658780	chr11_+_33572805_33573653	393.968	11.5642	34.0678	0.114015	0.228445
	C19	ENST00000526785	chr11_-_33790560_33792286	212.56	86.0101	2.47134	1.34501	1.19966
	C22	ENST00000526785	chr11_-_33790560_33792286	297.847	86.0101	3.46293	1.34501	1.22882
	C22	ENST00000341394	chr11_+_34104588_34107610	422.782	239.628	1.76433	2.59892	5.21782
	C19	ENST00000341394	chr11_+_34111836_34112075	35.0411	7.07178	4.95505	2.59892	6.30689
	C22	ENST00000341394	chr11_+_34111836_34112075	49.8292	7.07178	7.0462	2.59892	5.21782
	C19	ENST00000341394	chr11_+_34118220_34118742	64.5326	31.6905	2.03634	2.59892	6.30689
	C19	ENST00000257829	chr11_+_34127339_34129757	254.708	99.9713	2.54781	4.44674	12.4025
	C22	ENST00000257829	chr11_+_34127339_34129757	270.947	99.9713	2.71025	4.44674	13.5525
	C19	ENST00000531159	chr11_+_34127339_34133598	41634.8	4714.41	8.83138	0.061867	0.111133
	C22	ENST00000531159	chr11_+_34127339_34133598	20041.3	4714.41	4.25107	0.061867	0.272687
	C19	ENST00000257829	chr11_+_34129880_34130288	11.0462	4.63157	2.38498	4.44674	12.4025
	C22	ENST00000257829	chr11_+_34129880_34130288	15.938	4.63157	3.44118	4.44674	13.5525
	C19	ENST00000531159	chr11_+_34133770_34135262	30755.9	673.488	45.6667	0.061867	0.111133
	C22	ENST00000531159	chr11_+_34133770_34135262	10810.9	673.488	16.0522	0.061867	0.272687
	C22	ENST00000531159	chr11_+_34140050_34144005	6758.66	474.135	14.2547	0.061867	0.272687
	C19	ENST00000531159	chr11_+_34149146_34152359	17186.6	1352.36	12.7086	0.061867	0.111133
	C22	ENST00000531159	chr11_+_34149146_34152359	9274.37	1352.36	6.8579	0.061867	0.272687
	C19	ENST00000531159	chr11_+_34154689_34155865	8629.3	657.324	13.1279	0.061867	0.111133
	C19	ENST00000531159	chr11_+_34156838_34158188	4103.19	328.662	12.4845	0.061867	0.111133
	C22	ENST00000531159	chr11_+_34156838_34158188	2005.96	328.662	6.10342	0.061867	0.272687
	C19	ENST00000531159	chr11_+_34158573_34160737	8404.34	996.762	8.43165	0.061867	0.111133
	C22	ENST00000531159	chr11_+_34158573_34160737	3498.52	996.762	3.50988	0.061867	0.272687
	C22	ENST00000531159	chr11_+_34162755_34163265	289.709	75.4306	3.84074	0.061867	0.272687
	C19	ENST00000531159	chr11_+_34163895_34164991	1349.73	177.801	7.59127	0.061867	0.111133
	C22	ENST00000531159	chr11_+_34163895_34164991	1459.55	177.801	8.2089	0.061867	0.272687
	C19	ENST00000531159	chr11_+_34165075_34167630	9790.07	323.274	30.2841	0.061867	0.111133
	C22	ENST00000531159	chr11_+_34165075_34167630	5475.14	323.274	16.9365	0.061867	0.272687
	C22	ENST00000435224	chr11_-_34180933_34181452	128.913	24.882	5.18099	0.893629	0.713659
	C19	ENST00000435224	chr11_-_34181900_34182449	8.66444	8.71533	0.994161	0.893629	1.03873
	C19	ENST00000435224	chr11_-_34182628_34184122	373.534	79.3821	4.70552	0.893629	1.03873
	C22	ENST00000435224	chr11_-_34182628_34184122	641.763	79.3821	8.08449	0.893629	0.713659
	C19	ENST00000435224	chr11_-_34186368_34186806	192.543	11.497	16.7472	0.893629	1.03873
	C22	ENST00000435224	chr11_-_34186368_34186806	266.234	11.497	23.1567	0.893629	0.713659
	C19	ENST00000435224	chr11_-_34192618_34194701	159.811	58.2716	2.74252	0.893629	1.03873
	C22	ENST00000241052	chr11_+_34470910_34472534	33.8075	43.8551	0.770891	2.30994	6.8328
	C19	ENST00000241052	chr11_+_34472645_34473623	46.7977	15.234	3.07191	2.30994	6.64563
	C22	ENST00000241052	chr11_+_34472645_34473623	36.8809	15.234	2.42095	2.30994	6.8328
	C19	ENST00000241052	chr11_+_34473754_34474636	29.9445	7.67946	3.8993	2.30994	6.64563
	C19	ENST00000241052	chr11_+_34475473_34477557	48.7539	24.4613	1.9931	2.30994	6.64563
	C22	ENST00000241052	chr11_+_34475473_34477557	42.5887	24.4613	1.74106	2.30994	6.8328
	C22	ENST00000241052	chr11_+_34489942_34492504	78.4451	45.569	1.72146	2.30994	6.8328
	C22	ENST00000448838	chr11_+_34988361_34991685	1210.8	405.573	2.98541	0.413973	0.33036
	C19	ENST00000524419	chr11_+_36248980_36250709	27584.9	717.657	38.4375	0.080869	0.032119
	C19	ENST00000452374	chr11_-_36300166_36310911	141.435	258.201	0.547772	2.34786	9.8773
	C19	ENST00000263401	chr11_-_36302387_36310911	250.567	363.107	0.690064	1.37162	3.20074
	C22	ENST00000526995	chr11_-_36516597_36518657	1747.19	35.5668	49.1243	4.52032	1.74795
	C19	ENST00000526995	chr11_-_36518816_36520039	106.421	10.9467	9.7218	4.52032	2.2176
	C19	ENST00000455725	chr11_+_43343026_43343534	871.057	828.085	1.05189	0.132151	0.379998
	C19	ENST00000455725	chr11_+_43343686_43344979	544.74	1451.54	0.375284	0.132151	0.379998
	C22	ENST00000703837	chr11_+_43419041_43419523	74.2044	7.74435	9.58175	6.98348	1.29372
	C19	ENST00000703837	chr11_+_43425694_43427063	201.156	13.8406	14.5338	6.98348	1.43669
	C22	ENST00000703837	chr11_+_43425694_43427063	262.034	13.8406	18.9323	6.98348	1.29372
	C19	ENST00000703837	chr11_+_43471791_43472731	116.935	2.63852	44.3184	6.98348	1.43669
	C22	ENST00000703837	chr11_+_43471791_43472731	160.003	2.63852	60.6413	6.98348	1.29372
	C19	ENST00000703837	chr11_+_43472815_43511788	1861.91	1061.85	1.75347	6.98348	1.43669
	C22	ENST00000703837	chr11_+_43472815_43511788	1845.83	1061.85	1.73833	6.98348	1.29372
	C19	ENST00000703837	chr11_+_43511908_43513569	309.739	17.8277	17.374	6.98348	1.43669
	C22	ENST00000703837	chr11_+_43511908_43513569	393.438	17.8277	22.0689	6.98348	1.29372
	C19	ENST00000278353	chr11_+_43772507_43775595	57.6465	9.46188	6.09249	8.63604	12.3338
	C22	ENST00000278353	chr11_+_43772507_43775595	38.643	9.46188	4.08407	8.63604	14.6469
	C22	ENST00000278353	chr11_+_43837051_43837896	16.7954	2.53762	6.61855	8.63604	14.6469
	C19	ENST00000278353	chr11_+_43837941_43852525	147.481	112.521	1.3107	8.63604	12.3338
	C19	ENST00000278353	chr11_+_43852560_43859866	184.452	44.756	4.12129	8.63604	12.3338
	C19	ENST00000302708	chr11_+_43940686_43941467	54.2996	25.1741	2.15696	1.97501	5.70906
	C22	ENST00000302708	chr11_+_43940686_43941467	54.573	25.1741	2.16782	1.97501	5.27733
	C19	ENST00000263776	chr11_+_44092865_44094996	1054.79	221.105	4.77054	0.133792	0.213312
	C22	ENST00000684533	chr11_+_44129798_44130743	9160.88	146.126	62.6916	0.216456	0.018448
	C19	ENST00000684533	chr11_+_44254046_44255664	1906.45	388.151	4.91161	0.216456	0.140051
	C22	ENST00000684533	chr11_+_44254046_44255664	20056.4	388.151	51.6716	0.216456	0.018448
	C22	ENST00000652299	chr11_-_44286733_44289043	207.129	88.0001	2.35373	0.374013	1.16836
	C19	ENST00000308212	chr11_-_44960832_44972427	20759.9	26725.9	0.776772	0.003829	0.030925
	C22	ENST00000308212	chr11_-_44960832_44972427	40002.9	26725.9	1.49679	0.003829	0.013824
	C19	ENST00000378750	chr11_-_45936019_45936154	0.436204	0.52738	0.827116	1.22634	2.2925
	C22	ENST00000378750	chr11_-_45936019_45936154	0.451508	0.52738	0.856135	1.22634	2.2148
	C22	ENST00000378750	chr11_-_45936235_45937018	102.492	59.5532	1.72102	1.22634	2.2148
	C19	ENST00000676320	chr11_-_45971808_45975077	6371.49	515.335	12.3638	0.361081	0.147846
	C22	ENST00000676320	chr11_-_45971808_45975077	8825.82	515.335	17.1264	0.361081	0.075687
	C19	ENST00000532868	chr11_+_46389297_46389551	3168.98	267.803	11.8333	0.0180887	0.10445
	C22	ENST00000532868	chr11_+_46389297_46389551	7450.78	267.803	27.8219	0.0180887	0.051404
	C19	ENST00000318201	chr11_+_46391100_46392862	20970.9	750.13	27.9564	0.316857	0.132517
	C22	ENST00000318201	chr11_+_46391100_46392862	27785.5	750.13	37.0409	0.316857	0.093466
	C19	ENST00000314845	chr11_-_46430256_46431825	3152.79	122.96	25.6407	0.344459	0.102766
	C19	ENST00000314845	chr11_-_46515258_46515673	515.735	22.4926	22.9291	0.344459	0.102766
	C19	ENST00000314845	chr11_-_46564948_46565524	1644.51	55.946	29.3946	0.344459	0.102766
	C19	ENST00000314845	chr11_-_46567326_46568662	2899.79	148.995	19.4623	0.344459	0.102766
	C22	ENST00000529655	chr11_+_46677823_46678644	55.2622	58.4766	0.945031	1.2167	2.58766
	C19	ENST00000529655	chr11_+_46678741_46679073	14.6389	9.79751	1.49414	1.2167	3.14231
	C22	ENST00000529655	chr11_+_46678741_46679073	24.7327	9.79751	2.52439	1.2167	2.58766
	C19	ENST00000529655	chr11_+_46679172_46680941	103.427	47.3769	2.18307	1.2167	3.14231
	C22	ENST00000529655	chr11_+_46679172_46680941	137.189	47.3769	2.89571	1.2167	2.58766
	C22	ENST00000529655	chr11_+_46689437_46690048	47.5332	26.4492	1.79715	1.2167	2.58766
	C19	ENST00000311956	chr11_-_46702297_46702560	84.6248	5.81063	14.5638	1.45932	2.77697
	C22	ENST00000311956	chr11_-_46702929_46703600	141.84	15.2828	9.28103	1.45932	1.99521
	C19	ENST00000311956	chr11_-_46717305_46717524	5.40158	0.678927	7.95606	1.45932	2.77697
	C22	ENST00000311956	chr11_-_46717305_46717524	0.501201	0.678927	0.738226	1.45932	1.99521
	C19	ENST00000311764	chr11_+_46722649_46722948	43.0197	5.44279	7.90398	2.3001	1.62716
	C22	ENST00000311764	chr11_+_46722649_46722948	48.4993	5.44279	8.91075	2.3001	1.56703
	C19	ENST00000311764	chr11_+_46724315_46724533	167.162	3.95833	42.2305	2.3001	1.62716
	C22	ENST00000311764	chr11_+_46724315_46724533	222.714	3.95833	56.2647	2.3001	1.56703
	C22	ENST00000311764	chr11_+_46724793_46725902	79.1305	9.86923	8.0179	2.3001	1.56703
	C22	ENST00000529230	chr11_-_46766127_46771823	25.8741	31.9319	0.81029	8.12342	11.0535
	C19	ENST00000529230	chr11_-_46772161_46772667	25.2823	3.42185	7.38849	8.12342	9.41371
	C19	ENST00000529230	chr11_-_46773084_46774184	50.2459	5.88947	8.53147	8.12342	9.41371
	C22	ENST00000529230	chr11_-_46773084_46774184	36.3685	5.88947	6.17517	8.12342	11.0535
	C19	ENST00000529230	chr11_-_46800149_46801743	73.5098	7.91607	9.28616	8.12342	9.41371
	C22	ENST00000529230	chr11_-_46800149_46801743	66.5851	7.91607	8.41139	8.12342	11.0535
	C19	ENST00000529230	chr11_-_46802035_46804823	98.0485	24.2788	4.03844	8.12342	9.41371
	C22	ENST00000529230	chr11_-_46804918_46806037	48.7627	7.61134	6.40659	8.12342	11.0535
	C19	ENST00000529230	chr11_-_46811736_46812019	4.56781	0.620709	7.35902	8.12342	9.41371
	C22	ENST00000529230	chr11_-_46811736_46812019	2.35219	0.620709	3.78952	8.12342	11.0535
	C19	ENST00000529230	chr11_-_46817326_46818361	135.547	4.42595	30.6255	8.12342	9.41371
	C22	ENST00000529230	chr11_-_46817326_46818361	93.9067	4.42595	21.2173	8.12342	11.0535
	C22	ENST00000529230	chr11_-_46831050_46831291	3.07594	0.16499	18.6432	8.12342	11.0535
	C19	ENST00000529230	chr11_-_46837955_46839860	54.7075	12.0244	4.54971	8.12342	9.41371
	C22	ENST00000378623	chr11_-_46886086_46886669	188.592	6.71466	28.0866	0.970818	0.540851
	C19	ENST00000378623	chr11_-_46889665_46890150	145.006	3.25984	44.4826	0.970818	0.889618
	C22	ENST00000378623	chr11_-_46889665_46890150	306.924	3.25984	94.1531	0.970818	0.540851
	C19	ENST00000378623	chr11_-_46890264_46890538	56.2039	0.726322	77.3815	0.970818	0.889618
	C22	ENST00000378623	chr11_-_46890264_46890538	77.6554	0.726322	106.916	0.970818	0.540851
	C22	ENST00000378623	chr11_-_46893184_46894650	732.179	22.834	32.0653	0.970818	0.540851
	C22	ENST00000378623	chr11_-_46896654_46897006	194.138	2.70077	71.8827	0.970818	0.540851
	C19	ENST00000378623	chr11_-_46903454_46905421	237.18	11.6594	20.3424	0.970818	0.889618
	C22	ENST00000378623	chr11_-_46903454_46905421	417.86	11.6594	35.8389	0.970818	0.540851
	C19	ENST00000378623	chr11_-_46912045_46914523	2121.14	17.6556	120.139	0.970818	0.889618
	C22	ENST00000378623	chr11_-_46920583_46920937	205.232	6.96576	29.463	0.970818	0.540851
	C19	ENST00000378623	chr11_-_46921527_46921812	92.1744	4.39568	20.9693	0.970818	0.889618
	C22	ENST00000378623	chr11_-_46921527_46921812	181.196	4.39568	41.2213	0.970818	0.540851
	C19	ENST00000378618	chr11_+_47182741_47185643	9206.04	8561.4	1.0753	0.140292	0.165978
	C22	ENST00000378618	chr11_+_47182741_47185643	21597.7	8561.4	2.52269	0.140292	0.073341
	C19	ENST00000278460	chr11_+_47182741_47183014	1058.07	348.517	3.03591	0.251701	0.31756
	C19	ENST00000378615	chr11_+_47182741_47182996	7617.05	496.257	15.349	0.266993	0.04293
	C22	ENST00000378615	chr11_+_47182741_47182996	8022.91	496.257	16.1668	0.266993	0.067058
	C22	ENST00000426335	chr11_-_47188437_47189459	2820.95	646.339	4.3645	0.289174	0.35839
	C19	ENST00000298838	chr11_-_47199597_47199916	32.5728	5.71857	5.69597	1.99502	2.88585
	C22	ENST00000298838	chr11_-_47199597_47199916	20.7656	5.71857	3.63125	1.99502	3.41912
	C19	ENST00000298838	chr11_-_47204620_47207899	480.968	159.583	3.01391	1.99502	2.88585
	C22	ENST00000298838	chr11_-_47204620_47207899	472.636	159.583	2.96169	1.99502	3.41912
	C19	ENST00000256996	chr11_+_47259734_47260350	265.148	333.307	0.795507	0.429109	1.54253
	C22	ENST00000256996	chr11_+_47259734_47260350	182.33	333.307	0.547035	0.429109	1.95798
	C19	ENST00000672073	chr11_-_47267385_47269191	143.317	61.4134	2.33365	2.68105	4.57726
	C22	ENST00000672073	chr11_-_47267385_47269191	123.629	61.4134	2.01307	2.68105	3.82595
	C19	ENST00000672073	chr11_-_47269278_47269588	79.3051	14.2357	5.57086	2.68105	4.57726
	C22	ENST00000672073	chr11_-_47269278_47269588	84.9462	14.2357	5.96712	2.68105	3.82595
	C19	ENST00000342922	chr11_+_47298414_47299715	2664.48	292	9.12491	0.33933	0.180148
	C19	ENST00000342922	chr11_+_47300630_47303125	12511.9	573.489	21.8172	0.33933	0.180148
	C22	ENST00000342922	chr11_+_47300630_47303125	8127.78	573.489	14.1725	0.33933	0.204607
	C19	ENST00000342922	chr11_+_47304520_47305728	3519.33	355.801	9.89128	0.33933	0.180148
	C19	ENST00000342922	chr11_+_47306116_47306491	599.507	43.4936	13.7838	0.33933	0.180148
	C22	ENST00000342922	chr11_+_47306116_47306491	606.04	43.4936	13.934	0.33933	0.204607
	C19	ENST00000342922	chr11_+_47330250_47330831	2336.97	78.7724	29.6673	0.33933	0.180148
	C22	ENST00000342922	chr11_+_47330250_47330831	2067.38	78.7724	26.2449	0.33933	0.204607
	C19	ENST00000342922	chr11_+_47346128_47348288	4707.24	404.781	11.6291	0.33933	0.180148
	C19	ENST00000406482	chr11_+_47346128_47350208	24551.2	1770.24	13.8689	0.29025	0.062889
	C19	ENST00000342922	chr11_+_47350255_47350596	660.568	27.5624	23.9663	0.33933	0.180148
	C22	ENST00000342922	chr11_+_47350255_47350596	728.225	27.5624	26.421	0.33933	0.204607
	C19	ENST00000602866	chr11_-_47440748_47441814	28.5479	6.68626	4.26963	17.8429	19.406
	C22	ENST00000602866	chr11_-_47440748_47441814	32.1802	6.68626	4.81289	17.8429	15.0714
	C19	ENST00000602866	chr11_-_47445734_47445979	9.4816	1.73829	5.45457	17.8429	19.406
	C22	ENST00000602866	chr11_-_47445734_47445979	10.8816	1.73829	6.25994	17.8429	15.0714
	C19	ENST00000602866	chr11_-_47447501_47447755	0.618365	0.272888	2.26601	17.8429	19.406
	C22	ENST00000310513	chr11_-_47500492_47504246	906.796	216.913	4.18046	5.21417	6.27815
	C22	ENST00000687097	chr11_-_47500504_47504246	1220.49	204.309	5.97376	5.58454	4.66369
	C19	ENST00000310513	chr11_-_47504408_47505004	941.837	14.7285	63.9465	5.21417	6.86531
	C22	ENST00000310513	chr11_-_47504408_47505004	930.37	14.7285	63.1679	5.21417	6.27815
	C22	ENST00000310513	chr11_-_47508793_47510388	202.289	23.277	8.69051	5.21417	6.27815
	C19	ENST00000687097	chr11_-_47521156_47522412	177.216	12.91	13.7271	5.58454	5.24219
	C22	ENST00000687097	chr11_-_47521156_47522412	173.468	12.91	13.4367	5.58454	4.66369
	C19	ENST00000302503	chr11_-_47647293_47648631	57.4854	29.7938	1.92944	4.69973	9.13276
	C22	ENST00000302503	chr11_-_47647293_47648631	44.7967	29.7938	1.50356	4.69973	8.97387
	C19	ENST00000302503	chr11_-_47648679_47650504	173.113	22.5954	7.66144	4.69973	9.13276
	C22	ENST00000263773	chr11_-_47739064_47741480	152.914	22.5089	6.79348	4.42174	3.15211
	C19	ENST00000263773	chr11_-_47741638_47744527	146.615	32.376	4.52852	4.42174	4.1128
	C22	ENST00000263773	chr11_-_47741638_47744527	289.965	32.376	8.95617	4.42174	3.15211
	C19	ENST00000263773	chr11_-_47744868_47745579	143.454	7.16618	20.0182	4.42174	4.1128
	C22	ENST00000263773	chr11_-_47744868_47745579	177.659	7.16618	24.7913	4.42174	3.15211
	C19	ENST00000263773	chr11_-_47745724_47746019	18.722	2.29491	8.15808	4.42174	4.1128
	C22	ENST00000263773	chr11_-_47745724_47746019	36.1663	2.29491	15.7594	4.42174	3.15211
	C22	ENST00000263773	chr11_-_47765715_47767607	413.692	53.5448	7.72608	4.42174	3.15211
	C19	ENST00000263773	chr11_-_47774654_47776079	208.86	19.4038	10.7639	4.42174	4.1128
	C19	ENST00000694866	chr11_-_47800746_47801894	517.902	100.023	5.17783	0.169961	0.722144
	C22	ENST00000694866	chr11_-_47800746_47801894	469.153	100.023	4.69046	0.169961	0.961306
	C19	ENST00000694866	chr11_-_47801999_47804624	911.176	190.24	4.78962	0.169961	0.722144
	C22	ENST00000694866	chr11_-_47801999_47804624	636.634	190.24	3.34648	0.169961	0.961306
	C22	ENST00000694866	chr11_-_47804750_47806473	511.804	249.077	2.0548	0.169961	0.961306
	C22	ENST00000694866	chr11_-_47806615_47808004	553.414	207.891	2.66204	0.169961	0.961306
	C19	ENST00000694866	chr11_-_47810163_47813481	2920.47	709.967	4.11353	0.169961	0.722144
	C22	ENST00000694866	chr11_-_47810163_47813481	1510.45	709.967	2.12749	0.169961	0.961306
	C19	ENST00000694866	chr11_-_47813542_47814337	699.307	286.34	2.44222	0.169961	0.722144
	C19	ENST00000694866	chr11_-_47814498_47819330	1807.12	708.006	2.55241	0.169961	0.722144
	C19	ENST00000694866	chr11_-_47820015_47823362	1207.52	98.0617	12.3138	0.169961	0.722144
	C22	ENST00000694866	chr11_-_47823482_47824989	324.558	50.9921	6.36488	0.169961	0.961306
	C19	ENST00000694866	chr11_-_47826170_47827704	452.818	254.96	1.77603	0.169961	0.722144
	C22	ENST00000694866	chr11_-_47826170_47827704	593.984	254.96	2.32971	0.169961	0.961306
	C19	ENST00000694866	chr11_-_47828692_47829947	973.49	100.023	9.73267	0.169961	0.722144
	C19	ENST00000694866	chr11_-_47830081_47833615	696.537	225.542	3.08828	0.169961	0.722144
	C19	ENST00000694866	chr11_-_47833981_47834433	491.592	19.6123	25.0654	0.169961	0.722144
	C19	ENST00000694866	chr11_-_47837201_47837497	66.4687	3.92247	16.9456	0.169961	0.722144
	C22	ENST00000694866	chr11_-_47837201_47837497	118.589	3.92247	30.2332	0.169961	0.961306
	C19	ENST00000694866	chr11_-_47843716_47857202	1933.13	809.99	2.38661	0.169961	0.722144
	C22	ENST00000694866	chr11_-_47858553_47859096	199.728	23.5348	8.4865	0.169961	0.961306
	C22	ENST00000358252	chr11_-_57067555_57068001	132.31	0.659731	200.551	1.43697	1.15637
	C22	ENST00000358252	chr11_-_57068074_57068357	62.2635	8.60848	7.23282	1.43697	1.15637
	C19	ENST00000278412	chr11_-_57094363_57094899	7.74677	0.276467	28.0206	22.6559	57.056
	C22	ENST00000278412	chr11_-_57094363_57094899	9.79729	0.276467	35.4375	22.6559	57.2607
	C19	ENST00000278412	chr11_-_57101014_57101936	28.5859	3.14609	9.08616	22.6559	57.056
	C22	ENST00000278412	chr11_-_57101014_57101936	18.4245	3.14609	5.85631	22.6559	57.2607
	C19	ENST00000278412	chr11_-_57102122_57102541	2.66405	1.27489	2.08963	22.6559	57.056
	C22	ENST00000278412	chr11_-_57102714_57103203	6.44421	2.64133	2.43976	22.6559	57.2607
	C19	ENST00000278426	chr11_-_57259335_57261465	220.823	113.242	1.95001	0.709946	1.34497
	C19	ENST00000278426	chr11_-_57281597_57282916	304.096	52.0532	5.84203	0.709946	1.34497
	C22	ENST00000278426	chr11_-_57281597_57282916	418.247	52.0532	8.03498	0.709946	1.59236
	C19	ENST00000257245	chr11_-_57297707_57298130	4.77692	3.8261	1.24851	5.5593	27.6328
	C22	ENST00000257245	chr11_-_57297707_57298130	7.38112	3.8261	1.92915	5.5593	30.8896
	C22	ENST00000529773	chr11_+_57425332_57426926	536.78	124.512	4.31106	0.303754	0.489959
	C19	ENST00000527985	chr11_+_57456137_57457502	1241.73	147.521	8.41726	0.680859	0.550846
	C22	ENST00000527985	chr11_+_57456137_57457502	1210.24	147.521	8.20385	0.680859	0.566002
	C22	ENST00000527985	chr11_+_57464345_57466030	441.695	202.164	2.18484	0.680859	0.566002
	C19	ENST00000395074	chr11_-_58317619_58318537	2068.13	66.2275	31.2277	0.388989	0.121849
	C22	ENST00000395074	chr11_-_58317619_58318537	1381.72	66.2275	20.8632	0.388989	0.199028
	C19	ENST00000316059	chr11_+_58377512_58377770	3.95707	0.456653	8.66538	11.6492	11.6248
	C22	ENST00000316059	chr11_+_58377512_58377770	7.24458	0.456653	15.8645	11.6492	9.11026
	C19	ENST00000316059	chr11_+_58378527_58379076	178.584	5.89082	30.3157	11.6492	11.6248
	C22	ENST00000316059	chr11_+_58378527_58379076	164.979	5.89082	28.0061	11.6492	9.11026
	C19	ENST00000316059	chr11_+_58379801_58380234	13.7637	3.48763	3.94644	11.6492	11.6248
	C19	ENST00000316059	chr11_+_58380313_58381701	83.4426	19.2262	4.34005	11.6492	11.6248
	C22	ENST00000316059	chr11_+_58380313_58381701	102.083	19.2262	5.30957	11.6492	9.11026
	C19	ENST00000389919	chr11_+_58390339_58391506	19398.8	7858.22	2.4686	0.014494	0.05356
	C19	ENST00000263847	chr11_-_59345803_59347646	224.221	13.2906	16.8706	3.68144	3.82659
	C22	ENST00000263847	chr11_-_59345803_59347646	148.934	13.2906	11.206	3.68144	3.03489
	C19	ENST00000263847	chr11_-_59347742_59348923	101.657	9.44119	10.7674	3.68144	3.82659
	C22	ENST00000263847	chr11_-_59347742_59348923	132.789	9.44119	14.0649	3.68144	3.03489
	C22	ENST00000263847	chr11_-_59368346_59368755	25.7011	1.9288	13.3249	3.68144	3.03489
	C22	ENST00000263847	chr11_-_59376207_59377853	144.98	31.688	4.57525	3.68144	3.03489
	C19	ENST00000263847	chr11_-_59378062_59382775	146.606	138.568	1.05801	3.68144	3.82659
	C22	ENST00000300146	chr11_-_59406856_59410352	140.856	68.1764	2.06606	4.54215	3.98279
	C19	ENST00000300146	chr11_-_59415386_59416934	85.5494	39.5924	2.16075	4.54215	5.9264
	C19	ENST00000300146	chr11_-_59418286_59419016	32.7349	11.5202	2.84152	4.54215	5.9264
	C22	ENST00000300146	chr11_-_59418286_59419016	56.4931	11.5202	4.90382	4.54215	3.98279
	C19	ENST00000300146	chr11_-_59419114_59419936	42.5216	10.7578	3.95264	4.54215	5.9264
	C22	ENST00000300146	chr11_-_59419114_59419936	41.6794	10.7578	3.87435	4.54215	3.98279
	C19	ENST00000300146	chr11_-_59421545_59422995	56.5267	15.7538	3.58813	4.54215	5.9264
	C22	ENST00000300146	chr11_-_59421545_59422995	77.3328	15.7538	4.90883	4.54215	3.98279
	C22	ENST00000300146	chr11_-_59426419_59426724	15.0648	2.91465	5.16865	4.54215	3.98279
	C22	ENST00000227524	chr11_-_60665743_60666012	4.25777	0.680809	6.25398	12.6338	29.3581
	C19	ENST00000227524	chr11_-_60666098_60666333	1.73079	0.481112	3.59747	12.6338	33.5108
	C19	ENST00000227524	chr11_-_60666403_60666620	7.04251	0.852862	8.2575	12.6338	33.5108
	C22	ENST00000227524	chr11_-_60666403_60666620	8.37929	0.852862	9.8249	12.6338	29.3581
	C19	ENST00000227525	chr11_+_60681740_60687157	139.885	52.2716	2.67611	6.98411	16.2991
	C22	ENST00000227525	chr11_+_60688460_60689245	145.608	5.01996	29.0057	6.98411	10.9884
	C22	ENST00000453848	chr11_+_60692205_60694675	1273.34	677.331	1.87994	1.18721	1.50235
	C22	ENST00000453848	chr11_+_60694890_60695112	56.5782	8.93612	6.33141	1.18721	1.50235
	C19	ENST00000301765	chr11_-_60906307_60928862	874.369	613.265	1.42576	2.13356	3.08565
	C22	ENST00000301764	chr11_-_61067691_61068280	14.4555	0.845439	17.0982	15.639	32.5136
	C19	ENST00000301764	chr11_-_61070627_61071336	10.2124	3.47052	2.94263	15.639	33.8802
	C22	ENST00000301764	chr11_-_61070627_61071336	8.7348	3.47052	2.51686	15.639	32.5136
	C19	ENST00000301764	chr11_-_61076549_61077267	5.34235	1.54	3.46906	15.639	33.8802
	C22	ENST00000301764	chr11_-_61076549_61077267	6.059	1.54	3.93442	15.639	32.5136
	C22	ENST00000301764	chr11_-_61077432_61077766	2.1837	0.506725	4.30944	15.639	32.5136
	C19	ENST00000301764	chr11_-_61077890_61079255	17.6799	4.25465	4.15543	15.639	33.8802
	C22	ENST00000301764	chr11_-_61077890_61079255	19.3457	4.25465	4.54696	15.639	32.5136
	C22	ENST00000301764	chr11_-_61084039_61089066	28.8802	16.1726	1.78575	15.639	32.5136
	C19	ENST00000301764	chr11_-_61089169_61089767	23.2289	1.54726	15.0129	15.639	33.8802
	C22	ENST00000301764	chr11_-_61089169_61089767	22.8827	1.54726	14.7892	15.639	32.5136
	C19	ENST00000301764	chr11_-_61093180_61094250	20.4249	4.92103	4.15053	15.639	33.8802
	C22	ENST00000301764	chr11_-_61094365_61096834	19.5303	8.72518	2.23838	15.639	32.5136
	C22	ENST00000301764	chr11_-_61097056_61097429	7.56606	1.09688	6.89782	15.639	32.5136
	C19	ENST00000394900	chr11_+_61102203_61105412	898.99	293.239	3.06573	0.274871	0.918809
	C22	ENST00000394900	chr11_+_61102203_61105412	689.478	293.239	2.35125	0.274871	0.707782
	C22	ENST00000394900	chr11_+_61106907_61108907	111.616	92.2266	1.21024	0.274871	0.707782
	C19	ENST00000394900	chr11_+_61108986_61109294	44.623	10.151	4.39591	0.274871	0.918809
	C19	ENST00000542946	chr11_+_61129892_61131723	512.282	271.916	1.88397	0.668556	1.39376
	C22	ENST00000542946	chr11_+_61129892_61131723	832.689	271.916	3.0623	0.668556	0.816631
	C22	ENST00000398979	chr11_+_61161448_61165245	814.85	1076.95	0.75663	0.521057	0.234399
	C19	ENST00000257215	chr11_+_61487722_61488150	190.374	17.4289	10.9229	0.582962	0.76166
	C19	ENST00000257215	chr11_+_61508821_61511003	300.659	39.6532	7.58222	0.582962	0.76166
	C22	ENST00000257215	chr11_+_61508821_61511003	366.16	39.6532	9.23405	0.582962	0.382347
	C22	ENST00000536405	chr11_-_61523168_61524554	15873	4884.69	3.24954	0.007517	0.00378
	C19	ENST00000278836	chr11_+_61533184_61533429	1652.53	40.3418	40.9632	0.118157	0.049621
	C22	ENST00000278836	chr11_+_61533184_61533429	2140.27	40.3418	53.0533	0.118157	0.038313
	C19	ENST00000537328	chr11_-_61558074_61560027	35.0072	14.4537	2.42202	25.5329	72.8992
	C22	ENST00000537328	chr11_-_61558074_61560027	22.5996	14.4537	1.56358	25.5329	76.5059
	C22	ENST00000350997	chr11_-_61578547_61579942	55.5796	23.1031	2.40572	4.98498	3.9223
	C19	ENST00000257261	chr11_+_61631258_61632623	596.407	138.957	4.29204	0.247983	1.04291
	C22	ENST00000257261	chr11_+_61631258_61632623	453.549	138.957	3.26396	0.247983	0.39687
	C19	ENST00000257261	chr11_+_61632749_61633109	110.268	66.9333	1.64743	0.247983	1.04291
	C22	ENST00000257261	chr11_+_61632749_61633109	136.065	66.9333	2.03284	0.247983	0.39687
	C19	ENST00000278849	chr11_+_61895773_61896241	120.552	1.92805	62.5253	1.59157	4.637
	C19	ENST00000278849	chr11_+_61896355_61897253	135.864	16.3428	8.31336	1.59157	4.637
	C22	ENST00000278849	chr11_+_61896355_61897253	205.907	16.3428	12.5992	1.59157	3.34132
	C19	ENST00000278849	chr11_+_61907757_61908175	18.9778	2.80285	6.77089	1.59157	4.637
	C22	ENST00000278849	chr11_+_61907757_61908175	35.0161	2.80285	12.493	1.59157	3.34132
	C19	ENST00000278849	chr11_+_61914374_61915947	123.787	24.7207	5.00742	1.59157	4.637
	C22	ENST00000278849	chr11_+_61914374_61915947	234.339	24.7207	9.47945	1.59157	3.34132
	C19	ENST00000278849	chr11_+_61917679_61919233	106.534	15.014	7.09566	1.59157	4.637
	C19	ENST00000257247	chr11_-_62259303_62302474	848570	3.914e+06	0.216804	0.00727633	0.018398
	C19	ENST00000378024	chr11_-_62301546_62302474	47.1123	4.16227	11.3189	7.14763	1.7193
	C19	ENST00000329251	chr11_-_62334482_62334870	0.794915	0.15163	5.24246	348.784	532.132
	C22	ENST00000329251	chr11_-_62334482_62334870	0.917534	0.15163	6.05113	348.784	540.579
	C19	ENST00000329251	chr11_-_62339373_62340055	2.38474	0.239563	9.95456	348.784	532.132
	C22	ENST00000329251	chr11_-_62339373_62340055	3.10593	0.239563	12.965	348.784	540.579
	C22	ENST00000329251	chr11_-_62340214_62341302	3.16697	0.53298	5.94201	348.784	540.579
	C22	ENST00000278823	chr11_-_62361512_62361730	0.633447	0.158946	3.98531	10.9134	26.8373
	C19	ENST00000278823	chr11_-_62362964_62363223	2.02713	0.756267	2.68044	10.9134	32.5584
	C22	ENST00000278823	chr11_-_62362964_62363223	2.57105	0.756267	3.39966	10.9134	26.8373
	C19	ENST00000278823	chr11_-_62364297_62364787	12.5928	1.50749	8.35347	10.9134	32.5584
	C22	ENST00000278823	chr11_-_62364297_62364787	15.9852	1.50749	10.6039	10.9134	26.8373
	C19	ENST00000394773	chr11_-_62377168_62378350	2134.97	156.379	13.6525	0.307031	0.691814
	C22	ENST00000394773	chr11_-_62377168_62378350	2240.28	156.379	14.326	0.307031	0.599925
	C19	ENST00000346178	chr11_-_62398655_62400036	96.9218	8.27554	11.7118	3.68747	7.48026
	C22	ENST00000346178	chr11_-_62398655_62400036	74.4817	8.27554	9.00022	3.68747	6.17601
	C19	ENST00000346178	chr11_-_62402472_62406454	72.9921	33.7033	2.16573	3.68747	7.48026
	C22	ENST00000346178	chr11_-_62402472_62406454	90.3495	33.7033	2.68073	3.68747	6.17601
	C19	ENST00000528405	chr11_-_62430805_62432320	1327.87	839.144	1.58241	0.0777793	0.104679
	C22	ENST00000528405	chr11_-_62430805_62432320	741.228	839.144	0.883315	0.0777793	0.156497
	C19	ENST00000354588	chr11_-_62435219_62437112	915.361	184.542	4.96017	0.553409	0.822626
	C22	ENST00000354588	chr11_-_62435219_62437112	792.191	184.542	4.29274	0.553409	0.74477
	C19	ENST00000294119	chr11_-_62445590_62445810	501.414	82.8438	6.05253	0.279601	0.07778
	C22	ENST00000294119	chr11_-_62445590_62445810	323.218	82.8438	3.90154	0.279601	0.108286
	C22	ENST00000278893	chr11_-_62458613_62459847	469.32	77.6322	6.04543	1.359	1.20174
	C22	ENST00000449636	chr11_-_62458893_62459847	12710.5	5023.42	2.53024	0.00491033	0.033201
	C19	ENST00000449636	chr11_-_62459945_62460134	22341.9	203.652	109.706	0.00491033	0.003715
	C22	ENST00000449636	chr11_-_62459945_62460134	2198.73	203.652	10.7965	0.00491033	0.033201
	C19	ENST00000403734	chr11_-_62483079_62483335	33.7568	2.97294	11.3547	2.08431	1.42193
	C22	ENST00000403734	chr11_-_62483079_62483335	60.3053	2.97294	20.2847	2.08431	1.29342
	C19	ENST00000403734	chr11_-_62490375_62491058	407.895	21.9463	18.586	2.08431	1.42193
	C22	ENST00000403734	chr11_-_62491462_62491762	102.828	12.355	8.3228	2.08431	1.29342
	C19	ENST00000403734	chr11_-_62491898_62494090	2227.25	139.518	15.9639	2.08431	1.42193
	C22	ENST00000403734	chr11_-_62491898_62494090	1634.43	139.518	11.7148	2.08431	1.29342
	C19	ENST00000316461	chr11_+_62503036_62505759	82.8425	38.8299	2.13347	2.94523	6.19248
	C19	ENST00000301788	chr11_+_62532877_62533124	6.97243	0.773496	9.01417	10.5564	33.2739
	C22	ENST00000301788	chr11_+_62532877_62533124	6.00075	0.773496	7.75796	10.5564	32.4959
	C22	ENST00000294168	chr11_+_62543402_62543855	34.4363	4.60986	7.47014	3.99889	3.68797
	C19	ENST00000531709	chr11_-_62562479_62563372	117.854	16.0169	7.35812	6.73552	3.21584
	C22	ENST00000531709	chr11_-_62562479_62563372	63.1173	16.0169	3.94066	6.73552	3.51726
	C19	ENST00000531709	chr11_-_62564039_62564654	2903.76	18.4205	157.637	6.73552	3.21584
	C22	ENST00000531709	chr11_-_62564039_62564654	2555.68	18.4205	138.741	6.73552	3.51726
	C19	ENST00000531709	chr11_-_62569732_62570890	118.787	23.8351	4.98371	6.73552	3.21584
	C22	ENST00000531709	chr11_-_62569732_62570890	99.5092	23.8351	4.17491	6.73552	3.51726
	C19	ENST00000294179	chr11_-_62595103_62598490	184.107	56.8945	3.23593	6.07926	5.36103
	C22	ENST00000294179	chr11_-_62595103_62598490	164.952	56.8945	2.89926	6.07926	4.1891
	C22	ENST00000278856	chr11_-_62600603_62601089	19.8243	20.3453	0.97439	2.33629	9.43289
	C19	ENST00000660730	chr11_-_62620587_62621023	151737	12161.6	12.4768	0.0499813	0.032497
	C19	ENST00000692454	chr11_-_62622938_62623336	774.605	405.454	1.91046	1.13097	2.47998
	C22	ENST00000692454	chr11_-_62622938_62623336	992.757	405.454	2.44851	1.13097	2.42355
	C19	ENST00000680729	chr11_+_62650471_62651928	2048.27	1314.57	1.55813	0.356398	0.994499
	C22	ENST00000680729	chr11_+_62650471_62651928	1478.39	1314.57	1.12462	0.356398	1.90951
	C19	ENST00000680729	chr11_+_62653080_62655606	1636	1833.35	0.892355	0.356398	0.994499
	C22	ENST00000680729	chr11_+_62653080_62655606	962.026	1833.35	0.524736	0.356398	1.90951
	C19	ENST00000538786	chr11_-_63400569_63403005	1357.7	1538.61	0.882417	0.006716	0.120056
	C22	ENST00000538786	chr11_-_63411733_63413978	383.15	3375.02	0.113525	0.006716	1.3128
	C19	ENST00000354497	chr11_+_63517670_63523583	8548.23	2886.92	2.96102	0.569415	0.280526
	C22	ENST00000354497	chr11_+_63517670_63523583	10272.9	2886.92	3.55844	0.569415	0.234013
	C19	ENST00000341307	chr11_+_63517670_63519978	577.721	69.9135	8.26337	4.27049	1.27916
	C22	ENST00000341307	chr11_+_63517670_63519978	591.979	69.9135	8.4673	4.27049	1.25342
	C22	ENST00000433688	chr11_-_63531341_63531509	5.65049	0.633938	8.91332	4.43811	3.18557
	C19	ENST00000433688	chr11_-_63532070_63532339	78.9286	4.2065	18.7635	4.43811	3.88959
	C22	ENST00000433688	chr11_-_63532070_63532339	103.278	4.2065	24.5521	4.43811	3.18557
	C22	ENST00000377810	chr11_+_63665752_63666079	227.526	8.38925	27.1212	1.34217	0.764747
	C19	ENST00000377810	chr11_+_63666580_63667345	637.762	32.7919	19.4488	1.34217	0.892182
	C19	ENST00000377810	chr11_+_63667582_63668030	90.7887	9.98287	9.09444	1.34217	0.892182
	C22	ENST00000377810	chr11_+_63667582_63668030	213.142	9.98287	21.3508	1.34217	0.764747
	C22	ENST00000377810	chr11_+_63669802_63670075	73.2268	3.99516	18.3289	1.34217	0.764747
	C22	ENST00000402010	chr11_+_63670630_63671457	121.44	14.2767	8.50615	0.810936	1.08695
	C19	ENST00000301459	chr11_-_63682426_63682649	36.5417	3.63183	10.0615	0.485305	0.437856
	C22	ENST00000301459	chr11_-_63682426_63682649	41.7821	3.63183	11.5044	0.485305	0.478674
	C19	ENST00000377793	chr11_+_63720037_63720227	21.1708	4.96186	4.26671	2.59845	4.29836
	C22	ENST00000377793	chr11_+_63720037_63720227	40.9276	4.96186	8.24844	2.59845	4.05594
	C19	ENST00000377793	chr11_+_63720311_63721443	96.0831	12.8436	7.481	2.59845	4.29836
	C22	ENST00000377793	chr11_+_63720311_63721443	79.6363	12.8436	6.20046	2.59845	4.05594
	C19	ENST00000539656	chr11_+_63721521_63721809	1214.82	515.194	2.358	0.0631453	0.195913
	C19	ENST00000535431	chr11_+_63753986_63755808	3161.65	1682.97	1.87861	0.102834	0.213496
	C19	ENST00000255681	chr11_-_63918827_63919763	173.571	26.0525	6.66237	0.255435	1.25021
	C22	ENST00000255681	chr11_-_63918827_63919763	156.623	26.0525	6.01181	0.255435	1.69835
	C22	ENST00000358794	chr11_+_63960759_63961660	19774.1	5374.9	3.67897	0.023861	0.063214
	C22	ENST00000538945	chr11_+_63960759_63961732	16023.4	10955.4	1.46261	0.00675467	0.078947
	C19	ENST00000358794	chr11_+_63962092_63963116	223851	1765.84	126.767	0.023861	0.007094
	C22	ENST00000358794	chr11_+_63962092_63963116	27841.9	1765.84	15.7669	0.023861	0.063214
	C19	ENST00000358794	chr11_+_63965067_63965325	27769.9	456.215	60.8702	0.023861	0.007094
	C22	ENST00000358794	chr11_+_63965067_63965325	4540.13	456.215	9.95173	0.023861	0.063214
	C19	ENST00000358794	chr11_+_63967765_63970347	400197	8400.65	47.6388	0.023861	0.007094
	C22	ENST00000358794	chr11_+_63967765_63970347	47236.4	8400.65	5.62294	0.023861	0.063214
	C19	ENST00000309422	chr11_+_64002365_64002929	63.3559	14.5154	4.36475	1.12256	2.47806
	C22	ENST00000309366	chr11_+_64010969_64011312	8.87825	2.42452	3.66187	9.16627	15.0931
	C19	ENST00000309318	chr11_-_64012759_64013887	3.85761	4.22922	0.912134	16.2633	64.8069
	C19	ENST00000279230	chr11_+_64021964_64022219	13.7672	1.10595	12.4483	2.24704	3.41391
	C22	ENST00000279230	chr11_+_64021964_64022219	21.1884	1.10595	19.1586	2.24704	2.2182
	C19	ENST00000279230	chr11_+_64022510_64022705	24.0194	4.19206	5.72973	2.24704	3.41391
	C22	ENST00000279230	chr11_+_64022510_64022705	71.229	4.19206	16.9914	2.24704	2.2182
	C19	ENST00000279230	chr11_+_64023293_64023847	53.3113	3.91114	13.6306	2.24704	3.41391
	C22	ENST00000279230	chr11_+_64023293_64023847	90.1633	3.91114	23.053	2.24704	2.2182
	C19	ENST00000279230	chr11_+_64027706_64028871	99.8854	11.2272	8.89675	2.24704	3.41391
	C22	ENST00000279230	chr11_+_64027706_64028871	123.073	11.2272	10.962	2.24704	2.2182
	C19	ENST00000279230	chr11_+_64034024_64034656	51.5538	19.475	2.64718	2.24704	3.41391
	C22	ENST00000309032	chr11_-_64051848_64052102	11.7366	1.80613	6.4982	8.91527	6.6459
	C19	ENST00000000442	chr11_+_64081839_64082212	28.6273	8.41262	3.4029	1.6656	2.51508
	C22	ENST00000000442	chr11_+_64081839_64082212	28.551	8.41262	3.39383	1.6656	3.85276
	C19	ENST00000528057	chr11_+_64128064_64128605	596.394	126.028	4.73223	0.262089	0.462781
	C22	ENST00000528057	chr11_+_64128064_64128605	709.615	126.028	5.63061	0.262089	0.539729
	C22	ENST00000377394	chr11_-_64534723_64535038	716.157	91.9062	7.79226	0.581841	0.678622
	C22	ENST00000377387	chr11_-_64537081_64537435	424.388	88.7023	4.78441	0.28347	0.857705
	C19	ENST00000377387	chr11_-_64537525_64537727	143.658	28.9262	4.96635	0.28347	0.946696
	C19	ENST00000377313	chr11_-_64572288_64572505	435.437	2.74263	158.766	0.280403	0.512129
	C22	ENST00000377313	chr11_-_64572288_64572505	332.758	2.74263	121.328	0.280403	0.892541
	C22	ENST00000377313	chr11_-_64572670_64573106	129.966	67.0227	1.93913	0.280403	0.892541
	C19	ENST00000450708	chr11_-_64577604_64577985	46.6813	26.6949	1.7487	0.675675	2.09934
	C19	ENST00000320631	chr11_-_64622329_64622793	482.524	16.4434	29.3446	1.27511	0.688049
	C22	ENST00000320631	chr11_-_64622329_64622793	923.323	16.4434	56.1517	1.27511	0.368235
	C19	ENST00000320631	chr11_-_64622958_64627395	2681.5	241.193	11.1176	1.27511	0.688049
	C22	ENST00000320631	chr11_-_64622958_64627395	3657.99	241.193	15.1662	1.27511	0.368235
	C19	ENST00000377264	chr11_-_64664341_64664883	104.353	18.313	5.69829	1.84702	2.39572
	C22	ENST00000377264	chr11_-_64664341_64664883	153.66	18.313	8.39078	1.84702	1.25602
	C22	ENST00000377264	chr11_-_64670152_64670759	138.533	22.7254	6.09596	1.84702	1.25602
	C19	ENST00000377264	chr11_-_64670836_64671061	73.4643	9.7528	7.53264	1.84702	2.39572
	C22	ENST00000377264	chr11_-_64670836_64671061	255.57	9.7528	26.2048	1.84702	1.25602
	C19	ENST00000377264	chr11_-_64673320_64673584	12.9397	3.2709	3.95602	1.84702	2.39572
	C22	ENST00000377264	chr11_-_64673320_64673584	20.7004	3.2709	6.32865	1.84702	1.25602
	C19	ENST00000377264	chr11_-_64675362_64676462	97.2568	20.9188	4.64926	1.84702	2.39572
	C19	ENST00000377264	chr11_-_64676839_64677152	113.536	5.19607	21.8503	1.84702	2.39572
	C22	ENST00000377264	chr11_-_64676839_64677152	277.066	5.19607	53.3223	1.84702	1.25602
	C19	ENST00000377264	chr11_-_64680873_64681292	191.592	38.1834	5.01767	1.84702	2.39572
	C19	ENST00000164133	chr11_+_64693405_64694183	96.3941	21.5567	4.47166	2.89119	2.03332
	C19	ENST00000164133	chr11_+_64700364_64700616	22.6231	2.50112	9.04518	2.89119	2.03332
	C19	ENST00000279168	chr11_-_64702647_64702829	14.4634	6.97688	2.07305	0.221106	0.20742
	C22	ENST00000246747	chr11_+_64786205_64787890	72.9146	33.1288	2.20094	4.82965	28.2111
	C22	ENST00000533729	chr11_+_64786205_64789192	5248.55	1252.69	4.18982	0.193436	0.501853
	C22	ENST00000301886	chr11_+_64786205_64794789	171893	22388.6	7.67767	0.083432	0.05881
	C19	ENST00000246747	chr11_+_64787971_64789192	23.2887	7.90086	2.94762	4.82965	20.9973
	C22	ENST00000246747	chr11_+_64787971_64789192	18.8224	7.90086	2.38232	4.82965	28.2111
	C22	ENST00000301886	chr11_+_64806301_64807157	1292.3	459.451	2.8127	0.083432	0.05881
	C19	ENST00000275517	chr11_-_64851195_64851404	56.7584	4.42084	12.8388	10.8183	12.2449
	C22	ENST00000275517	chr11_-_64851195_64851404	68.591	4.42084	15.5154	10.8183	10.5845
	C19	ENST00000279281	chr11_+_64876967_64877176	5.12348	2.78452	1.83999	4.8659	9.56381
	C22	ENST00000279281	chr11_+_64876967_64877176	13.4911	2.78452	4.84505	4.8659	6.30043
	C19	ENST00000526171	chr11_+_64892124_64892959	241.016	61.6247	3.91103	0.97294	1.06632
	C19	ENST00000377190	chr11_-_64896186_64897200	1147.44	234.227	4.89884	0.835075	0.66496
	C22	ENST00000377190	chr11_-_64896186_64897200	1624.57	234.227	6.93589	0.835075	0.289923
	C19	ENST00000377190	chr11_-_64897851_64898131	102.262	11.944	8.56179	0.835075	0.66496
	C22	ENST00000377190	chr11_-_64897851_64898131	220.748	11.944	18.482	0.835075	0.289923
	C22	ENST00000377190	chr11_-_64899067_64899718	589.812	99.3356	5.93757	0.835075	0.289923
	C19	ENST00000377190	chr11_-_64901089_64901926	424.086	62.3399	6.8028	0.835075	0.66496
	C19	ENST00000533820	chr11_+_64954769_64955425	297.416	58.875	5.05166	0.231373	0.326142
	C22	ENST00000533820	chr11_+_64954769_64955425	1601.66	58.875	27.2044	0.231373	0.10614
	C19	ENST00000533820	chr11_+_64955511_64955884	156.374	113.913	1.37275	0.231373	0.326142
	C22	ENST00000533820	chr11_+_64955511_64955884	942.152	113.913	8.27081	0.231373	0.10614
	C19	ENST00000533820	chr11_+_64977567_64977806	190.101	10.09	18.8406	0.231373	0.326142
	C22	ENST00000525924	chr11_+_65034177_65034947	62.6823	41.7277	1.50218	1.12919	3.27046
	C19	ENST00000525924	chr11_+_65046394_65047008	81.6068	37.6058	2.17006	1.12919	2.94093
	C19	ENST00000525924	chr11_+_65048618_65049140	71.4059	20.5145	3.48075	1.12919	2.94093
	C22	ENST00000525924	chr11_+_65057343_65061623	459.262	287.171	1.59926	1.12919	3.27046
	C22	ENST00000525924	chr11_+_65061732_65062016	23.2383	6.99739	3.321	1.12919	3.27046
	C19	ENST00000525924	chr11_+_65062123_65063010	150.973	93.9449	1.60703	1.12919	2.94093
	C22	ENST00000525924	chr11_+_65062123_65063010	186.824	93.9449	1.98865	1.12919	3.27046
	C19	ENST00000528416	chr11_+_65116402_65119153	4234.74	144.15	29.3773	2.41341	0.528013
	C22	ENST00000528416	chr11_+_65116402_65119153	6003.45	144.15	41.6472	2.41341	0.308989
	C19	ENST00000526432	chr11_-_65144547_65147337	2457.14	1595.67	1.53988	0.0457643	0.110698
	C22	ENST00000526432	chr11_-_65144547_65147337	5613.59	1595.67	3.51802	0.0457643	0.060211
	C19	ENST00000527174	chr11_-_65147032_65147337	95.9565	140.215	0.684352	0.023773	0.187585
	C22	ENST00000527174	chr11_-_65147032_65147337	305.53	140.215	2.17901	0.023773	0.222564
	C19	ENST00000534028	chr11_-_65147032_65147602	485.499	1566.12	0.310001	0.005321	0.07827
	C22	ENST00000534028	chr11_-_65147032_65147602	11064.8	1566.12	7.0651	0.005321	0.006959
	C19	ENST00000527174	chr11_-_65147409_65147602	69.3019	28.043	2.47127	0.023773	0.187585
	C22	ENST00000527174	chr11_-_65147409_65147602	17.9724	28.043	0.640885	0.023773	0.222564
	C19	ENST00000531296	chr11_+_65154232_65154507	32.8167	7.22958	4.53923	1.08914	1.76739
	C22	ENST00000531296	chr11_+_65154232_65154507	44.8822	7.22958	6.20814	1.08914	1.15859
	C19	ENST00000355991	chr11_+_65164491_65167206	4147.79	917.427	4.52111	0.178493	0.318001
	C22	ENST00000355991	chr11_+_65164491_65167206	7539.97	917.427	8.21861	0.178493	0.14947
	C19	ENST00000525364	chr11_+_65299154_65300162	225.552	22.662	9.95285	1.28178	1.31234
	C22	ENST00000525364	chr11_+_65299154_65300162	274.754	22.662	12.124	1.28178	1.4886
	C19	ENST00000525364	chr11_+_65300276_65302697	1206.25	49.6733	24.2836	1.28178	1.31234
	C22	ENST00000525364	chr11_+_65300276_65302697	912.264	49.6733	18.3653	1.28178	1.4886
	C19	ENST00000525364	chr11_+_65302853_65303423	256.032	26.3122	9.73054	1.28178	1.31234
	C22	ENST00000525364	chr11_+_65302853_65303423	329.839	26.3122	12.5356	1.28178	1.4886
	C19	ENST00000270176	chr11_+_65304599_65305279	57.2792	21.172	2.70542	1.46556	3.80592
	C22	ENST00000270176	chr11_+_65304599_65305279	106.955	21.172	5.05173	1.46556	4.16061
	C19	ENST00000301873	chr11_-_65308085_65308341	155.411	18.3355	8.476	0.154574	0.180167
	C22	ENST00000301873	chr11_-_65308085_65308341	929.368	18.3355	50.6869	0.154574	0.045192
	C19	ENST00000301873	chr11_-_65314391_65314909	1942.64	58.8052	33.0352	0.154574	0.180167
	C22	ENST00000301873	chr11_-_65314391_65314909	8320.06	58.8052	141.485	0.154574	0.045192
	C19	ENST00000309295	chr11_+_65357681_65357963	932.303	3.68465	253.024	0.397426	0.105116
	C22	ENST00000309295	chr11_+_65357681_65357963	1345.12	3.68465	365.061	0.397426	0.113001
	C19	ENST00000355703	chr11_+_65393525_65394374	191.693	37.5383	5.10659	1.86874	4.57502
	C22	ENST00000355703	chr11_+_65393525_65394374	403.179	37.5383	10.7405	1.86874	2.29179
	C19	ENST00000355703	chr11_+_65396419_65396827	39.3441	5.60669	7.01735	1.86874	4.57502
	C22	ENST00000355703	chr11_+_65396419_65396827	136.575	5.60669	24.3592	1.86874	2.29179
	C19	ENST00000355703	chr11_+_65397206_65397821	58.5789	5.1679	11.3351	1.86874	4.57502
	C22	ENST00000355703	chr11_+_65397206_65397821	126.539	5.1679	24.4855	1.86874	2.29179
	C19	ENST00000355703	chr11_+_65398075_65401596	532.456	72.8308	7.31086	1.86874	4.57502
	C22	ENST00000355703	chr11_+_65398075_65401596	829.483	72.8308	11.3892	1.86874	2.29179
	C19	ENST00000355703	chr11_+_65402112_65402443	24.2622	4.01064	6.04945	1.86874	4.57502
	C22	ENST00000355703	chr11_+_65402112_65402443	80.723	4.01064	20.1272	1.86874	2.29179
	C19	ENST00000534313	chr11_+_65405653_65408301	326.671	239.355	1.3648	1.08186	1.74181
	C19	ENST00000534313	chr11_+_65414536_65414854	162.474	4.71453	34.4625	1.08186	1.74181
	C19	ENST00000612991	chr11_-_65422471_65423158	2433.22	918.878	2.64803	0.185976	0.170556
	C22	ENST00000612991	chr11_-_65422471_65423158	8326.09	918.878	9.06116	0.185976	0.061013
	C19	ENST00000612991	chr11_-_65423406_65425757	15625.4	7524.15	2.07669	0.185976	0.170556
	C22	ENST00000612991	chr11_-_65423406_65425757	40696.2	7524.15	5.40875	0.185976	0.061013
	C19	ENST00000612991	chr11_-_65425970_65426188	375.243	356.652	1.05213	0.185976	0.170556
	C22	ENST00000612991	chr11_-_65425970_65426188	1245.64	356.652	3.49258	0.185976	0.061013
	C19	ENST00000308162	chr11_-_65622919_65623124	1.49632	0.533741	2.80346	66.7333	98.9091
	C22	ENST00000308162	chr11_-_65622919_65623124	2.24595	0.533741	4.20795	66.7333	92.611
	C22	ENST00000308162	chr11_-_65623713_65625567	15.6461	5.60878	2.78957	66.7333	92.611
	C22	ENST00000533035	chr11_+_65628573_65628820	1695.1	158.659	10.6839	0.0811267	0.112678
	C19	ENST00000533035	chr11_+_65628906_65629417	14196.7	944.456	15.0316	0.0811267	0.050716
	C22	ENST00000533035	chr11_+_65628906_65629417	4863.42	944.456	5.14944	0.0811267	0.112678
	C19	ENST00000533035	chr11_+_65631372_65631967	5619.53	571.853	9.82687	0.0811267	0.050716
	C22	ENST00000533035	chr11_+_65631372_65631967	3097.32	571.853	5.41629	0.0811267	0.112678
	C19	ENST00000307998	chr11_-_65637708_65638006	141.973	19.9892	7.10247	0.208434	0.246526
	C19	ENST00000307998	chr11_-_65638834_65639440	170.367	60.9873	2.79349	0.208434	0.246526
	C22	ENST00000528419	chr11_+_65647412_65647672	944.386	179.932	5.24856	0.0485933	0.01906
	C22	ENST00000357519	chr11_-_65651514_65651862	10.3199	0.653996	15.7798	6.24433	9.7869
	C22	ENST00000376991	chr11_+_65687512_65687813	35.1784	5.47895	6.42064	1.15323	1.30762
	C19	ENST00000376991	chr11_+_65688133_65688354	65.8468	6.43886	10.2265	1.15323	1.54905
	C22	ENST00000376991	chr11_+_65688133_65688354	78.0043	6.43886	12.1146	1.15323	1.30762
	C19	ENST00000312397	chr11_+_65732918_65733172	44.2871	1.20864	36.642	3.1657	4.42567
	C22	ENST00000312397	chr11_+_65732918_65733172	96.6548	1.20864	79.9697	3.1657	3.09348
	C22	ENST00000312397	chr11_+_65735292_65743865	151.932	33.1411	4.5844	3.1657	3.09348
	C19	ENST00000312397	chr11_+_65744237_65744484	2.4855	2.58671	0.960872	3.1657	4.42567
	C19	ENST00000312397	chr11_+_65744572_65745033	42.4794	3.29615	12.8876	3.1657	4.42567
	C22	ENST00000312397	chr11_+_65744572_65745033	76.2894	3.29615	23.145	3.1657	3.09348
	C22	ENST00000312397	chr11_+_65745370_65746070	94.7152	6.28672	15.0659	3.1657	3.09348
	C22	ENST00000526451	chr11_-_65766214_65766820	173.943	15.8043	11.006	1.92539	2.44908
	C19	ENST00000445560	chr11_+_65770844_65771096	12.8093	5.8621	2.1851	1.48773	3.74728
	C22	ENST00000445560	chr11_+_65770844_65771096	11.4588	5.8621	1.95472	1.48773	4.45073
	C19	ENST00000528302	chr11_+_65820190_65820497	334.347	46.1726	7.24125	0.483437	0.99597
	C22	ENST00000528302	chr11_+_65820190_65820497	389.928	46.1726	8.44501	0.483437	0.902731
	C19	ENST00000322535	chr11_+_65822786_65823005	2.19101	0.912502	2.4011	13.2966	23.2769
	C19	ENST00000528302	chr11_+_65824426_65824736	149.603	98.0084	1.52643	0.483437	0.99597
	C19	ENST00000528302	chr11_+_65825876_65826300	336.356	177.54	1.89453	0.483437	0.99597
	C22	ENST00000528302	chr11_+_65826809_65826985	2.2155	1.79742	1.2326	0.483437	0.902731
	C19	ENST00000528302	chr11_+_65827480_65828052	468.89	52.448	8.94009	0.483437	0.99597
	C22	ENST00000528302	chr11_+_65827480_65828052	642.495	52.448	12.2501	0.483437	0.902731
	C19	ENST00000528302	chr11_+_65828202_65829156	1800.26	123.484	14.5789	0.483437	0.99597
	C22	ENST00000528302	chr11_+_65828202_65829156	1399.09	123.484	11.3301	0.483437	0.902731
	C19	ENST00000528302	chr11_+_65830587_65830870	20.0809	37.9851	0.528653	0.483437	0.99597
	C19	ENST00000528302	chr11_+_65831200_65835416	2886.63	1141.83	2.52807	0.483437	0.99597
	C22	ENST00000528302	chr11_+_65831200_65835416	3338.76	1141.83	2.92403	0.483437	0.902731
	C22	ENST00000425825	chr11_-_66105278_66105713	113.434	45.9067	2.47097	0.51448	0.740519
	C22	ENST00000359957	chr11_-_66105360_66105713	4.88631	1.34279	3.63893	9.05768	14.1211
	C19	ENST00000425825	chr11_-_66105753_66106191	287.41	32.1572	8.93766	0.51448	0.953341
	C22	ENST00000425825	chr11_-_66105753_66106191	395.668	32.1572	12.3042	0.51448	0.740519
	C22	ENST00000425825	chr11_-_66106256_66107591	549.615	230.416	2.38532	0.51448	0.740519
	C22	ENST00000425825	chr11_-_66107684_66108244	147.194	34.9002	4.21757	0.51448	0.740519
	C19	ENST00000425825	chr11_-_66109712_66112442	1372.02	442.293	3.10205	0.51448	0.953341
	C22	ENST00000425825	chr11_-_66109712_66112442	1665.05	442.293	3.76458	0.51448	0.740519
	C19	ENST00000357440	chr11_-_66136142_66136530	4302.55	189.24	22.736	0.669865	0.232885
	C22	ENST00000357440	chr11_-_66136142_66136530	1919.29	189.24	10.1421	0.669865	0.55385
	C22	ENST00000310999	chr11_-_66204914_66205634	147.379	32.0713	4.59536	1.45989	1.72345
	C19	ENST00000310999	chr11_-_66205730_66206102	97.6915	17.622	5.54373	1.45989	1.95513
	C22	ENST00000532677	chr11_+_66254813_66255384	518.358	22.0648	23.4925	0.363355	0.397409
	C19	ENST00000532677	chr11_+_66259227_66260186	139.631	76.2762	1.83059	0.363355	0.673205
	C19	ENST00000532677	chr11_+_66261104_66262676	105.466	37.6807	2.79893	0.363355	0.673205
	C22	ENST00000532677	chr11_+_66261104_66262676	420.222	37.6807	11.1522	0.363355	0.397409
	C19	ENST00000526986	chr11_-_66296959_66311174	19686.8	45824.9	0.429609	0.0536863	0.277089
	C19	ENST00000310442	chr11_-_66307295_66311174	117.02	302.639	0.386666	0.564755	2.1962
	C19	ENST00000533244	chr11_+_66367107_66367959	2567.74	358.605	7.16035	0.701998	1.7124
	C22	ENST00000533244	chr11_+_66367107_66367959	1404.08	358.605	3.91538	0.701998	2.15373
	C22	ENST00000533211	chr11_-_66453911_66454464	464.469	44.5789	10.419	0.57685	0.361703
	C19	ENST00000533211	chr11_-_66456651_66457275	531.295	49.8747	10.6526	0.57685	0.623006
[truncated: 26,287 more rows]

## Sheet: figure_2C
Figure 2C	chrom	strand	bp_pos	read_count	bp_seq	cell_line
	chr19	-	19312852	1	ACGCTCACACTTTCCCCATACCAGCT	C22
	chr5	-	140054748	5	GTTAGCCCAGCTCTCTTTTATCTGCC	C22
	chr7	-	86556268	2	TTATATGACTTGGTTGCTTTTTTTTT	C22
	chr15	+	69732547	1	GAATTGGAGAACTGTCATTTTTAGGA	C22
	chr16	+	68100441	2	CAGTAACCATCCTGTGTGGTCCTCCT	C22
	chr19	+	5667811	3	TGTGAAAGCACGTCTGTCTTCCAGGT	C22
	chr19	-	5789752	1	CCCTCACTGCTTCCCTGTTTCCTCGC	C22
	chr6	+	160485811	6	TTTATATATGTGCCTCTTAACTTTTT	C22
	chr1	+	39907599	4	TTTGACTGTTTACTTGTCTTTTGTTC	C22
	chr22	+	41721696	1	TCATGAGCCCCCTACACACCTTGCCC	C22
	chr9	+	131012963	1	TGCTCATCTCGCCTCTCCTTGTTCCT	C22
	chr19	-	2042543	1	GGCTCACGGACCTTTTGGCCCCTCCC	C22
	chr11	-	9166690	1	TTCCTGACCTACCTCATCTTCTCTAT	C22
	chr19	+	48949613	1	TCTTAACTCGTAAACCCCGCCTTCCA	C22
	chr14	+	75302272	1	AAAGAGTAAGTATGTACTAGTTGTTA	C22
	chr22	-	29747286	2	AGGTGCCCCAGCCCCATCTTTTCTGT	C22
	chrX	+	69510260	1	TCATCAGCGAGCCTTCTTTTTCCCCC	C22
	chr17	+	30804516	3	TTTCATGGTTTGTCTCTTTATTCTCA	C22
	chr21	+	47851411	4	ATTCAGTGTCTCCCATCGTATGTGTT	C22
	chr7	+	2411385	4	ATGTCACCCCTTCCCCCTTTTTTTTA	C22
	chr12	-	49399405	1	TACCCAACATGCCCAAACACTGTTCT	C22
	chr19	+	58905843	1	AGCCTGACCCCTGCTGTCTTCCTAGG	C22
	chr22	-	41928188	1	ATCTCAGGCCGTCACCTGCTTCCTTC	C22
	chr16	+	1363990	1	TCTCCTGACCCCGTGCTCTGCCTCCT	C22
	chr22	-	20100550	1	GACCCAGCTGGTGTTTGCCTCCTCAG	C22
	chr11	+	108178599	1	GACTGAGGGGAGATATTTTTGTTTGT	C22
	chr1	-	109525433	3	GCAGCATTTTTTTTTTTTAATTCTTA	C22
	chr17	+	7478414	1	CATTCAACTCCTAATTTATTTGTTTA	C22
	chr7	+	92883129	1	ATTAAACAATTTATTTTTTCCTCTTC	C22
	chr17	-	4578729	1	TGGTCATTCCCTGTTTCTGTCTCTCT	C22
	chr3	-	47896871	3	AGGTGACCAGTTCCTTTGTGGTTCCA	C22
	chr11	-	116730343	2	TGGTCACTCTGAGGTTCCTTTCTCTC	C22
	chr14	-	61446634	1	GCTGTCGTGTGTGAATTTTTTTTTTT	C22
	chr2	-	191898761	1	TAATCATTGTCTTAATGTGCTTGTCT	C22
	chr11	-	773651	5	TGCTACCTGGTTTGTGGTCTCCCCCC	C22
	chr13	-	110864990	1	CACTGACACGCTTTTACTTCCGCCCT	C22
	chr11	+	125482857	2	ACTACACAATTAATTCTTTTTCCTTG	C22
	chr10	+	79796948	1	TCATTCAGCATGGCCTGTATGAGAAG	C22
	chr19	-	33130418	1	ACAACATAACTTTTTTCTTCCTTTCA	C22
	chr19	+	36227565	1	TCTTCACTCCAACCTGCTTCTTGGGA	C22
	chr17	+	55193446	1	GTTCCACGCACTCTGCTCCCTACCCT	C22
	chr1	-	229683472	1	TGGTGAGCCTGTTCGTGTTTGCTTTT	C22
	chr1	-	47776054	1	TAGTAATATTCTCTTTAATTCTTTAG	C22
	chr6	+	29693767	3	CTCACAGGACATTTTCTTCCCATAGA	C22
	chr19	-	1122308	3	GCCCCATTCCACACCTGTTCTGTGCA	C22
	chr16	+	704914	2	CAGAGGCTGGTCTCCGCATGAGAGAA	C22
	chr1	+	87563493	2	GGCTTACCCGTGCTGCTTTGTCTTTG	C22
	chr10	+	121190872	2	CTGCCACCCTGGTTTCTTTCTTGCAC	C22
	chr16	-	89837062	1	CGCTCATGAGAACTGTGTCTCTGCAG	C22
	chr16	+	1557578	4	AGCTCAGCCCCCGCCTTCTTGCCGGC	C22
	chr18	+	57569851	1	TGTTCATGTCCATGTTTTGCTTTCCT	C22
	chr22	+	50876581	11	ACTCACCTTGGCGTTTTACTCTGCAG	C22
	chr22	-	21153588	1	GCTAGGGCGCTTCTGTTCTTCCTTCT	C22
	chr2	+	220046064	1	GGTCATTGCTCTACTACTCTTGCTTT	C22
	chr19	+	49692181	1	TCACATAACTAACTCCTCTGCCCCAG	C22
	chr20	+	44442052	1	CAGGTAACCCCGAATACTCTTTTTTC	C22
	chr14	+	24627073	1	GTCTCCAACTTCCTCTCTCCCATCTG	C22
	chr19	+	49968969	1	GACTCCTCCTCATGTCCCACCCTACT	C22
	chr4	-	2747296	2	ATGTGACAGAGTGTCTTCTCTCTGTC	C22
	chr4	+	17841271	1	AATTTACAGAGAATTTTCTCTTAATT	C22
	chr5	-	175956408	2	AGGTGACGCTCCGCGCCCCTCCACAG	C22
	chr16	-	75269985	2	GTCTGTATGTGTGTACGTGTGTGTGT	C22
	chr17	+	7804136	1	TATTTATGTTTCTTTTACACCCCTTT	C22
	chr19	+	50176926	2	TGCTCACAGGGCTCTGCCACTTTTCC	C22
	chr6	+	25973257	1	GCTCACCTTTTCTTTTTGTTTCTTTA	C22
	chr21	-	33720147	1	ATGTGACGTCTGTGCCTCGTCACTGC	C22
	chr7	+	99917487	1	GAGGCTGGACGAGGGGAGAGAGGGGT	C22
	chr3	+	186293595	1	AACTCATGATCTTTTCCTCCACTGGC	C22
	chr16	+	69354565	3	GTCTGAGTCTTTGTCTCCCTTTCTCC	C22
	chr9	-	130649893	1	CCCTCATCGTGACCCCTCTCCATCCC	C22
	chr11	-	122929211	1	TACTTAGAGTTAATTTCTTTCCTAGG	C22
	chr17	-	21102202	1	GCCTAATCATCCTGTCTCTCTCTCTC	C22
	chr6	-	35452424	3	TCCTCATTTTCTCTCTCACCCCAATC	C22
	chr1	+	228336341	6	TCCCAACTCCCTTTCTTCCTCACTGG	C22
	chr3	-	195610206	1	TCCTGAGTCCTTGCAAATCCCGCTCT	C22
	chr10	-	102780476	1	TCCTCACTGCTCCCCCTTCCCTCCTA	C22
	chr19	-	617868	1	TCAGGAGTCCTCCGCTCTGCCACAGG	C22
	chr9	+	128099276	6	TCTCACAGTTTCCCTCCTGTTTTAGG	C22
	chr16	+	30780470	1	CACTTCCCACGTTCCATCTTGTCTCT	C22
	chr17	-	40370377	1	CCCTCATCATGCATCTGTCCCTGTGT	C22
	chr11	-	61081986	1	CTTGGAGACATTTGTTCATCTGCTGT	C22
	chr22	-	39147068	1	GGCCCAGAAGAGCCCCTGGTTCTTCC	C22
	chr2	+	54876725	2	TCTCTGATTTCCTTACCCATCCCCGT	C22
	chr20	+	47841282	1	AGAGTCACTGGGTTAGCTTTCTCTCT	C22
	chr17	+	17077457	2	GTCAGGTGAGTCCACACTGGAGCTGG	C22
	chr13	+	78320625	1	CATTAGAGTACTATTTGTTATTTTAT	C22
	chr11	+	60540843	2	TGCTCCTGTCTCTCTGCTCTCTGCAG	C22
	chr19	+	58353248	5	AGCGCATGCACACTGGAGAAAGACCT	C22
	chr12	+	108958020	2	AGAGAGTGAACATGATTTATCTTAAC	C22
	chr1	+	27087851	4	TGCTTATGTTGTTCTTTGTCTGGAGC	C22
	chr13	-	110830300	3	TGTTCACAGTCCTTTCCTTTGGCCAC	C22
	chr15	+	93428717	2	CATTAATATCATCTTTCTTCTTTTTT	C22
	chr19	-	44426413	2	CTCTCATGGCTTTTTTCTCCTTCCCT	C22
	chr10	+	124914412	6	GGGGACTCTGGGCGCCTGTTCTGCAG	C22
	chr19	+	54653267	6	TCTCAACCCCCTCTTCCATGCTCTCT	C22
	chr17	-	74392928	4	TGCTTACCCTGGCACTTCCCTTCTGC	C22
	chrX	+	13754543	3	CTGCTGAAATTTCTTTCCCTTGTGTT	C22
	chr13	+	50062382	1	TGCTCAGCAAGTATATTTCCTGATGT	C22
	chr1	+	27657447	1	GTTTGACCCCTTTCCCCCTTCTCTTG	C22
	chr11	+	71942522	25	GGTGACCATGCACTCTCTACCCAGAT	C22
	chr4	-	2158605	1	AGTTTACACTGATTCTTTTTAACTAA	C22
	chr11	-	94699597	1	TGTTAATCTTCCTTTATCATTGACAG	C22
	chr14	+	58897336	1	TATTTAGCCTATTTCTTCCTTTCATA	C22
	chr6	-	143755137	1	AGTGCAAGCCCCTTTCTCTTTTCAGG	C22
	chr17	-	57158615	1	AGATATGTGAAAGTGTTCTAAAGCTA	C22
	chr7	+	100485804	2	TGTGTGGCTTTGGGAGAAGAAAACAG	C22
	chr3	-	47099078	1	GATGTGGTTAGTGGTTTAGTCATGAG	C22
	chr8	+	144803681	1	GGTTGACCCACTGACCCCGGGGTTGA	C22
	chr1	-	154558367	2	CAGGTATATATGTTTCTCTTTTTTGT	C22
	chr5	+	154190778	2	ACTGCCCTGATTTCACTGACTTGTGT	C22
	chr9	+	134311982	2	CCTGACCCCACTGCCCTGCCTTTGTC	C22
	chr11	+	108564443	1	CATTTTGTGGTGTGAGTTGACAGCTA	C22
	chr11	-	62564065	11	AGCCCATACTTTCTTTTTTGTTTTTC	C22
	chr1	+	6681452	3	CTTGAGAGTATCTTTCCTTCCAGATG	C22
	chr17	-	40821659	1	CCCTGACTCTGCCTCTCTGTCTGCAG	C22
	chr14	+	74376016	1	GACTGAGTCTTTATCTCATTTTCTGT	C22
	chr20	+	13797091	1	ACTACCTGTAGTGTATTTGTAGGTAT	C22
	chr5	-	180037047	2	CTCAGCACCTTCTGATTTCTCCCCAC	C22
	chr3	+	126735320	1	GTTCCACCCGTGTGCTCCTCACTGTC	C22
	chr17	+	35346524	1	TCTGACACTGCTTAATGTTGTTGCAG	C22
	chr6	+	30545576	1	CTGTAGCTTAACTCCCTTTATAGTTC	C22
	chr11	+	63743660	5	ATACTGACTCCGAGGTGCCTTCTTTC	C22
	chr16	+	89761680	2	CACTAACGCAGGCTGCCTCCTCCAGG	C22
	chr20	-	33875799	2	CTCCTGACCCCCCTGTCCCTCTGCCC	C22
	chr1	-	40030476	3	CCTTAAGGGGGTGTTTGGGTATTCTT	C22
	chr21	+	47771326	1	TGGACACTTTGCTTTTTCCAGTTAGA	C22
	chr6	-	99347378	4	AATTCACATAGAATGTTGTTTTGGCA	C22
	chr6	+	44274957	1	CCCCTGTCCTCTCTGTAGCCCTTCCA	C22
	chr17	-	35563821	1	TTTTCATGGTGGGTGTTTCTCTTGTA	C22
	chr1	-	19570222	3	ACTTCACCACGATCTTTTCTTTTCCA	C22
	chr3	+	139068992	2	AAACGCATCCTTGATTATGTTTTTCT	C22
	chr11	+	108122538	1	TTTTCACAATTGTCCTTTGTTTTGTT	C22
	chr17	-	27052606	2	AATGCAGAGCCTCCTCTTCCCTCCTT	C22
	chr18	-	77746781	2	TATGAATTCTAGAATCTTTCACTGTT	C22
	chr9	-	35077417	2	AGCTTCTGGTTGTCCTTCTTTCCCCA	C22
	chrX	-	62974645	1	GCACCCCGTCCCCATCCCCCTCCCCT	C22
	chr5	-	132232957	1	AAAAAAGCATACATATTTCTCTGTTT	C22
	chr17	+	73208058	1	GGCTCATCTTGTGTGTTATTTCATTT	C22
	chr5	+	225515	4	TAAGGAGTGGTTGGTGTTTCCAGGGA	C22
	chr7	-	44161844	1	TTCCAAGTGGACACAATGTCTGGTGT	C22
	chr1	-	186332606	1	TAGTTATTATTTTTTAATTCTCTTCA	C22
	chr17	+	29857278	3	GGAGAAGTGGGTTCCAGTGGGCTGTG	C22
	chr17	+	73211830	1	ACCTGTCCCCATTTCTTCCTTAGGTC	C22
	chr1	-	211847878	2	CATTCATACCTTGGAAATTCTTATTT	C22
	chr19	+	11030245	4	ATGCCACGTCACACCTGTGGTCTCTC	C22
	chrX	+	100402906	2	AGTGACAATTTTTTATTTCTTTCCCA	C22
	chr16	+	88873440	1	AGTCCAACCTGTCCCTCCCGCAGATG	C22
	chr16	-	88878086	8	GCGTCACCAGGCCTGTCCTTGGGTCC	C22
	chr2	-	220079248	2	GTCCTATTCTGCTCCCCATCCTGTCA	C22
	chr19	-	19016462	2	CGCTGACCGCCCCCTCGCCCTGTCCT	C22
	chr3	-	160822714	1	GCCGCATCCGCTGGTTGTCCACCTTG	C22
	chr12	+	993784	1	TCAGCTGATTCTTATCTTTTTGTATT	C22
	chr9	+	109701143	15	CCTTATACCCTTCTCCCCTCTTTTTC	C22
	chr1	+	865529	1	GCCCCACCAGAACCGGGGGCGGCTGG	C22
	chr1	-	206775839	1	CCCTCAGGAAGGATGTGGCTCTTGTC	C22
	chr15	-	90192026	3	CTGAGAGCCTCCCCCTCGCGCCCTCA	C22
	chr22	-	46793761	4	CAGTGCCGTTTACTTAATGCAGGGAG	C22
	chr6	+	53747654	1	AATTTACAGCGTTTTGTTTGTTTGTT	C22
	chr9	-	130630384	1	TGGTGACTCAGCCCTCACGGCCCATC	C22
	chr11	+	58381661	1	GCCTTAATTTTTTTTTTTTCGCCCCT	C22
	chr19	-	12774301	1	GGCCACCCCTTGAACTTGGTGTGACC	C22
	chr16	+	21982818	2	TTCTAGCTTTGTTTTTGCTTCTGTTG	C22
	chr7	-	134853835	7	AATTCACCGGACTTTATTGTTCTTTG	C22
	chr16	-	142740	1	CTGGCATGCTCACCTGCCTGCAGGTA	C22
	chr16	-	29922521	4	TGCGCTGAGGCCTCCTGGTCCCCTGG	C22
	chr22	+	47071337	4	CCAGGCGACGCCTCTGTCCGTTCCCC	C22
	chr9	-	114195687	1	TCCCCTGACTGTTCTTTCTCCTTCCC	C22
	chr8	+	17843439	1	TTATATAAATGATGATCTTATTTTCT	C22
	chr19	-	19766486	9	GCAGAAAGGCTGTTCCTCCATTCCTC	C22
	chr1	-	3699357	3	TAATTATGCCTGGAATTTGTATTTCT	C22
	chr8	-	48743325	12	TGCTCATCTTCTTCTTTGGTTCTGGT	C22
	chr17	+	30687589	1	ACTCTATGGAAATAATTTTTTTTTTT	C22
	chr2	-	219130231	3	GGGCGTGTGAGTCCAGGCCCTCATGA	C22
	chr11	+	66360939	1	GGGGGGTGACTCCCATGGTCCTGGAA	C22
	chr16	+	1717315	2	GCTCATGGGCGTGCTCTTCCTGCAGG	C22
	chr5	+	37010161	3	TACTCCATACAAATTTTTTTTCTTCA	C22
	chr2	-	20460250	1	TTGTCATATTAAAAATGTTCCCTATG	C22
	chr15	-	65411207	1	GAAATAAATAGTTGTTCTATAATGTT	C22
	chr3	+	38294280	1	AATCACAGTTTCTCATTTTGTTTGGT	C22
	chr4	-	667213	1	ATTTTATTCTCCTGCATTCCGCCAAA	C22
	chr1	-	16559166	1	GTGACATGGTTATATGCCTCTCCATC	C22
	chr9	+	117027174	1	CCTCTCCCACCTTCACGTGCTCTGCT	C22
	chr17	+	33321270	1	TCTCCAGGCTTTGCTTTCCCCACCCC	C22
	chrX	+	153608573	5	TGCTACCGCTGCCCCCCTTCCCAAGG	C22
	chr18	+	21109117	1	AGATCATAGTTTGTGGTTTTTTTCTT	C22
	chr1	-	78429432	1	TGTGCTGACTCTTCGTTCTTGTCTTT	C22
	chr10	-	99225934	5	TGCTTATCTGCTCTGCGCCTCCAGCA	C22
	chrX	+	152913346	1	AGCTCACACCGCGCCTTCTCTCTCTT	C22
	chr16	-	58572190	2	GAGTAAAGATATTGAACTTTTTCTAG	C22
	chr8	-	42045117	1	CATGTGAGGCATCCATGCCCTGCTCT	C22
	chr17	-	42432587	1	TCCTGAGCGGCCCCTTCTGCTCCCTC	C22
	chr9	-	33469356	1	TCAGCACTCACTGTCTCTGGCAGGAA	C22
	chr21	+	46601367	2	CTCCTTACTGCTATCTTTTACATTAA	C22
	chr11	-	66333666	1	TTCCTCCCCATGCCCTGCCCACCTTT	C22
	chr1	-	156912601	1	AGTACAGACCCTTCTACCTTCCTTTC	C22
	chr22	+	29696015	2	TTCTAACCGATTGGGAGGAGCCAGGA	C22
	chr17	+	47118714	1	GTCTTCCACTTCTTCCTTTGTCTTCC	C22
	chr3	-	155286137	2	GGTACTCTACTAGTATTCTGTTTTTC	C22
	chr16	+	2510602	29	TGCGACGGCTGCCCGTGTCTTTGCAG	C22
	chr22	-	50903577	2	GGACCGACCTCCTTCTGTCATCCAGG	C22
	chr3	-	130735206	19	TACTGCCCTTGGGCTGTTTCTTTATT	C22
	chr9	+	70860108	1	TATTTACAAAAAATATGTTTTATAGG	C22
	chr22	+	35779076	5	TGTTCACCTTTCCCATTTCCTCCTCA	C22
	chrX	-	18943924	1	CTCTAACTCCAATTTATCTTTTACTT	C22
	chr1	-	11177163	2	AGTTCACATGCACTCCTGTGTTCTAG	C22
	chr1	-	156012049	7	TCTCCCCCTGCTACCTTCACCCTGGC	C22
	chr2	+	27448972	1	GCAGTGACCTCCATGGCACCCCCCTT	C22
	chr17	+	80897225	1	ATGCACTGCATCCCTGTCCCAGATCC	C22
	chr1	+	36030800	3	ATTCATGCCCCACTCCTTCCGTTACC	C22
	chr11	+	68326013	1	AGTGATTATTGATTTGTTTCCCTAGG	C22
	chr16	-	19519137	1	ATTTTAATCAATTTTAAATATATGAA	C22
	chr3	+	10108866	2	GAAGTATGAGAATGTAATTTGTACTT	C22
	chr7	-	100281283	28	CCTGCAGCCGCCTCTGCCCCCCTGCC	C22
	chr17	-	80040051	2	GAGTGACACGCGTGCCCACAGGGTGA	C22
	chr16	+	2258733	1	GCTCTTAGCCCTGCACAATCTCCCCC	C22
	chr6	-	17648178	1	TTCTAAAAAGCTCTTTTTGTATCATT	C22
	chr2	+	219208200	2	GTGACATACCCTCCAACCCCCACCCA	C22
	chr14	-	21736848	1	TATTTACAGCTGACTTTTCATCTGCA	C22
	chr4	+	146048646	2	GTTGCTGATTTTTGTGGCTTCTGTTT	C22
	chr22	+	47062693	1	GTCCTAAAGGTGTGTGTGTTTTCTGT	C22
	chr3	-	46720815	3	TCCTCACCCACCCTTTCTACCCTCCC	C22
	chr1	-	1687816	2	GTGTGACAGCCTCTTCTTGGTTTTGC	C22
	chrX	+	41201725	1	TTCTGATTAATTGCTTGTGCTGTTCA	C22
	chr6	-	90463982	2	TTAGTAAATAAAATTGCCTGACCTTT	C22
	chr17	-	65344793	2	TTTTGATTGTGTAAATTTCTCATTTG	C22
	chr16	+	3532475	3	AGCCTGACTTTCTCTCTGACTCTTCC	C22
	chr1	+	100345456	3	TTACATTTGTCACTGTGCTTTTTACA	C22
	chr12	+	65639378	2	ATGTTGTAAGAGACAGTGAAGAATTT	C22
	chr1	+	109804115	1	CCCCCATCCCCAACTCCTGTTCAGGT	C22
	chr16	-	278518	1	TATTTCATAGGTGAATAAGTGCTTTT	C22
	chr19	-	19115481	1	TGGTTACCCAATGTATTTCCTCTGTG	C22
	chr11	+	47433452	1	CCCCCAGACCCCGCATCTCTCCCTTG	C22
	chr14	-	68280807	1	TTTTTACAAGTCTTTCTTTTTACCTT	C22
	chr1	+	1458859	8	GGTGACCCGATGGCGCTTCCCCTTCC	C22
	chr15	-	41060297	1	CCTGCTGTCCCTGACCCCTCCCTGTC	C22
	chrX	+	41003742	3	TCTTGTGCATTGTGATTTCGTTTTTG	C22
	chr4	+	156638283	1	TATTTATAGTATGGAAAATATATTAT	C22
	chr13	+	111371553	3	AGTGACGCCTGTCCTTCTTGCCCCCA	C22
	chr19	-	2755959	1	CGCTCTGACAGCCTTCATGTCTGTCC	C22
	chr15	+	75094007	1	GTCTGAGGGGACATGTGGCTGGCCTA	C22
	chr12	-	133257297	14	TTGTGTCTGTGTTGACTGATTCTCTT	C22
	chr11	+	46722925	1	CCCTCACTGTCTTCCCTTCTCTCTGC	C22
	chr7	+	98985635	1	AGCCTCCTGTGTTCCCTCCATCCCCC	C22
	chr2	+	25039475	1	ACTGCAGTCATCCTCTACTTCGTTTT	C22
	chr17	-	26965140	7	TACTTCTAATGGGATCCGTCTGCTTC	C22
	chr22	-	30738363	4	GTAGCACCAAGCTGTTTCCCATCTCT	C22
	chr11	+	63667998	1	GGTGATTTCAATTTTCTAACCCTGGA	C22
	chr1	+	24989124	1	ATGTAATATTTTTTTAATTTTGTAAT	C22
	chr15	+	93499653	1	TTCTGACCTGGTGGCTCGTTCTGTTT	C22
	chr2	-	25468228	4	GTACTCACCCCATCCCCTCCCTCTGC	C22
	chr11	-	64670183	9	TGTTCACATAGCTGCTCCCCCCACCC	C22
	chr17	-	12900026	1	CAGTGACTCTCTTCCTCTTCTCTTCT	C22
	chr1	-	204413575	1	TTGTCAGGGCACTGGGCTCTGTTTTG	C22
	chr8	-	124382278	1	TAAGGATCTCTTAATTGTAGAGTCAT	C22
	chr2	+	179251759	4	ATGTATTTCTTGTCCTCTCCCTATGT	C22
	chr19	+	2345226	2	AGTAAGCCTCCGCCCTGTGCCTCCCC	C22
	chr1	+	12090053	2	GGCTCCTCAGGGGTCCCCCACTGCCC	C22
	chr1	+	150524825	1	GGGGAGGTGCTGGGATGGCTCTGTGT	C22
	chr17	-	39967104	2	CTGCCACCCAGACCACGGTGGGCGGT	C22
	chrX	-	131516493	1	CTCTTTTTAATTTTCCCCCCTTCCAT	C22
	chr1	-	151751735	1	TTTTTATATATTGTTTAATGTAGGGA	C22
	chr4	+	1373808	1	ATGCTATGAGGGCCTCTGGCTGTGTC	C22
	chr12	-	58144989	19	ATCAAGGTGAGTGGGGTTGGTAGGCA	C22
	chr17	-	18155895	1	CCTGAGGCCCTGGCTGGCCCTGTCTT	C22
	chr2	+	27463893	3	CTCTGACCAGCCTTTTCTGCCCCATC	C22
	chr6	+	88375437	1	TAGACATTTTTATTTTCTTCTGTCTT	C22
	chr19	+	36595398	1	TGCTCATTCCCTTCTCTCTACCCCAG	C22
	chr17	-	30211548	1	AACTTCCCCTCCCCTGCTTTTTAAAT	C22
	chr1	-	11856475	2	TCCTGACTGTCATCCCTATTGGCAGG	C22
	chr17	-	42759539	1	CTCTCATACAACCTTGTTCTTCCTTC	C22
	chr11	+	118952135	1	ATTCTGATTCGTATTCCTTCCCTCCT	C22
	chr20	-	35316015	2	TTATAGATAAATCCTGTTTCAATGCA	C22
	chr2	-	45616761	1	TATTTACACTTACTTTTTTTCTCTTA	C22
	chr3	+	50102436	1	TATCATGTGAGAGTTACCTCTGGTTT	C22
	chr17	+	7793235	1	ACTTCCCTGCCACTGTTGGCCTGTAT	C22
	chr9	-	15486087	1	TATTCAGTTTTCTTTTTTCTTTTTTA	C22
	chr17	-	27248845	3	TCAGCACCATCATTTTCTTTTCTAGG	C22
	chr2	+	178086766	1	GTAAGAGTAATCTTTTTGATTTGCAG	C22
	chr20	+	62152846	1	CTGACGGGACCTCTCCTCTCCAGGCC	C22
	chr12	-	49089642	1	TCTCAGTCTTTCTTGAATGTTCTGTT	C22
	chrX	+	41203247	1	GGGTAGGTAGAGTTAACTTAAAAATT	C22
	chr18	+	72592971	2	CCTCATCTGTTTGTTGTTGCAACAGG	C22
	chr11	+	73073454	1	CTGTCATCCTCACTCCGTCTTCTCGC	C22
	chr22	+	42017972	1	TACTGACGTTAACGTCTTTCGCCTAG	C22
	chr7	-	1527110	1	GCTGACGCACCGTGTCCCCTGTGGCC	C22
	chr13	+	76124086	5	TCTAAAGCGTGTTCTCTGTTTCGTTT	C22
	chr16	-	3073018	1	CCCTGACAGTCATTTCCTCTTCTAGG	C22
	chr12	+	8608822	1	AACAGATTGAAGAGCTAGTGATTGGA	C22
	chr8	-	95508141	2	TTCTTATTCTGCCTTTATTTGTATCT	C22
	chr14	-	24032519	2	CTCCTCCCTACTAGATTCCAATTTTT	C22
	chr2	-	232320022	5	GAGGAGCTTTGTACCCATTCTTTTAA	C22
	chrX	-	100613447	2	GTTACTGACTAAGCATCCACTTCTTC	C22
	chr3	-	133343046	1	TGGTTATTTGTTTTTTTGTATTGGTT	C22
	chr11	+	126278175	1	TAGTGATGGGAATCCTCCTCCCAACC	C22
	chr17	+	2267321	3	CCTTCATCGTCGGTCTTCCGGTGTCT	C22
	chr18	+	21087907	1	GCTGCCTAATCCAAATTTGTGTGTGT	C22
	chr12	+	53452764	2	CTCTCATGAATTTTCTCTCTCCCTCC	C22
	chr14	-	104177923	2	AGACTCACCTTCCCACTCTTTCCAGA	C22
	chr17	-	4451631	3	TCTGCTGACCCCAAGCCCCATCCCTT	C22
	chr6	-	91261931	1	AATACATTCTTCCCCCCTTCCTCTCA	C22
	chr9	+	131832108	1	CCCTCAGCCTTGTGCCCACCGCAGGT	C22
	chr20	+	62657268	1	TCTTGACGCTGCTGTACTTGCCCTTC	C22
	chr17	+	7412830	1	TTCTCATGGCTCCTCACCCCACCAGG	C22
	chr17	-	26905800	5	TCTTCATGTGTCTTCTCACCTCCCTT	C22
	chr7	-	72856903	3	ATTCTCCATTTGGTTCTTCTCCACAG	C22
	chr11	-	1501744	2	TTTTTCACATCTGGCTCCTTCTCTTC	C22
	chr19	+	58988519	1	GGCTGACATTCCGACCCTTCCTTTTC	C22
	chr7	-	1474805	2	CGCTCATGGCCATCTGGTCCCGTTTC	C22
	chr10	+	26443649	1	AGGCATCACTGTCTTCCTTGGTCTCC	C22
	chr11	-	4623662	1	TGCTGATTTCCATCTTGGCTCCACAG	C22
	chr19	-	10251607	4	GGTTTAGCCTCTGGCCTCTCTCCCCC	C22
	chr19	-	47280386	1	GCCTAACCTCCCACCTTCTCCCTCAG	C22
	chr22	+	24480936	16	CCTCATACTTTTCCTCTCACCTGCCA	C22
	chr3	-	53853723	8	TTCTGCCTCATCCTCTTCTGCTTCTC	C22
	chr5	-	180038497	3	GGCTGCCTCTCCTGTTCCCGCCAGGA	C22
	chr14	-	64969870	1	TTCTAAGCATATCCGGTTTTTCTTTT	C22
	chr1	+	109773460	1	AAATCATATGTCTTGTATGTCTCTTT	C22
	chr11	+	67013417	1	ATCTGAGTCAGTTCTCTTGGATTCTA	C22
	chr20	-	60714988	1	TCTCTAGCAGAAGCCTCTCTGCTTTC	C22
	chrX	-	23724887	1	CGTCCTGATCATTGCTCCTTATTCTC	C22
	chr12	+	13220064	2	TCTCAGTGTTGGTTCTTCTGTGGTGC	C22
	chr14	-	50266416	1	AGACTCCCTTGTGTTTATTTTCATAG	C22
	chr1	-	156905870	1	TCCTCACCTTCATCCTCCTCCCACAG	C22
	chr11	-	57258863	3	TTCCTGACCCCACTGCCCTTCCCATC	C22
	chr9	-	140353083	1	CTGGGGACCGGACCCCCGGCTCTTGC	C22
	chr17	+	47103799	2	AGTTAAGTGTACTTCCCTTCTCCATT	C22
	chr19	+	24289326	5	ATTCATTTAGTTATTTTTAATAAAAC	C22
	chr5	+	156736725	1	TCTCACGAGCTGTGTTTGCTTCCTTT	C22
	chr2	-	172966393	1	TTCTTACGATTCTTTATCGTTGCAGA	C22
	chr11	+	66239813	6	CCCTGGCAAGTGACTTTTTTCTCCCC	C22
	chr3	+	9787235	1	CTGAGCTCCCATTGTCTTGTCCACAG	C22
	chr17	+	34151052	1	TGGTTATTTGTGTGTAATATTTTCTT	C22
	chr12	+	132512532	2	TCAAGTAACTGTTTTTCATCACTTTT	C22
	chr20	-	36634822	1	AGGTGATCATTGTAACACTTTATTTA	C22
	chr4	+	87688944	1	AATTAATGAAATGCTATTTTACTTAT	C22
	chr12	-	72024756	4	ATATACCTGTTCACTCTCTTCACCTT	C22
	chr20	+	44463569	1	GGCCCATTGATATGACTGGTCATGTG	C22
	chr12	+	110780997	4	AGTCATTTGGGCTCTCTTTGTCTTCT	C22
	chr7	-	1012960	1	ACTCTGAAAAGAACATGCTGTTTTCT	C22
	chr21	+	38850487	1	GTGATGCCTGATATTGTCATGTTACA	C22
	chr22	+	38025443	1	TCCTTCACCTCTCTCCTGCTTTCCCC	C22
	chr18	-	43666485	1	TTGCTAGCGTGCGTATTTCCTTACAT	C22
	chr9	+	130925683	1	AGGAGACACAGGATCTGGGCTCTGTC	C22
	chr2	+	234377993	4	ATCCATGGCGGTGTCTTCTCTGTTGC	C22
	chr16	-	24980132	1	GATTTAATGAGCACGTGCTCGTTGTT	C22
	chr12	-	111923693	2	AGATAATTGAATTTATTGTTGTTTTT	C22
	chr9	+	79985147	1	CACTCATTTATTTACTATTTGGCCCT	C22
	chr6	-	44278924	2	GTCTCCCACCACTCACCTGCTTTTCT	C22
	chr17	+	4722352	2	CTCTCACCTCACTTCCCCTCCTGTCA	C22
	chr22	-	43616613	2	GCCACAGTGGTCCTTTCCTCGTCCAG	C22
	chr7	-	99695599	6	ATTACATCTGTATCCTGGCATTTTCC	C22
	chr1	+	116940480	5	CGTGACTTTTTTTTTTTTTTTGTCCT	C22
	chr3	-	133357006	2	CTCTAGAACGAAGTTTGGAAACAGAA	C22
	chr12	+	56975585	2	GGCTCACAATGTGAACACTGTGTTCT	C22
	chr14	-	24738402	4	TGTCCTGACCACAGCCCCATGCCTCC	C22
	chr6	-	90371984	1	TGATGATTGTTTTTTCTTCCTCTGAC	C22
	chr20	+	3028356	3	TGTTCAGCTGGGCTTTTCTCTCCCGA	C22
	chr13	+	111156166	1	TGTTTACTGGGGCCTCTCTGTTTCCC	C22
	chr4	+	1736988	1	GATTCACTCCTCTCAGTTCTAGGCAC	C22
	chr7	-	44610495	1	ATTCTCTGTCCGCTCTTGGCTGCAGG	C22
	chr9	+	110087072	1	ACTTAATATCAGTGTATTATTTTTCT	C22
	chr11	+	63961921	4	TTTCATAGTGATGTGCTTTCCTTTAT	C22
	chr14	+	105929500	3	GTGTGACACGCCTCCTCCCACCCAGC	C22
	chr2	+	48033318	3	ACTTCCTTATGCATATTTTACTTTAA	C22
	chr1	-	57002846	1	CACTGATGTTTTCCCCTTCCTTTTTT	C22
	chr11	-	62368197	1	TCCTCTGATCTTCGTGGTTCTCCCCC	C22
	chr17	-	4443282	2	TTCTAACCTTGCTCACTTCCCTTCAG	C22
	chr9	-	34635878	1	TTTTCACTTGGGTGCTCCCTGTCCCC	C22
	chr7	+	44796950	15	AGAGAGCGTGGCAATCCTGTGTCTCC	C22
	chr16	+	67006545	1	CGTTCAGTTCTGTCCCTCTCACCTTT	C22
	chr1	-	156909722	5	AAGACATCACCCTGTTTCCCCTCCAG	C22
	chr12	-	122701160	6	TATGCTGTCTGAAGCACTTTGCTTGA	C22
	chr17	+	27013332	1	CATTCAGCTTCAATTTTCTTTCAATC	C22
	chr1	-	156509358	2	TGGTCAGCCATTCCTGTCTCCCCTCT	C22
	chr9	-	37537968	1	CTCTTACAGCCGTTTTCTTCTTTTCA	C22
	chr22	-	50893840	1	GCTGGCAGGTGGTATCCTTGGTGCAG	C22
	chr6	+	42045251	2	CTCCATGGTTCCTCTTCTTTCTAGGT	C22
	chr1	-	36211189	1	TGGTGACACATCTTTTCCTTGTTGTG	C22
	chr2	+	73479741	1	TATTACCTCCTTTCTTTTCCTACTCT	C22
	chr3	+	129198607	1	ATGCAGAGCTGGGTTTGCTTCCTAGG	C22
	chr3	-	129546943	1	GATTGATGGTGTCCCCACCCACCCCA	C22
	chr5	+	56177314	4	ATGCTGTAAATTACTACCATTTTTTA	C22
	chr9	+	96000492	1	CAGGTAACTCTGCTCTCTCCCTGTCA	C22
	chr11	-	119229576	1	CTTTGACCCAATTGTTGTCTCTCTCT	C22
	chr13	-	77740713	1	TATTCATGTCACTTTGCCTGTTGACC	C22
	chr14	+	56142522	3	ATTAAGTTAATTGTGGTGTTCCTTTA	C22
	chr17	+	7415090	4	TGCTCAGTCCTGGCCCTCCCCTCCAC	C22
	chr12	-	1023734	1	ATGTGATGATGACTTGTCCTTTCTCT	C22
	chr12	-	58220209	1	GCTGACAGCATTAACTTTTCTGCCTT	C22
	chr2	-	216285548	1	TTCTCACTCACCCACCTGTTTCCTAA	C22
	chr19	+	36558180	4	TGGCATGAGCTTCTCTGCACTTATTC	C22
	chr20	+	44439673	2	AACTTCTCTCTTCAATGTCTGTTCCA	C22
	chrX	+	102631915	3	CAGCAGCCCCCACCCCCCACAACCCC	C22
	chr6	-	90463368	1	TTAGCATTATGCATATTTGTCTTTTC	C22
	chr1	-	155226320	1	CTGTGTGTGAGTGTGTGTGCTGGGCA	C22
	chr20	-	17936145	1	GGTTACCAGTTAACTTCTTTCTTTCT	C22
	chr15	+	75185449	2	CCTGATATGGGCCCTGGGCCTTGCCT	C22
	chr19	-	48626303	3	GGCTTCCCAAGGACCACGCTTCTGTG	C22
	chr6	-	39880146	2	CACTGCCCTTTTGCTCCCACTCTCCC	C22
	chr7	-	73020458	2	TGCTGACGGCTCTGTCTCCCTAGGCG	C22
	chr16	-	67863440	1	CTGTGACCCCACCCTTCTTCTTTGTA	C22
	chr2	-	68273578	1	GTCTCACTTTCTCTCTTTCCCTCTCT	C22
	chr2	+	207027189	2	TTTGAATAATGCTGTTTATTGTTTTT	C22
	chr7	+	44736495	11	GGTGAGAGCTGTGTCTCTGCAGGGCT	C22
	chr22	-	45281430	1	CCAGGGACCTGGCCTTCTCTTTTCTA	C22
	chr15	-	43023289	1	CTTTTACTTCCCTTGATTCCATGCAG	C22
	chr12	+	56553734	1	GCCTGACACTTCCACCTCCTTTATGG	C22
	chr9	-	140347287	6	GAGCAGCTCTTTGTCTCCGCAGCTCA	C22
	chr7	-	56170731	2	TTCTCAGCAATGTTGAATGTTTTGCC	C22
	chr6	+	160211942	1	TTTTAAGCCCTGTGCGGTTTTTCCCG	C22
	chr1	-	202719932	3	AACTCAAAAATCTTCAATTTCTGTCT	C22
	chr2	-	10811942	1	GGACATGTGTGTTTAGATACAGAAAG	C22
	chr17	-	79649207	3	GGGGCATTGCTGCTGTCTTTTTCTTT	C22
	chr14	+	105359834	3	GGCCCACGGTGCCGGCCCTCCCTCTT	C22
	chr1	-	2447187	1	TGGTGACGTTTCCACCCTGCCACTGC	C22
	chr9	-	114176960	2	AGCTTATGCAGTCTTCCTCTCCGTTC	C22
	chr17	-	56582361	1	TTGTGACCGACTTGATGTCTGCTTTT	C22
	chr1	-	59125857	1	TCTGTATTTAAATATAAAACTTTTCT	C22
	chr19	-	19768238	1	AACAGGATGGGGCCTGGTCTCTTGCA	C22
	chr1	-	45340515	1	GTTTTATATTTTGCCTTTTACAGGTT	C22
	chr9	+	90113853	1	TTACTATTATTATTGCCTTTTTTTTT	C22
	chr15	+	89173267	3	AGTGATGTGTTGGCTCTCGTCAGTAG	C22
	chr1	-	154574770	1	TGGCAGGAGTCTGCCACAGAGAGGTG	C22
	chr2	-	88091880	1	CCTTAATTAATGTCTTTTATTTTTAG	C22
	chr9	+	20948826	1	TTTTCATATTCTGATGCTTTGTTTTC	C22
	chr7	-	6542818	1	GGGTGAATCCTGGCTCTGCCTTCGAG	C22
	chr3	-	195605517	2	CGGGAAGTGAAGGGCTGGGCGCTCTG	C22
	chr20	+	39792321	8	GACTCACTGTCTCTTCCCTTCCACAT	C22
	chr16	+	57787830	1	GCTCACAGCCAGGGGCCTCTTTCCTC	C22
	chr1	+	213124657	1	GTGTCAGCTGTGTCTCCGCTGATTTC	C22
	chr19	-	7992219	2	CTCTCAACAGTGCCCTTCCCACCCCA	C22
	chr2	+	113243459	1	TGTCCTGTGTCCCTTCTGAGCCTCCT	C22
	chr19	+	40710995	2	CCATGCCCCACCACTGTCCTTCCTCC	C22
	chr3	+	184038395	1	ACTCATCTTATAGCTTTCTTTCCCCA	C22
	chr10	-	13534903	6	TGCCTGTACCATATTTTTGTTTATTA	C22
	chr17	-	1580488	8	TAATCCCCTTGGGACACTCTACTTCC	C22
	chr22	+	38012897	12	TGGCGACTCTGGCTCTGTGTTGTTCC	C22
	chr8	-	67834375	6	TTTTCACTGTGGTTTCTGACTTTGTT	C22
	chr9	-	130494580	4	AGTCCCCTCCCCACCTACCCTTCCTG	C22
	chr19	+	10886351	1	CTGAATGCCTTTCCTTCTGGTTTCCC	C22
	chr3	+	15065600	1	TCTGAGTTTCTTTATGTCTTAAATAG	C22
	chr2	+	238666062	2	CTTTAACCCTTTATCTGCTTTCTGTC	C22
	chrX	-	122760539	1	GTTAGAAAAGTGTCTAATTGAATTCT	C22
	chr14	+	102486197	1	TATTTACGTGTACCTTCCATTTTTCT	C22
	chr17	+	17077210	2	GAGTGAGTGCTGCCCTCTCCCCAGGG	C22
	chr17	+	75192260	1	TTGTAAATAAATGTCACTTACATTCC	C22
	chr1	+	100340217	2	ATTTAAGGTATCGTCTTTTCTTTCTT	C22
	chr17	+	48456109	1	TATTAATGCAGTTTCTGCCCCTTCAT	C22
	chr12	+	132240987	1	CCTGCTGACAGTTTATAGTGACATTT	C22
	chr1	+	242024692	1	CCTTAATCTTGCTAATCTAGATATGT	C22
	chr22	+	23656137	2	AGTAACCCACCGCCTTCTGCAGCTCT	C22
	chr9	-	35063100	2	ACCTAATCACACTCTGCATTGGTCCA	C22
	chr2	+	86363618	1	TATTCATAATCTTTTTCCTTTCTTGA	C22
	chr16	+	700516	2	CGCTGACCCTGAGTGCCCATCCTGCA	C22
	chr2	+	97852909	1	GAGTGATTATGTATCCCTTTTGCTTT	C22
	chr6	-	31857404	1	GTTGGATATGTCTGTTCTGCCTCTCT	C22
	chr19	-	1483489	2	CGCAGGAGGGTCCTCACCCCTCGACC	C22
	chr10	+	73053133	1	ACTGCCTCTCTCCTACCCTGTGTCCT	C22
	chr10	-	58119642	2	CACTCATGTACTCATTCCTGGTGGCT	C22
	chr12	-	57650311	1	AACCAATTGCTCTTACTCCCTAGGTG	C22
	chr3	+	183861864	1	ACTGCAGCTCCCTTCTTTCTTCCATA	C22
	chr12	+	53664135	1	CCTCATACCAACCTTCCGCTTCCTTC	C22
	chr10	+	104181515	1	GGGCTGAGAGTTGGGGTGCCTCCCCG	C22
	chr18	-	18629215	2	GGTTCATTATTTTCCCTTTTCAATTT	C22
	chr11	+	111948911	1	ACTTATTTTTATTTCCTTTTTAAAAA	C22
	chr20	+	62514049	1	GGTTGATTTAACTGGTGTGTCTTCCA	C22
	chr9	+	90255683	2	GGTCACAGCATTTTTTTTCTTCTCCC	C22
	chr12	-	109210957	1	TAGTGAGAGCATGTCTGCCCTGTTCC	C22
	chr14	-	92409328	1	CATTTATATTTGACTTTTCACCTCCA	C22
	chr17	+	7840444	3	TTCCCACAGTTCCTCTGCCCTGTATT	C22
	chr11	+	8117018	1	GATGTAACTCAGGCGTGTCCGTGGCC	C22
	chr11	+	47182989	33	GCTGCCCTCCAGGCTTCTTCCCTTCT	C22
	chr17	+	17900761	1	CCTTAACAGCCACTCACCTACAAGGA	C22
	chr1	+	93705214	2	AGTTATAAAATTATTCTCTCCTCTTA	C22
	chr1	+	233489527	1	CATTGAGCATATGAAATCCTTGCTTT	C22
	chr17	-	1543352	1	TCCCCGAGTCTTGCCTCACCCCAGGT	C22
	chr5	-	176310890	1	AACTAGCAGCATCCTTTTGTGTGCAG	C22
	chr14	-	21492278	2	TCATTCACCTCGTTGCTGTGTTTTCT	C22
	chr19	+	13928512	4	CCAGCAGCCCTGGCCCTGTCTCCCCC	C22
	chr12	+	109610059	1	TGCTCACCCCTTTCTGTGTTTGCAGG	C22
	chr17	+	79214763	1	CATTCAGACAAAACACTTTATCTTGC	C22
	chr7	-	100421569	1	GCTGACCTCCTTCTCTGCACAGTGGG	C22
	chr2	-	39515451	1	GTTTCATTGTTGGTCTCTTTTTCTAT	C22
	chr22	+	24808598	1	AGTGACACAGTTTCTTTTACAGAGAA	C22
	chr9	-	136648735	1	ACCTCACCTCCTGCCCTCCCCTGTGC	C22
	chr19	+	3533265	17	CACCGACCGCAGCGCCCCCTCCGCCC	C22
	chr19	+	4941734	2	GAGCTGACCCTGCCGCCCCGTGCCCA	C22
	chr19	-	13041361	1	CACTCACTGCAGCCTCTCTTTTCCAG	C22
	chr5	+	137518827	1	TAGGTTGATGCCCTATACATTGGCTT	C22
	chr11	-	133789022	4	CCCCACCCCCCCCCCGTATACCTCGC	C22
	chrX	-	53421833	1	TGCTCCACTTGACTCTCCGTTGCCAT	C22
	chr22	-	50904526	1	CCCTGACTGCCGGCTCCCTTGGTCCG	C22
	chr5	-	178156096	1	TTCTTCCTGGCTCCCTTTTTCTTCTC	C22
	chr12	+	12037347	1	TTTTCAACAGTGTTTTCTTGCCCTTT	C22
	chr1	-	3417900	1	TTGGGCACTGACTGGCCATGGGGGTG	C22
	chr1	-	20982395	1	GGCTGAGCCCAGCTGGATGAAGCTGC	C22
	chr1	-	156215054	4	TGGTGACCGGCCTTTTCCTCCCGCCT	C22
	chr6	+	33174385	2	CATGCATCTGTCCAAATGTTTCTGCC	C22
	chr7	-	72987859	1	AGGACCTGGAACACAGAGCCTCTTTG	C22
	chr11	+	490379	1	GGGCTGGTGTGGGGGCAGGTGGTGAC	C22
	chr15	+	90801954	1	GGTGTATAATGACTCCTCCTGGCAGG	C22
	chr11	+	64883343	1	TGGTCACAGAGCCTCCTTCTCTACAG	C22
	chr3	+	159482063	1	CAGGAGGGAAGCCTCAGGCTGGTGCT	C22
	chr2	+	160075729	2	GGTAATTCCAAATGTCTCTTCCAGAT	C22
	chr1	-	8923427	1	CATGCCATCTGGGTTGTTCCTTGGCT	C22
	chr3	+	128982725	1	TGCTCATGCACGTCTATTTCATTTAG	C22
	chr9	+	134346147	2	GCCTGACCAAGTCTCTCTCTCTCTGT	C22
	chr19	-	2115634	2	CGGTAACGCCTGGGTGTTGCCTTTGC	C22
	chr17	-	79166661	2	GAGCCAGTCCTGACCGTCCCGCAGGT	C22
	chr22	+	35820127	1	TTAGCCAGCCATGTGCTCCCACAGAA	C22
	chr18	-	13666739	1	TTTTGATTTGCCTCTGTTTGCTTTTT	C22
	chr12	-	120580769	1	GTGTGACTGTGTTGTTGGCCTCCTTC	C22
	chr5	-	142680352	1	ATTTCTATGTATTTGTTTAAATACCC	C22
	chr22	-	36919350	1	CACTGAGATCATATGTCTGTCTTTCC	C22
	chr17	+	73494502	2	GGCTGAGCCCATGCCTCACTTTGGCA	C22
	chr22	-	19435088	2	CGCTCAGGCGCCGCCTCTCGCCGCAG	C22
	chr17	+	47875652	4	ACTCATAACTTCTACCAATTGCTTTT	C22
	chr21	-	43258228	1	GTTTGACTGTGTTTGTCCCCTGCTCT	C22
	chr12	+	118828904	13	TACTCCCAGCCCGTGTTTCTCTTTTG	C22
	chr19	+	42874317	2	CTCTAACTACCCTGTCCTGGGTTCTC	C22
	chr12	-	122702812	1	ACTAAGGTATGTCTCCTCTTAACTCT	C22
	chr14	+	90459696	1	TAGTAACTTTTGTCTTTTCTGTCACT	C22
	chr9	-	116172028	4	GTCTGACAGCCTTTCTCTTCTCTCAG	C22
	chr3	+	45435896	1	AGCTCATAGTGTGCTTTCTGCCCTCT	C22
	chr6	+	7211784	1	ACTTCACTTTTTTCCTTTTCCCTCAG	C22
	chr10	+	70101302	1	CATCATTCCTTTCTCCCCTGTTACTC	C22
	chr20	-	30538217	1	AGCTGAGTTCCCTCCTGTCCCTGTGG	C22
	chr8	+	21960273	3	CACCCAGCCATGCCCCCTGTGCCATC	C22
	chr19	+	35761955	1	AATACATGCCCCCTTTTTTTTTCCTC	C22
	chr17	-	12898404	1	TTATCATTTTAAATGTTTTGTCTTTT	C22
	chr1	+	150325283	1	AAGTGTTTTTATTATATATCTCTTTT	C22
	chr8	-	144696641	1	GCAGGAGACGCTGTGCCTCCGCAGGG	C22
	chr16	+	74336098	1	TGTGTTTCTCTGCCAGGTATTGGTCA	C22
	chr10	+	104489052	2	ACTCCCAAGCATCTCTCTCCTCCCCC	C22
	chr12	-	39760987	1	AAGTCCTTGTTTCTTCCCCTTTTTCA	C22
	chr1	+	150479363	1	GCCCTGAGGTTCCCAAACTTCCTCTA	C22
	chr6	+	37419554	3	GGTCATTACTTACTGCTTTTTTCTCC	C22
	chr17	+	47004285	1	CACCCAGACTTGAATCTTCCATCCCC	C22
	chr17	+	79684400	1	CCTACAGCCCTGACCGCCCTTGTGCC	C22
	chr4	-	83783749	1	GTAGTAGGTGAGCTGTTATTTTTATT	C22
	chr4	+	99982281	1	ACTAAGAAATTGTTTTTGTTTGTTGA	C22
	chr8	-	144697116	1	CTGGGGAGCCTGAACTGTCCCCGCCT	C22
	chr14	+	35592124	1	AGTAAAACTGGGCGTTCCGTCTTGTG	C22
	chr17	+	79668050	2	CTCTCACATCTGACGTCTTCTCACAA	C22
	chr3	-	128344519	1	GATGAAGCCTGTCCTCTTGCTTCTCC	C22
	chr19	-	41249912	1	GGGCCACACCATCGTTTTTACCTTAA	C22
	chr9	-	33056267	1	TATTTATTGTTCTTTTCATTTACTTT	C22
	chr21	-	34900673	11	AATTTATCCCACCTGCCATGTGGATT	C22
	chr16	-	3592303	1	GGCTCACCGTGTGTCTCCATCTCTTT	C22
	chr2	+	220496963	1	CCCTCACCTTTGGCACGCCCCCCAGG	C22
	chr4	+	79402926	1	AGTTGACCATTAAAATCTCTATGAAT	C22
	chr1	+	144826905	25	GGCTTATTCTTTACTTTTTCCTCCTT	C22
	chr4	-	964880	3	AACTCACACAGTGCTCATTCCCACAG	C22
	chr16	-	30129504	2	AGCTTAGCAGCTAGGTCTGATTCCAG	C22
	chr17	+	48437307	2	TGCTTACTGCCTGCTCTGCACCCACA	C22
	chr20	-	44984535	1	AGTGCATTGTGGGTAATTTTGCTTCC	C22
	chr1	-	151342048	2	TGCTGCCTGCTTTCTACCGTGCAGGA	C22
	chr2	+	160602253	1	CTCTGAAATAAAACTTCTTCATTTAT	C22
	chr19	-	36380973	1	CAGCCCTCCCCTTACTTTTCCAGGCC	C22
	chr2	+	10263074	1	AAAGCGAAGCCGCTCCTCACTCACAC	C22
	chr5	+	151180295	1	TAGTTATCTGAGAATGTGTTTCACTT	C22
	chr17	-	78112102	3	ATGTAACAGGATTTGTCTTTGTCCTT	C22
	chr19	+	3196156	1	AGGCTGATGCGCCCTCTCCCTCTCCC	C22
	chr4	+	164436434	1	TTGTATGTAACACAAATCATTTTCGT	C22
	chr17	+	79661815	1	CACCTGTGAGACTCAGATGCCCTTTT	C22
	chr3	+	158378638	2	ATATAATTTTGTGTTATTTGTTTTTT	C22
	chr17	-	60109031	1	AGGTAATTGGTTTTCCTGTCCCATTT	C22
	chr4	+	159780175	1	GATGCATGGCAACTTTTCAAACTTAT	C22
	chr11	-	61068418	7	TCCTTAACTCACCCATCCACCTGGAG	C22
	chr19	+	39216335	1	GCCTCACCCCACCGCCTGCACCCACC	C22
	chr2	-	15608681	1	TAATTCCTCTGTTTCTTCCTTTATAT	C22
	chr9	+	133577494	1	AGTGACCTAGCTTCGTGATATATTTC	C22
	chr14	-	65568322	1	TCTATATTTTCTATTTTTTTTTTTCT	C22
	chr16	+	67006235	1	TAACTCCCATCCCATCCTTTCTCTGT	C22
	chr9	-	139289349	1	GTGGTGATGCCGTGCACCCTGACAGG	C22
	chr10	-	49661490	1	TGATGACTGCTGCTTCCTTACTTTGC	C22
	chr22	-	41664183	1	CGCTAACTCTTCTCTTCTTTCCGTTG	C22
	chr3	-	49053964	1	GACTGACCAACCCTATACTCCCTCAG	C22
	chr4	-	4269772	4	CACTCATTTGATGTTTTTCTTTGTGA	C22
	chr7	-	6548963	1	TCCTCATACTCCATCCCTCCTCCAGG	C22
	chr8	+	94713413	1	CTCTAACGAGAATGTTTTGCCTTTTG	C22
	chr14	+	75181542	1	CTTCTCCCTTGGATTTAATTTACCTT	C22
	chr19	-	47341828	7	GTCTCACCCCAGGGTCTCCCCTCACA	C22
	chr2	+	32824773	1	TGTTAACATAGACTTTTGTATGTTTA	C22
	chr1	+	6688535	1	GCCTCACACCCCGTGCCTCTGCCCTT	C22
	chr4	+	123268638	1	TGTTACTTTGGATTTTTTGTTTGTTT	C22
	chr14	+	62200830	2	CTGCATGATTCTTTTTCTTTTCCCCC	C22
	chr17	+	34001170	1	ATTCTATTGAGCTTTATACTGTGTTT	C22
	chr21	+	47536539	4	GCTCACTGCGCCGGCTTTCCTCCTAC	C22
	chr16	+	28596948	3	CCTTATCCCTGTGTTTCCTCTGCAGT	C22
	chr1	+	36297976	2	TGTAATGTCTTTTCTCTTTTCTTTTG	C22
	chr2	+	242590632	1	AAACTTAAGGCGTTGTGTGTGTGTGT	C22
	chr14	+	103934347	1	TGCTCTGTTTTTCTCATTTTCTCTTA	C22
	chr8	+	21924568	1	TGCCCACCCGCCCGCCTTCTCGCTCT	C22
	chr8	+	144773226	9	CGGGAGCTGTGTGTGTTGCAGGAGCC	C22
	chrX	+	106884091	1	AAATTGGCTTTTTGGTTTTTCTTTTC	C22
	chr15	+	98512327	1	GAATCCTCCCTGGTTTTGTTTTCTTT	C22
	chr17	-	43190094	1	ACCTGAGGCCTGGCTGTCCTCCCTAC	C22
	chr11	-	47833467	1	GATGCTCTATAAATATTTTTGAATTA	C22
	chr11	-	6638680	3	TTCTGACCTCTGTTCTCTGACCTCCA	C22
	chr2	-	48060233	3	GTAATATTCTTTAAAATATCTTCTCC	C22
	chr3	-	10345879	2	CCTCCTGACTCTATCCTGTTTCTTCC	C22
	chr22	-	24108493	1	CAAGCTGATCCTGCAGCCTCTTGCAC	C22
	chr15	-	58306220	1	TCTTCAGTTGTGCCTCTTCCTCTCTA	C22
	chr1	-	1237449	1	CAAGGATCTCTGCCCGCCTCTGCCCC	C22
	chr12	-	56646380	1	GCTGTAACTCTCTTAACACATCTTTC	C22
	chr4	+	941880	7	GCTTCCTTCTGTCTCTTTGCCCCCTC	C22
	chr3	+	108406795	5	TACTGCCCTTTCCTTTCCTTGATCTC	C22
	chr6	+	31999793	1	AACCTGGACGACAGCTCACACGTCTC	C22
	chr1	-	212551080	1	CATTGACCTGGATCTTCCTTCTCCTT	C22
	chr17	+	40849260	1	CCCTCATCGCCCTCCCCCTCCCCCTC	C22
	chr1	+	110168756	1	TGCCTGACTTCTCACCCCTCTTGCCT	C22
	chr1	+	10425444	1	CTATAGCAGTAGTATTGATCTTCTCA	C22
	chr2	+	217366036	1	AATTATGTTGGAAACTGAATCTTTCT	C22
	chr3	+	33896632	1	TCCTTACTTGTATTTGTTCTTTGCTT	C22
	chr13	+	103301716	1	ACTTTCTCTTTTGTTGCTTTTTTTCT	C22
	chr14	+	70461893	1	TTGAATTTAGCCCTATCTTCTTTTCC	C22
	chr3	-	48668757	2	CCCTGACTCTGTCCTCTCCCACAGCT	C22
	chrX	-	1505673	1	GCCCTCACTGTCTCCCTGTCGTTGCA	C22
	chr12	-	125267379	1	ACTATAAATTAGCTTGGTTATCTTCT	C22
	chr2	+	131116384	1	TCTGACCTGGCTCCTCTCCTGTCTTC	C22
	chr20	-	33734912	1	GGAAGCGTGAACCCGGTCCTTTCCCT	C22
	chr8	-	12583407	1	GTCTTACTGACTATTGTATTTCTAGG	C22
	chr16	+	89628721	2	ACTTAACTCTTCTCATTCACCAACAG	C22
	chr2	+	86669117	1	GTCGCATTTTGTTTTTGTGTTTTTGC	C22
	chr17	-	1378348	2	TCTGCAGCTTCCTCCCTGTCACCCCC	C22
	chr14	-	74759099	1	GCCTCAGATTTTCTTTTCTTGTTCAG	C22
	chr9	-	95032292	1	TGAGCAGCTATGTGTGTGTTTCTGCT	C22
	chr15	+	78453842	1	CACAAGGTAGCCGAGGTGGGTTAGTA	C22
	chr4	-	3517952	5	GCTGCTGAGGCCACTCTTGCTCCTCC	C22
	chr6	+	35425672	1	CCTAACATGAGATTTGTCTCCCCAGG	C22
	chr20	+	3842877	1	GCCTTATTCATATTTTCCCTCATTGC	C22
	chr13	+	95257622	1	GTTGATGATTTTTGTTTTAATGTCAA	C22
	chr16	-	89777436	1	TTCTCACGTCCTCTTCTCCCGCAGCC	C22
	chr1	+	227058937	2	GTTAGCAGCGGTGTTTGGCTGTTTTA	C22
	chr15	+	78454549	2	TTCCAGCAAGGTGGGACTTCCTGTCT	C22
	chr15	-	41377807	2	AGTGCAACCTGTTGCATCTGTTTCTT	C22
	chr1	+	26136152	1	GGTGCAGCAGATCCCCTTCCCCACAG	C22
	chrX	+	153648339	3	AGCTTATGCTAACATTTCTACCTCCC	C22
	chr2	+	231655538	1	TGTTAAAATGAATTGTTTTTTCTCCT	C22
	chr8	+	22037190	2	CGCTCACCCTTACTTTTCTCCCTCTT	C22
	chr20	+	32357869	3	CACCTGCCCAGCGTCTTCCCTCAAGG	C22
	chr22	+	17579624	1	TGGCTGATCTGCATCTGTTTGTCTTC	C22
	chr6	+	41558927	2	AGGCTGACGGTCCCTTTGCTTGTTCC	C22
	chr6	-	109766754	1	ATCCCTGACTGGCCTGACCCTCCTAT	C22
	chr2	+	32822785	1	TTGCAGTTCTGGGTTTTATTTTTTCT	C22
	chr2	+	220044806	1	GCCTCCAGGGGTCATGTCATGTCTCC	C22
	chr12	-	121880862	5	GGAGCAAGCTCTGCGTCCTTTCTTTT	C22
	chr16	+	53308096	1	TTATGCCTTTGATTTATTTTCCCTTG	C22
	chr1	-	9795256	3	CCCTGACCCTTCCCCATTTCTTGCTG	C22
	chr22	+	42264582	5	CCTCATCTCTGTGCCTTCTTTCTCCT	C22
	chr22	+	24135720	3	GAGTGACCCAGTGATGTTTGTCTGTT	C22
	chr5	-	40832702	1	AAGTAACTTGTTCTTGTTTTTGACAT	C22
	chr14	+	23072796	1	ATATAATGTGTCTTCTCCTCTTTCCG	C22
	chr20	+	37168386	1	GGCTGATTGTTTTTGTTCTCCAAATG	C22
	chrX	-	153221018	4	CACTAACTCTCCTCCTCGTGTGTCTC	C22
	chr3	-	121441275	1	TGCTCATTCTTTTGCTTAAATAATTT	C22
	chr3	+	52724931	1	GTTGCCAGAATAATTCAACTATTTGG	C22
	chr11	+	34097749	1	AACTAATTTTGGTGTTTTACTTTTAT	C22
	chr1	-	247492192	1	AGCCCTGAAAAGCTGTCTCTGGGATT	C22
	chr17	-	79892425	1	GGCTGGGGCAGTGCCCCGCAGAGGCA	C22
	chr17	-	5290174	6	CACTGCCAAAATATCTATTATTTTAA	C22
	chr12	-	120899992	1	CCTTTACTCTTTTTGTTTTTGTTTGC	C22
	chr14	+	103804617	1	GAGGTAATGTAAGTTATGGGGTTAAA	C22
	chr2	+	131130419	6	AGCTGACCCGTGGGGGGTCTGCTGCC	C22
	chr3	+	51395165	1	CTTCCTGACTTGGCCTTTCCTTTCAC	C22
	chr22	-	30977111	3	ACTGCAAGCAGCCCCCTTCTCTCCTG	C22
	chr17	+	46022890	1	TGTCCTGATGGCTGGCTGTGGATTCT	C22
	chr11	-	60665771	2	GGGTGACGTATTTTACTACCCACCGC	C22
	chr17	-	79863643	1	GGACCGAGCAAGTCTTTCTGCCCCCA	C22
	chr14	-	50626823	1	AAGCTATATTGTTTGTTTTTTCTAGA	C22
	chr9	-	139916953	1	CTCTCAGCCTCGCCTTCCTGCCTGTC	C22
	chr11	-	67167157	2	ACCTCACAGCCACCTCCCCCTGGGCA	C22
	chr12	-	49960016	1	AATCCACCATTTCTCTCTTGCTAGAT	C22
	chr14	-	81964856	1	TCCTCACGTGAAGTTGTTTTACAGGG	C22
	chr8	+	68107586	1	TGTTACCTGAGCCACGTGTCCCTTGC	C22
	chr17	-	7149474	2	GCTACATGATCCCCTGCCTTCCAGCA	C22
	chr11	-	62394619	2	TATTCAGAGTTGATTCTGGCATATTT	C22
	chr22	+	50878106	2	CCTGACCACTGTGTCTCTCCCCCAGC	C22
	chr16	-	418652	5	GCCCCATGTGAGCCTTCTGCCAGACC	C22
	chr6	-	44269232	1	CAGCCTGACCCCTCTGCTTGTCCTTC	C22
	chr19	+	39888071	1	GATGCTGTCCCCTTGCCTGCCTGTCC	C22
	chr12	+	96259761	1	ACAAAATCGACTTTTTCTATTTACAG	C22
	chr11	+	120298728	1	TCTTGACAATGTTATTTTCCCTTCCC	C22
	chr17	+	60757118	1	CTCTCACTTCCCATCTCTTCCGTCCC	C22
	chr18	+	60209708	2	AGTCACCGTGTGTTTTTTTTCTTTCA	C22
	chr21	+	34945588	1	GGGACATTTTACCTTTCTTTCTTTGG	C22
	chr2	+	206588483	1	CACTGACTTCTCTTTGTCTTGAATGT	C22
	chr11	-	67275186	4	CGCTGACCTCTTACTCGCGCCTGTTG	C22
	chr9	+	130569669	3	TCATATCCCCTGCCATGCCCTCTGGT	C22
	chr8	+	22034020	1	GTGGCAACCTGGCTTCCTTCCTCCTG	C22
	chr2	+	136536466	1	TGAGTAATATCTTACTTTTAAAGGCA	C22
	chr4	-	39458181	1	CTAATAGCTTGCTTATTTATTTAACA	C22
	chr2	+	85770003	3	TCTTACGACATTTGAATCCTTTTAGG	C22
	chr17	+	60629638	1	CTGTGATTGGTAATGCACCTTTATTG	C22
	chr5	+	149924848	1	CTGTGAGCCGCCTCTCTGGGCTTCCT	C22
	chr16	+	24741510	2	TTTTCACGCGCATCTCGTTTTTGTGT	C22
	chr3	-	48692845	2	ATTCCACATGCATCTCCCCTCCAGGT	C22
	chr17	-	37343206	4	CTTTCCACCCACCTGCCATATTCTTT	C22
	chr5	+	917103	3	CAGCAATGACCGTGTACCTTCTAGGC	C22
	chr1	+	39468991	2	GCTGAGGATAAGTATGTACTGTCTTC	C22
	chr16	-	89813121	1	CGCTGACCTCCTGCTGCGTTCTCTCC	C22
	chr17	-	3916953	7	TACTTATTACGTATCTCTGTTTATAT	C22
	chr2	-	96858237	1	ATTACTAAGAGTTTGCTTCTCCTTTC	C22
	chr6	-	44278202	1	CCTCACCTTGCACACCTTCCCTGGCC	C22
	chr16	-	58571982	2	ACATTATGTTTTCTGTGTTGCCAGTC	C22
	chr22	-	50724741	3	ACCTTGACACCTCCCCCTCTGCTGTC	C22
	chr17	+	27014077	7	TTTAAGGCCCTGCTGACCCTCGTTTG	C22
	chr1	-	156496415	9	AAACTCCCCTCCCTGCCTCTTCCCTC	C22
	chrX	+	24091182	1	GGTTTATTTTTCCCTAATTTATTTTT	C22
	chr5	-	1320870	1	GGTTCACCCTCCTCCCGTCTGGCCCT	C22
	chr14	+	105715674	2	GCTCACGGCGGCGCTTTCTCCTCCCA	C22
	chr11	-	128332502	1	TGCCTACTCCTCCTTTATTTTTCTTT	C22
	chr22	+	47193311	1	CCTCACCCTCACCCCCATTCTCTCAC	C22
	chr1	-	1248105	1	GGCTGAGGCTCTCTCTTCCCCCGGGG	C22
	chr3	+	9731624	2	GCTCACAGCCCTGCTCCTTCCACTGC	C22
	chr16	-	30128348	1	CTGTGACCCCTGACTCCTGCCCTTCC	C22
	chr15	+	89018316	1	ATCCTATGTGCTTCTTCTACTTTTCT	C22
	chr19	+	1221644	2	CTGCACTTCCTACGCATGGCAGCAGG	C22
	chr1	+	74665307	1	AATTCTGATAATTTTTGTTTTCATTT	C22
	chr1	-	46088043	1	AGGTGACAGGTCACACTTGTTCATCG	C22
	chr12	+	6974304	1	TTCTCTGACCCCCTCTCTCCTTTCCT	C22
	chr16	+	30764512	1	CCCACTGTGGGATGCAGCTGCCTCCT	C22
	chr6	+	32947585	18	GCTGACAACTCTTTTTGCCCTTAGGC	C22
	chr13	+	27828332	3	TACTCACTATACCAAATTTATTTTTG	C22
	chr2	+	86364083	5	GTTCACACTTTGCCTTTCTTTTACAG	C22
	chr8	+	145134826	4	GCTCATGTGTCTGTCCTCTTCCAGAT	C22
	chr9	+	131246192	1	CCTCCATCACTTTTTCCGTCTCTCCA	C22
	chr2	-	233748875	1	CTGCCTGATGCCCTTTCCCCGCTGCA	C22
	chr1	-	45474922	1	ATCTGAAGTGCTTCACACTCATCTCC	C22
	chr1	+	145518035	1	CACTTACAAATCCTTGCTTTCCCTTT	C22
	chr11	+	118986737	1	AGCTTCCCCTCTTCCCCTGCAGTGAG	C22
	chrX	-	54496926	1	AGCTCATACCCTGCTTCCATGTGTGT	C22
	chr9	+	140325664	1	GGCCTGAGAGCCTCCCTCCTCTCCCT	C22
	chr10	-	135086970	29	ACAGCACACCCGGCTCCCACTCCCCT	C22
	chr20	-	60884908	1	TCAGGAGTCCCCCTTTCTCCCAGTGA	C22
	chr1	+	173454473	1	ATTCCTCTTTCCCCTTTTACTTGTGT	C22
	chr1	-	33246767	1	ACCTCATGGGGTTCTTCTCATTCCCA	C22
	chr3	+	63985087	1	TACTTACCATTTCATTATTTCCCCAC	C22
	chr17	+	48538572	1	CCCTTTCACCCCTTGCGCCCCATCTT	C22
	chr11	-	61090629	1	ATGTGGGTAGTATCTGGATCCCACGT	C22
	chr12	+	52374723	2	AATGTCAGGTTTCTTCCTATTCTTTG	C22
	chr9	-	127623853	2	GAGGCACACTCTCTCTTGCGCGCAGG	C22
	chr3	-	9833202	2	TGTCTCCCATCAATGGCCCTGTCCTC	C22
	chr10	+	126672457	1	AGGTGGTGATGGGTTTTAAGAAGAAA	C22
	chr19	+	3534763	1	GCTCAGCGCATCTGCCATCCCCATGT	C22
	chr5	+	70860550	1	GTTTTATTTTTACTTTATTTTTATTA	C22
	chr1	-	27427156	1	AGCTTGTGCCTTGCTCTTGGTCCCCA	C22
	chr2	+	95954209	1	TGAGCCGACCTCACGCCTTGTTGCAG	C22
	chr12	+	110764166	1	AGATCTGTTTTTTCTGTCTCACAACC	C22
	chr16	-	3080837	1	GCTCCTCTGTCCCTCTTTCCACCTCC	C22
	chr16	+	46918573	3	GCGCGACGTGTTTGTTCTTTTTCTCT	C22
	chr1	+	54678152	2	CCTCCACATAATTGTGTCTCTTGCAG	C22
	chr15	-	41044403	2	GTGTCACTGGCTCCCATTCGTTTCCC	C22
	chr14	+	57863447	2	CTTCATAACTGTTTGTTTATTTTTAA	C22
	chr13	+	113864257	1	GCCCTGAGCCGCCCGCTCTCCCTCCG	C22
	chrX	-	129206414	2	CGCCCACCTCAGGTCTTTCTTCTTGC	C22
	chr7	-	148701331	6	CACTGACGCCCCCTCCCGCCTTGCTT	C22
	chr5	+	154238173	1	CGCTCACCTCACTGGCTCGTTCGGTT	C22
	chr16	-	31508297	1	CTGCCAACCTTCTCTCTTCCCCTCCC	C22
	chr6	+	90566781	1	TATTAATATAGTTTGTGGTGTTTTAG	C22
	chr1	-	68952690	3	TACTTAGTAATATTTTTCTTTTTGTG	C22
	chr19	-	6380722	4	GACTCAGCCCTGACCCCACTCCCACA	C22
	chr15	+	64973854	1	CAGGCTGAGTGCCTGGTTATCTGTCC	C22
	chr10	-	863853	1	CCGTGACCCTGGGGTGTCATTCTGTT	C22
	chr22	-	50688610	1	GGCTCATCTGCGCCCCTGCGCCCACA	C22
	chr3	-	127295948	2	TTCCCTGACTGCCACACCACTCCCTT	C22
	chr20	+	57484985	17	ATTCACACGGCCTCCCTTCTTGTAGA	C22
	chr3	-	49880004	1	GCATCAGGTATGGGTGTATTTGCTCT	C22
	chr12	+	110782667	2	GCATCAGCATCACTGTGTTTGTTCCC	C22
	chr17	-	80019622	1	CGGGTGGAAACAGGCATTTCTCTGCC	C22
	chr2	+	234355342	1	AGCTGACCTTGTGTGTGCAGGTGGAG	C22
	chr10	+	104123432	1	GTGTTACAGATATTTCCCCCCTCTTC	C22
	chr3	-	49053332	1	GAGATGGGCCAGTGACTCAGTCTCTG	C22
	chr14	-	74976937	1	CCACCGTCTTGGACTTCTCTCCCACA	C22
	chr21	-	34903911	9	AACTTACCAAGCCTCTTTTTTTAAAA	C22
	chrX	-	53571750	1	TCAATATACGCAAGCCACCTCTACAC	C22
	chr1	+	40433982	2	TCCTCATGGCTGTCACTACTCTGCGC	C22
	chr3	-	64008223	1	CACTCACACATCCCTCTTTTTGCATG	C22
	chr19	+	36583549	3	TGCTTACTCTTCCTCTGCCTTGTGTG	C22
	chr15	+	41854721	24	GCTCACTCCTCACTCCCCTTCTCTCC	C22
	chr8	-	87489593	1	TCTTTAATCTTTTTTATTATGTTTGG	C22
	chr5	-	137506623	2	GTCTACCTACCTCTCTTTCTTCCTAT	C22
	chr2	+	74057946	2	TATTGATGCCATCTGTTTTTTCTGTC	C22
	chr7	-	151855033	1	ACATTACTCTTAAATGTGTTTTTTAA	C22
	chr16	-	1503917	1	CGCTGACTGGCCTTTCCCCTGTTCGC	C22
	chr3	+	184018045	1	GTCTGAGCCCTGTCGTCTCTTGATCA	C22
	chr1	-	38058220	2	TTTTTGGTGAGTGAAACCGGCAAGGA	C22
	chr10	+	134594329	1	CACTCACCTGTCTGTTTCCCCTTTCC	C22
	chr8	-	143693640	1	CTCTCACATGGACCCGCGCTTTCTCT	C22
	chr2	-	118732504	2	CACTCACTGCTGCTCCCTTCCATTCC	C22
	chr19	-	1119185	6	TGCTCACGGGGGCTGTGTCCATCCGC	C22
	chr19	-	2108785	4	GCCTAACACTGCCCGCTCTGTTGCAG	C22
	chr3	+	184044645	1	TTTTAATACGGATTTTCTGCATCCCC	C22
	chr15	-	55475632	1	TTAGTAACTGAAATTTTGGCTTTAAT	C22
	chr9	+	139723820	3	GTCTCACACCTGTTCCCTCCTGTCCC	C22
	chr1	-	155922047	1	TTCTCACCTCTTCCTCTTTCCCCACA	C22
	chr22	+	50875885	1	TGCCTCCTCCATGACCGGTGTCTGTC	C22
	chr10	-	50681659	2	TTTGCAAACTCCTATCCCCCACCTCC	C22
	chr17	-	70645128	2	CCTGCGGTGGTAAATGTCTCTGTTCT	C22
	chr19	-	55606198	1	ACCTGGGTAATGTTTGTGGAATGAAT	C22
	chr17	+	21202168	10	GCTCACGGAGTCTTCTTTCTCCACAG	C22
	chr17	-	27890151	1	TTCTCATTCTTCCCTCTCTTTCCCAC	C22
	chr14	-	75142674	1	ACTTTAAACCTTATTCCTTATTATAC	C22
	chr1	-	226822613	2	CAGCTCACCCTTCACCCCCATGTTCT	C22
	chr15	-	43905126	1	CAGTGCGAGCTAACCTTCCCCATCTC	C22
	chr10	-	75011799	1	TCCTAACCAGCTGCTTTTCTACAGCT	C22
	chr3	+	169491791	1	GAAAGCGTCAGGTTTTGCTGTGCTTT	C22
	chr16	-	88764071	1	CCTCGAGCCCGGTGCATCTCTCCTTC	C22
	chr4	+	17814506	2	TGTGACTATGAATAAATTTTGATTTG	C22
	chr1	+	16265148	1	TGTGGGTTGGATGTGGGCTGCTGTTT	C22
	chr1	+	11900175	1	AGGTGACTCAGGCCTTCTCTTTGCCC	C22
	chr1	+	16060264	4	CCCTCATCTGTTCTCTGCACGCCCCA	C22
	chr10	+	104128463	3	AGTGACTCTGTTTCTGGGATGGGGGG	C22
	chr12	+	56501284	10	ACTGATTGCATGTCCTTATCTACAGG	C22
	chr12	+	56365274	1	ACATCATTGAAGTCAACATGCATCTC	C22
	chr3	-	49150091	1	TCCTCACGTGGGATCTGTGTGTTCTC	C22
	chr17	+	2936658	3	CGCTCATCGCCGCCTCCTCCTTGTCT	C22
	chr1	+	32691748	5	GTGTAGCCCAGACTTTGCCTGACTCC	C22
	chr2	+	232577130	13	GTTTACCTGGCCTTTGATTCTCTCCA	C22
	chr5	+	139820537	1	GAATAGTAAGAATTAACAATTTCTCT	C22
	chr3	-	194363001	1	AGCTCAGATAATGTTTTCTCTTATTT	C22
	chr8	+	70476121	1	GTCTCACCGTCTCCGTTTTTCTCTGA	C22
	chrX	-	153199475	3	TTTCTCACTCTGTTTTCCTGTCACCA	C22
	chr2	+	118583818	1	CGTTAACTCAGATTTTCTTTCTCCAC	C22
	chr14	-	88951532	1	GTTTCAACCCTGTGTCAAACTCTCCA	C22
	chr11	+	67068433	1	GCCTCACCCATGTCCTGTGGTCGGCT	C22
	chr11	-	71820993	1	CACCCACACCCAGCCTCCTCTCCAGG	C22
	chr17	-	27946241	4	TCCTCATTCCACCCACCATATACCTT	C22
	chr3	-	130405299	2	CAGTGACTGGAAACGTCTGTGCTTTG	C22
	chr7	+	98573747	1	ATCTCAGCCTGTTGTCTTTCTGTTCA	C22
	chr1	-	151109081	1	CACCTATCCTGCATCTTTTCTGGCTC	C22
	chr8	+	95868977	1	GGTGACCCAGGCTATTCTTTTTCTTT	C22
	chr10	-	3186600	1	AAGTGAGTTCTGGATTTTTCTCTTTT	C22
	chr13	+	41897177	1	GTTAAAACTTTTTTTTTAGGAGACAA	C22
	chr14	+	24648267	2	GTCTTAGTTCTACTTCTCCCATCCCC	C22
	chr17	-	4446485	9	TCTGACCAGCTCTCGTCCTCACCACC	C22
	chr9	-	128305474	1	TGGTGATGATTTAATATTTGTCTTTT	C22
	chr16	-	15166958	1	AACTGAGATGCCAGATTTTCTCCATA	C22
	chr1	-	45470075	1	TCCCCAGCCAAGCCTTTTTACCCACT	C22
	chr8	-	41834938	1	AAAGCTGTAGGTTACTTACTAATTAT	C22
	chr1	-	39321609	1	GATTTATTTTAAAAAATATTTTGTTC	C22
	chrX	-	53562486	2	TATGTATGATTGGTGTTTTGGTTGTT	C22
	chr11	-	71809926	1	ATGTCATCTCTGTCTCCTCTCCCCAT	C22
	chr20	+	57568476	2	GCTCAGCGAAGCTCCCTCTGGCCTGT	C22
	chr2	+	175200756	1	TGCTCACGGGTGCACTTTGTTTCTTC	C22
	chr17	+	4788752	2	ACACTGACCCCTCCCTCTGTGTCTTC	C22
	chr19	-	19291596	5	GCCTCATGGATGCTGCACATGTTTTG	C22
	chr2	-	44175370	2	AACTCAGGTTTTTTCCCCCCTCCCTT	C22
	chr22	-	50663038	1	TGATTACCAGTTGTCTTTCTCAGGAA	C22
	chr1	+	26898313	3	AGACTGACCACCTCCCCTGCCCTGTT	C22
	chr19	+	42797714	1	GTGTTCGCCATCTCCCTGCCCATCTC	C22
	chr6	-	31118921	1	TCTGCTGAGCCCCCTCTTCTTTCCGC	C22
	chr2	-	27677064	1	GTCCTATACTCAGTCTCTCCTCTGTC	C22
	chr12	+	69207305	1	GGAAGTATAATAGCAGTTCTTTTCTC	C22
	chr1	+	29637941	4	AGGGACAGGCACCCTCTGCCTGCATC	C22
	chr17	+	1944749	1	ATGTTATTGTCCCTCCCTCCCCTCCC	C22
	chr10	+	5498021	1	TTCCTATTTAGCGTTTGTTTCCCATT	C22
	chrX	-	53227835	2	GCTGCCCTCATTTTTCTTCCAGGCCT	C22
	chr15	-	70968955	1	ATTTTACTGTATTTATTCTGTTTCAT	C22
	chr7	-	107577750	2	TTTTATGTAAGTAAGCTTAACTTTCT	C22
	chr10	+	11911465	1	GCTCACAGGCTCCTCCCTTGTCTTCC	C22
	chr19	+	54705009	1	GCTCACACTTCTCTCCCGCGCAGGCG	C22
	chr9	-	131585128	1	CACTGCCACGCTTCTCTTCCAGGAAG	C22
	chr1	-	46654682	1	AGCTCATCCTGCCCTTTGAATACCCT	C22
	chrX	+	47069294	5	TGTAATCCTATCCTCTGTCCTCTTCG	C22
	chr12	-	56818718	1	CGCTCCCATAGCTTTATCCATCTCTA	C22
	chr1	-	11735251	1	CCCCCTGACCTTTGTCTCCTCCCTAG	C22
	chr3	-	50385357	2	GCGTCACCCCGTCCTCTGATCCTCAC	C22
	chr9	+	35397141	6	GGTGACCCTGTGTGTGGTCTTCCTTA	C22
	chr7	+	155089939	1	CTTCTGAGTGAACTTGATGACCCCCT	C22
	chr1	-	3563385	1	GCTGATGAGTTTGCACTTGTGTGTTT	C22
	chr14	-	100801397	1	TCTCTCACGTGGCTGTCTCCCTCCGG	C22
	chr21	-	33739086	1	ACCTAAATCTCTTTTTTGCTTTTCCT	C22
	chr3	+	9796363	1	ATGCTTGCCCTCCTCCTCACTCCCCG	C22
	chr2	-	219418485	1	TTGTCATACATTTTTGATGATAATTT	C22
	chr3	+	50152837	1	CAGTGACCTGTCCTCCTTTTGTCTCC	C22
	chr2	+	32694441	1	GTTTACTGTTTTCTTTCTTGTAATAG	C22
	chr12	-	49440598	2	CACCCTGAGAAGTTCCCATCTTCTGC	C22
	chr12	-	54063151	1	AACTTTACCTTCTACCTGCCTCTTTT	C22
	chr19	-	2137838	1	TGGCTTGTGAGTGCAATTTCCTGTGC	C22
	chr3	-	48609652	1	AGTCTCATCTTTCTGTGACTGATGCC	C22
	chr1	-	115276766	1	GTAATAATGTTCTTGGTTTTTTATTT	C22
	chr11	+	65771074	1	CGCTCCTTCCTTTTCCCTGTTTTGCA	C22
	chrX	+	71363057	1	GTAAATGTCTGCTGCATTAACTCACT	C22
	chrX	-	122755471	1	TGATTATTTGTGTTAAAATCCCATGT	C22
	chr12	+	132466619	2	TTGGCACTTTTCTTATTTTGCAGGAG	C22
	chr2	-	242178251	1	CCCTAAGGAATTTAATCTTTGCTCTT	C22
	chr7	-	102208654	1	CCCTCACACTGTCTGTCCCTGGACCT	C22
	chr19	-	49298745	1	ACCTCACGCACTGCCTCCGTTGTTCC	C22
	chrX	+	41029213	1	GCTGAATATGATGATGTCTGTCTTTC	C22
	chr10	-	81917543	1	TGCTCATGCTCTTGGGTGGACTCTCT	C22
	chr20	+	55949640	3	TCTCATTGTGCATGTCAATCCTTGCA	C22
	chrX	-	44401372	1	CATTTATTTTTTGCATTTTGCTATTT	C22
	chr2	+	96078401	1	CTCACCGGGTCCTTCTGCTTTGATCC	C22
	chr2	-	219505531	1	TGAGCACTTACTATATTTTCTGCTTT	C22
	chr17	-	73947688	1	TACTTACTACTTTTTTTCTTTTTCTA	C22
	chr3	-	128341275	1	GTCACACATGGTGCCTCTCCTTCCTT	C22
	chr5	+	153835430	3	GTTTAAGGAACTTTGGTATTTTCCCC	C22
	chr7	+	143043207	1	CAGGCTGAGACTTCTTACTCTTCCTT	C22
	chr19	+	33696120	1	CTCCTGACTGTCCCCTGCTACGTCTC	C22
	chr1	-	45811690	2	AGAGCTCATGGCTGTTGTGGATACCT	C22
	chr3	+	50252796	2	TCTTCCATCTTCCCATGTGTCCCCAG	C22
	chr2	+	71376321	2	GATGAATGAATATGTTGGTGGTTATT	C22
	chr6	+	76624504	1	TGGTAATTTTCTGATATCTCATGAAT	C22
	chr1	-	38411535	11	CCTTGACTCTGAGCCGCAGGCGGTGC	C22
	chr5	+	177634072	3	GCCTGAGTTTGCCTATGCTTTTTGCA	C22
	chr3	+	12546615	1	GCTTCCATTTGTTCTGTATATATTGT	C22
	chr17	-	43012009	1	CAGCCCCGTTCCTGGGCTTCTCCTCT	C22
	chr12	+	132394295	2	TGGCAGTCAGGCTGTCCCCGTCCCCG	C22
	chr1	-	145587842	1	GTTCTCACTTTTGCTGTTTTCTTTTC	C22
	chr15	+	76161271	1	CTGGCAGATTCTTTCTCTGTTTCAGA	C22
	chr15	-	34533580	1	TACTTACTATAGTTTAAATTTGTCTC	C22
	chr2	-	219514897	1	ACTTTAGTAATATAGCATTGGGGTAA	C22
	chr16	+	1705865	2	CCTTGACGGGCACTCAGCGGAAGACA	C22
	chr17	+	80011717	2	CTGCCTGACTCTTGTCTGTGCCTGCT	C22
	chrX	+	153784352	1	CAGCTCCCCTCCACTGTCCCCTCTGC	C22
	chr1	-	235344522	4	TTCTCACGAACATTTTGATTTATTGA	C22
	chr19	-	19390219	6	GGCTCACTGGCGAGTGTGCCCTGCAG	C22
	chr20	+	3778232	2	GTTTACCTTTCTCCTTTCCCGGGTCC	C22
	chr1	-	47758927	1	GAAATACCAAGGAATTCACTTGCCTA	C22
	chr19	-	50310653	3	ATGTCAGTGCCCCCTGTTCTTTCTCC	C22
	chr2	+	27256877	3	TGATAGGTGAGGCCTTGGGGACTCAA	C22
	chr5	-	1339147	1	CCAGCATTGGCCTCTGTTTTCCTCAC	C22
	chr1	-	22206774	1	CTTGCAGCGACTCTTTTGGTCCTGTC	C22
	chr14	+	92905649	1	CACCGACCCTGCCTGTCTCCTCTCTC	C22
	chr19	+	19646122	1	GTCTGACCCCCTCTTCTCCCACCCCC	C22
	chr1	+	45806724	1	CATCCATCACCCTCCTAACCCCCAGG	C22
	chr11	+	213264	2	CACTAATGCATTCCCCACATTCCACC	C22
	chr1	+	1987898	1	ACGTCAGCACCGTCTCCTGCCCCACC	C22
	chr9	-	140437275	2	GTCCCACAGTGCCCTCTGGCTCTTGC	C22
	chr12	+	31240835	3	GCTGAGGGAAGACTGTTTTCTGTTCT	C22
	chr15	+	83501955	2	ATAGTACTAGCTCTGCTTATTCAATT	C22
	chr15	+	75647274	1	GTCTTAGCTGACCATCTTGCCTGTTC	C22
	chr5	-	32395437	1	GCTGTTTTTTAAATGTCTTATTTATA	C22
	chr21	+	38572508	1	TTACTATTCAGGTGTGTTTGTTTCCA	C22
	chr12	+	113623966	1	GACTCAGATTTCACTTCCACCGTTTT	C22
	chr22	+	42059601	3	AGTCACTCTCTCCTGACCTTTCCCCC	C22
	chr12	+	96254880	1	GATTCGGTAGAAGAGAGTTGGTGGTG	C22
	chr7	-	1529064	4	TGGCCAGCCCCACACCCTCCGGTTCC	C22
	chr4	-	666347	1	GCCTGAGTGGTAACATGTGCTTTTCT	C22
	chr16	+	57490816	1	GAGACACACTGTTTTCTTTTCCCTCT	C22
	chr14	+	52188643	1	TAACTATCTTTTCCTTCTTCTGTGTC	C22
	chr1	+	38173967	1	TCTACAATGACCTCTCTCCTTTTCTT	C22
	chr17	-	48465511	1	TACTTTCCTCCTTTTCCTTTGCAGGT	C22
	chr11	+	71940940	1	CCCTGACCCCGCCCTGCCCTTGTTCC	C22
	chr17	+	45757363	1	GACCAATACCTTCTCTCTCTTTTATA	C22
	chr19	+	11468312	8	GACTCCCACTCCCTCCCCACCTCTGC	C22
	chr2	-	37085194	2	TCTCCTGATTTTGCATTTTTACTGTT	C22
	chr1	-	27215636	2	CTCTCACCCTGTCTATTCCCTCCCAG	C22
	chr19	+	6374800	1	CAGTCACAGCCTGTTTCTTCCTGCAG	C22
	chr3	+	14756776	1	TACTCACTTCTGTATCTCTCCTAGTT	C22
	chr14	+	20923664	1	GACCTGGTGCGGGGACGCTCTTGGGA	C22
	chr6	-	88224764	2	GTACTATCGTGATTTCTCTCTTCCTG	C22
	chr1	+	16058815	1	GCCCCAGCCTGCCTCTCCCCTGCCCC	C22
	chr12	-	6705327	2	CTCTGAGGGTTTTCTCTCCTGGACTT	C22
	chr2	-	98412889	1	GTCTTATTCCTGATTTTTTATCCTTT	C22
	chr2	+	118574991	2	TTGTCACAGTATATGTTCTGTTTATT	C22
	chr9	-	127733771	1	TTTACTGTCACTTTTCTCCTCTTTGC	C22
	chr22	+	20079371	2	GCTGAGATGGTTCTTTTTGTCACAGA	C22
	chr17	+	60743705	1	CCCAGGGTGAGATACTGCCCCCTCCC	C22
	chr6	-	35855502	2	CATAATGTTTTTTTTTCCTACTATGG	C22
	chr6	-	35837031	1	AGGCGTTGCTGTGCTCTTTTTGTCTC	C22
	chrX	-	153221887	1	CTTGGCCCAACTCTTGCCTCCTTTCC	C22
	chr8	-	102214725	1	TTGTTACTTGTAACAATTTTTTGTTT	C22
	chr17	-	40061929	5	CACTGACTTCTGTCTCCTTGGCAGCG	C22
	chr16	-	66967978	1	TCCTTCACTTCCCACATCTGATTCGC	C22
	chr6	-	121562749	6	TAGTTAGCATGCCATGTTTTGTTGCT	C22
	chr4	+	44690004	1	TTTGCATATAATAATTTTATTTAGAT	C22
	chr6	+	76419202	1	ATAGACATGGCCTTTTTTATTATGTA	C22
	chr18	-	29432654	1	GAAACATCTTTGAAATTTCCCTTTTT	C22
	chr1	-	223981166	1	TCCTAAATTTTCCACCCATTTTCTTT	C22
	chr17	+	38146320	4	GTTGACCAACTCTCCTCTCCTCCACT	C22
	chr15	-	91527392	1	AACTTATGGACTGTTTTCCCTCTTGT	C22
	chr12	-	49435342	1	GACTGCCCTATGCCTGGTCTCCCCCT	C22
	chr3	-	194150531	1	TATTCATATGCCGACATTTGATTTCT	C22
	chr12	-	56646890	17	GACTGAGTCCCTCAACTTCTCTCTAG	C22
	chr3	+	48505115	1	AGTGTCACGTCTCTCTGGGTCCCTGT	C22
	chr5	-	140957160	1	TTTTCCACTGACTTTAATGAAGTCTT	C22
	chr8	-	82598230	1	GAATAATTGCCCCTTTTTATGTCCCC	C22
	chr19	+	12856174	4	TCTCATCCCTTTGGCCCCCAGGAGAT	C22
	chr3	-	47462288	1	GACTCAGGCCCTGACCACTGTGCCCC	C22
	chr10	-	103588033	1	AGCTCCCTCCTGCCTCCTTCCCAGGA	C22
	chr6	-	32155198	2	GTTTCTACCTGACCCTCCTTTCTGCC	C22
	chr19	+	10897216	1	TTTCTGATCTCTGACCTCTCTCCTGC	C22
	chr2	+	75099401	1	TGCTCACCACCCTGTGTCATGTATCC	C22
	chr3	-	129152112	1	TAATCATTCAGTTACTTTTACTTCCC	C22
	chr9	-	139837413	1	ACTACAGCCGCCCCTGCCGAACAGAT	C22
	chr12	-	14943860	1	TGCTGCATTAACATAGATAAGTAGAA	C22
	chr7	+	135330885	2	TATGACTCTGTTTTTTTATCTCTAGA	C22
	chr20	-	62222139	1	TCCCCTGCATGCCGCCATCCATGCCC	C22
	chr20	+	62293876	144	TCGACCCACGGTGCTCTCTCCCACCA	C22
	chr3	+	50154485	1	CCAGCAGTGTTTTTTCTCCCATGTAG	C22
	chr7	-	100282544	15	AGCTGAGCCTTTCTTCTTTTTCTGGG	C22
	chr18	-	52896334	1	ATTAGAAAATGTTGCATCCCTTTTGT	C22
	chr11	+	134147196	1	TTGTCACTGTTGTCCTTTCTCCTTTC	C22
	chr14	+	23939223	1	ACTTTTCTTTACGCCTCCTCTCCCTT	C22
	chr19	+	2272951	1	GTTCTGACGGCTTCTCCCCCGCAGCC	C22
	chr11	+	57505723	1	CCACAAGTGTGTATTATTTGGGGGCT	C22
	chr17	+	7949960	2	CCCTAGCTCTGCCATTTTCCTGCCAT	C22
	chr1	-	35654983	1	TGTTAGGGAGAGAGAAACCCCTCCTC	C22
	chr1	+	154247609	2	CTTCTTCATCTCTCTGCTCTTCCAGA	C22
	chr6	+	34940327	1	TGTCATCACTTTTTCTTTTCCTCTCC	C22
	chr19	+	35769823	1	CCTAAGGCTCCTGGTCCCCTCGCCCC	C22
	chr19	+	16339536	1	AGCTCACCTTGGCCTCCATAACCCCG	C22
	chr6	+	18161485	1	ATTTCAGTAGTGAACCTTCATCCTTA	C22
	chr11	-	57193167	1	GATGCATGGGAGACCTTTTTTCTACT	C22
	chr1	+	223959850	1	CACTCACTTGTGACACCCTCTTTTTC	C22
	chr11	+	119044160	1	CCCTGACACATTTCCCTTATCTTCCC	C22
	chr17	-	80350440	2	GCTCTATGGCCACCTCTCTCTCTTCT	C22
	chr14	-	20757929	1	AGTGAACCTTTGTCTGTCTGTCTTTT	C22
	chr11	-	794533	1	GGCTCACCCTGTCCCCTTGGCCACAG	C22
	chr10	+	70517027	1	TAATTACATTCTTAACTTTGTATGTC	C22
	chr14	-	68244230	1	TCCAAGGTAAGGAGGAAAAGGAGGTG	C22
	chrX	-	40539404	1	CTCTCACTGTGTTTGTTCCTTATAGG	C22
	chr13	+	28008245	1	ATTCATGACAGACAATGCACCAATTT	C22
	chr10	-	133784504	3	TACACTGATCTGCCTTTAACATTGAC	C22
	chr10	+	103908906	1	ACTCCAGCCCCTGCCTCACTCTCCTC	C22
	chrX	-	13752326	1	GCTGTATCCTTGCTCTCTATTTTGTC	C22
	chr19	+	55858271	1	TGCACTGACTTCACCTCTCCTTTGTT	C22
	chr11	+	67202436	26	TCTTATTCTGCCTTGGTTTCCCCTGC	C22
	chr5	-	6602637	1	CTGGCAAATGTGTGTCTGTTTCTTTT	C22
	chr7	-	92247551	1	AGCTAATGCTTATGTCCATGTGTGGT	C22
	chr17	-	80021418	8	TGCCAGCCAGGCCATGCTTGCTCCTT	C22
	chr10	+	95279413	2	TGTAATGGTCTTGTTCTGGGCCTTTT	C22
	chr12	+	56511244	1	ATTCCATTCCTGTGTCTGCTTTTCAG	C22
	chr14	+	102477053	3	TGCTCACAGCCCAGCCCTCTCCCCGT	C22
	chr1	-	109954828	2	GTTGTACCATGCTTTGCTCTTCTTCT	C22
	chr17	+	12852939	2	AGTTCACAACCAATATTTCATTCATG	C22
	chr1	-	153912761	2	CCTCGCCACTCTTTCCCCTTATGCTT	C22
	chr12	+	7303115	1	CCTGCCCTGAGGTGCTTCCTCATCTC	C22
	chr5	-	132100141	1	ACACCCACTTCTTCCCCTCCTGTCCT	C22
	chr1	+	220311235	1	TGTTTATATATTTTTTTCTCAATGAA	C22
	chr10	-	71880387	1	GTTTCATATGTCCCTGTTTCACATGT	C22
	chr8	+	17793703	1	TTGTAGTATGATTATCCTAATTTGGA	C22
	chr14	-	23528718	1	GACTGAGCTGCCTATTCTCTGCCTTT	C22
	chr7	+	143002002	1	TCTCAGACTTGGGCCTATTGGTTCTG	C22
	chr17	-	725759	1	TGGATGGTGAGTGGCTGGGAGGTGGA	C22
	chr7	+	73106899	2	TGTAAGACAGTGATGTTCCTGTTTCT	C22
	chr20	+	3782342	1	TGTGACCCTGTCCTTGCTAATCTGGC	C22
	chr14	-	74531644	2	ATATGACACGGATTTGTTCTGTTTTA	C22
	chr19	+	16301306	3	ACTCACCTCCATGTCTCTTCTCTCTC	C22
	chr1	+	155110015	2	AAGTAAGGGTACTCTCTCCCCTGCAG	C22
	chr12	+	31255837	1	GACGTCCACCTGCTGGGCTCTTGTCT	C22
	chr15	+	42046611	3	TATTTACTTTTATAATGATGTATTTC	C22
	chr19	+	10799834	26	TCTAATCCACCACTCTCTCTCCTAGG	C22
	chr8	+	25266281	6	CCTCACCGTGAAAATGTTTTGCTTTT	C22
	chr8	-	144900277	1	GGTTGACCGGTCTTTCCATCTCACCG	C22
	chr9	-	33935067	2	GGTTTATAGTAGTTTTCTTTCTTTAT	C22
	chr16	+	1815938	4	AGGCTGACGGGCCGTCCCTCTCCCCA	C22
	chr6	-	159188132	1	ACTAGACCAATGCTGCTTAATGTTAC	C22
	chr22	+	30824427	1	GCTCACCACCCTTCCACTCCCTACAG	C22
	chr6	+	170179248	2	CCTCACATTTTAATTTACTTTTATCT	C22
	chr11	-	45935513	2	GGCCCTGACCATGTCCTCCCTGCCTC	C22
	chr11	-	62571067	1	TGGTCATTTTATTCTCTGCTTACCCA	C22
	chr1	-	19473520	1	GGCTGACCCTCTGTGCTCCTGTTGTT	C22
	chr1	+	109148822	2	CCTTATAGTATTTTCTGTCTTTGGCA	C22
	chr12	+	49717359	2	TCTGCCTGCCTTCTTCCCCGTCTCAA	C22
	chr17	+	37358546	7	ACTGACCAGGTGCATTATGCTTTCCC	C22
	chr10	+	126517937	2	GAGGCATCTTTTTTCTGTTTGTCTTC	C22
	chr22	+	42204849	1	AGTCTCACTCTCTTTCTTTGGGTTAT	C22
	chr1	+	75229558	1	ATAGTAGTACTTATTTCTTCACAGGT	C22
	chr2	+	85852642	1	TTAGCATTTTCTTTTGCTTTGCAGTA	C22
	chr15	-	75891052	1	AAGTCATTTGATCCTCAATTTCCCCT	C22
	chr3	+	197678005	5	TTTCATGTTGTGTATCTTTTGTGTCT	C22
	chr6	+	76380247	1	AGTGAACATTTTCTTTTCCTTTTTAG	C22
	chr16	+	67262670	1	TATGCTGTCTTTCCAGCTTTATTTCT	C22
	chr19	+	4430515	2	TATCTGATGAACTCTTTTTTTTTTCT	C22
	chr19	+	11561437	3	TTCTAATCTGGTCTTTCTCTTGCCCC	C22
	chr4	-	159636856	1	TCTACAATTTAGGGTTATTTTTACAG	C22
	chr2	+	216992221	1	TCCTAACTTTCCTTGTTTTCCCTTTG	C22
	chr10	-	120445709	3	TCTTCATACTTTTTCCTATTCTGATG	C22
	chr22	+	30417995	2	TGTTCAGCTGTGTTTGTTTGCCAACA	C22
	chr3	-	132415707	1	TAATTCCAGGGTGGTTTTTGTATTTC	C22
	chr12	-	56704402	2	TATTCCTTTAAATTGTTTGCCATTTG	C22
	chr4	-	48523268	1	GACTCATAAATGAATTCCTTATTTTA	C22
	chr2	+	207436430	3	TACTCACGTGAAGTGTTTTCTCTAGG	C22
	chr7	+	100469136	13	GCTCCCAGATCTTCCTGCCTTCCTTC	C22
	chr9	-	127660951	1	GACTTCTTTTATATGTGTTCTTCTGA	C22
	chr14	+	100375656	1	GAGGCATCCGAGTCCCTGTTTTTCCT	C22
	chr2	-	43793985	1	TACTTACTGTAATTTTTTTTTTTTTT	C22
	chr11	-	67765941	1	GTCCCAACTGCCCTTGTTTCTGCAGC	C22
	chr1	+	866392	5	CAACATGGACCTTCTGCTTCCCTTCC	C22
	chr11	+	65061986	1	ATACAAATGTTTGTTTCAATCCGTTC	C22
	chr1	-	225685556	1	TTACTTTATCATTATATTTATTTTCA	C22
	chr7	+	38256609	1	GCTGGATTATGTGTCTTGCAGTTGAC	C22
	chr11	-	47813571	2	TTTTCACAGTTAAATTGCTTGTTTTG	C22
	chr1	+	109238628	1	TAATTATTTTACTACTTTTTCTTAAC	C22
	chr17	-	79532651	1	AACCTTCCTTTTGGCTTCTTGTAGGA	C22
	chr4	-	74008149	2	AAACTAACTTATTTTTCTTCACTTTT	C22
	chr22	+	20077166	3	ATTATAGGATGTTCTTGTCTTCCTGT	C22
	chr2	-	39082423	1	ACTTCATTTTAGGACTTATTTGTTTT	C22
	chr15	-	91517992	1	GTTGAAGTAATTAACATGTCCTTGTT	C22
	chrX	+	114845356	1	GAGAGGTAGATTATTATTATTTGGTA	C22
	chr12	-	65139521	1	TCCCTACTTGTTTTGCTTTTCAGTAC	C22
	chr17	+	1943774	1	ACCCCCACCCTGCCTCCCTCTCCCAA	C22
	chr17	+	27075918	2	TACTGATAACTCTCCTCCCTTCCCCC	C22
	chr14	-	51190420	1	GAAATGGAGTCAAGATGTTTCTGGTT	C22
	chr15	+	52161396	4	GCTGATTCATTCTCTCTGGCAGAATG	C22
	chr9	+	106889534	1	ACCTCACCACATATTTTCTTTAATTT	C22
	chr4	-	89669033	2	ATCTCATATATCTTTACCCCCAAATC	C22
	chr12	-	57132332	1	ACAAAATTCTCTTGTTCTGTTACTTG	C22
	chr19	+	46890597	1	CCCTCACAGCGGCATCCCCCATCTCC	C22
	chr11	-	67259790	9	CCCTCATCGCTGCCTACCTCTGCCCA	C22
	chr11	+	63964723	1	CACTCACTTCTAAACCTCATCTAGGC	C22
	chr17	+	42229972	1	TATTCATACAGGCTCCCCCTCTGCTC	C22
	chr10	+	128822920	1	TCTTACGTGAGCTCTTTATGTCTTCT	C22
	chr18	+	19359417	2	CCTTTATTCAATTGCCTCTGAAATTA	C22
	chr2	-	74708212	2	CCCAGATCCTGCGCCTGTCGCCCTAG	C22
	chr17	+	57746112	1	TGCTTAATTGTAATTACTTGTTTCTT	C22
	chr15	+	64429745	1	TGCTTAATGTCCCCACTTCTTTGCAG	C22
	chr17	-	79865759	1	GGATGAGACCCCACTCCCACTGTGTC	C22
	chr7	+	135291472	1	TGTAATTTTGTTTTGTGATTTCTGCA	C22
	chr16	-	2050508	1	GACCTGACCTGGGGGCCTTGTGTTCT	C22
	chr12	-	125453532	1	GTCACTGAGCCTGTCCTTTTGCAGAG	C22
	chr7	-	100175552	1	CATCTCTGCCTCTGCCTTTACAGTCA	C22
	chr2	-	242173400	1	GCCTCATTCTTGCTCCTTTCATTTGT	C22
	chr7	-	75070502	1	ACTGTTGTGAGTGTATAAATTATACT	C22
	chr10	-	24880963	4	TATTTCCCAGTATCATCCTTTCTTTC	C22
	chr1	+	236920760	2	GAACTGATCTTTCCCCTTTTCCCTCA	C22
	chr4	-	69188656	1	TTTTATAAATTGCTACTTTCCTATTC	C22
	chr16	-	4816099	1	TTCAGATGGTTTTATCGTCTCTCCAC	C22
	chr11	+	71941819	1	CCCTGAGTGGCTGCTGTTCCCCCAGA	C22
	chr5	-	175786957	1	CTCTGACGGGCTGTTCCAATGCTGGC	C22
	chr16	+	1557284	5	ACTGACTGTCCCTCTGCTGGTGTCCA	C22
	chr1	-	36821068	1	AGTTCACAGCCAAGCCCTGCGCTACC	C22
	chr17	-	79244856	1	TTCCCCACTCATCCCTTCCTGTCACT	C22
	chr9	+	139975123	2	TGACTAGCCCTTTCCCCACCAGGAAC	C22
	chr21	+	45223370	6	GCTCATGGGGTCTTGCTGTTTTGTCA	C22
	chr21	-	33074751	1	GTAAGAGTATAATCGGTTATTTATGC	C22
	chr17	-	56083357	2	TACTAAGAAAAAAAAAATCACTTTTT	C22
	chr17	-	80048962	2	TCGTGACGTGCTCTCTGGGACAGGGA	C22
	chr19	-	51850334	2	ACTCTCCTCCTACACTGTCCCTCCCC	C22
	chr10	+	121431740	1	GGTCATGCCCTCTACCCTGTGTCTCT	C22
	chr2	-	86254670	1	CCCTGACACATGTTTTTGTGTCTCTG	C22
	chr5	-	175774836	1	AAATCATTTGCACTCTGGTTCACTTT	C22
	chr17	+	28783247	1	TCCACTGACTTCTAAATTTTTCTTTC	C22
	chr2	-	197640864	3	TTGTTAGGCTCATCATCATGTGCTTA	C22
	chr3	+	10116174	2	TAGAAGATTTATATATTCTCTTTGTT	C22
	chr14	-	20783807	1	TCCTTAACTTTTTCCCTTTATGATTT	C22
	chr2	+	228195313	1	AGTCAGCCCTGTCTTTAAATTTTTCT	C22
	chr13	+	27830298	1	ACTTAAAAGAATTTCTGCTCTGTCCA	C22
	chr1	-	154919306	2	TTGTGACTTCCTTTGTCCCAAACCAT	C22
	chr2	-	27425784	1	AACTCACACCTTCTTGTTTCCTCTCC	C22
	chr12	-	123806306	1	TGGGCTGACTCTCTTGTTTGTGGCGG	C22
	chr11	+	65402662	1	CACTGACCCCTGTTCCCGTCTTCTCT	C22
	chr1	-	45472968	1	TTCCTATGACTCCTTTCCTCCTTGCC	C22
	chr5	-	95231416	1	CTCTGATTTTGTTTTTTTTCTTCATA	C22
	chr19	+	34887467	1	GGTGACCACAGTGCCCTTCACAGGCA	C22
	chr2	+	63272506	1	AAATAATTTTGTTTCCTGTTTGTCCT	C22
	chr19	-	19015694	2	TCGGCCACTCAGCCCCTCTGTCATCT	C22
	chr3	-	121526323	2	TCTTTACTTTAATCTTTCTTTTTTTT	C22
	chrX	-	53644436	1	CTCTCAGTTTTCCATATTTTCTCATC	C22
	chr1	-	154523502	2	GCCTGATCTGGTGGCTTCCTCTCCCC	C22
	chr20	+	61909443	1	GCCTTACCAGCCTTCGATTCTCGGTT	C22
	chr5	-	79470895	1	GCCTCATTGTGTTCTTCATGGTCTTT	C22
	chr10	+	92635289	1	TCTGCAGTAACTATTTATCGTTTGTT	C22
	chr20	+	31383194	1	GCTGCAGTCTAATTACCTTTCACAGA	C22
	chr16	-	58149378	2	TGCTTCTTCTCTGTATTTCACAGGTA	C22
	chr6	+	44198062	2	TGCTCATGCCCGCCCTGTTTCCCCAG	C22
	chr11	+	68822622	3	TTTCATGTTTCTGTCCCCTTTCCAGG	C22
	chr1	-	161012489	23	AACTCACAGACTTTTCCTTTGTTCTT	C22
	chr11	-	62364320	2	TCCTCAGTTGCTCTCCATCTTCCCCA	C22
	chr19	+	44732567	1	TTGTAAGATTGAGGTTACATGTGTTT	C22
	chr5	+	76332355	1	TCTTATTTGGCATGACTATATCTTTT	C22
	chr16	+	88773504	2	ATGTGATCTGTGTTTCTCTCTTCTCC	C22
	chr17	+	78899123	6	GACTGACTGGTGTTTCTTTTTCCTTC	C22
	chr5	+	74869521	1	CATTTAGGTTTGTGTATTTTTTTCCA	C22
	chr19	-	36297812	1	GCACAGGTAACCCCTCCTGCTGGGAT	C22
	chr6	-	139265784	1	GAGTCAGCATGTTTACCCATTCTCCT	C22
	chr12	+	122242996	16	TCTCATCCCGGCCCCCCAATTTCTCC	C22
	chr13	+	48919187	1	CTGATTTACTTTTTTCTATTCTTTCC	C22
	chr3	+	52018042	1	AGTTAGCCATTCACTTTGCCCCCAGC	C22
	chr17	+	38153738	5	GCCTCACTTGCCTCTCTCCCCAGGAA	C22
	chr13	-	21358081	1	TACTTGTGTATACTTTATCTCTTCAA	C22
	chr14	-	51372294	4	GCTGTATATGCATATGTTGTTTACAG	C22
	chr3	-	133557130	2	TGAGCTGATTTCCCCCCTTCCCCTCA	C22
	chr8	+	73937032	1	TGTTAATATATTTCTTCTGTTTTCTT	C22
	chr1	+	155701712	1	AGTTCAGCCTTTTCTCTTTTCTTTCA	C22
	chr17	+	41141338	4	GCTCATTGCTTGTGATCTTGGTAGGT	C22
	chr9	-	131484122	7	CACTGAGCCTCCACTCTCCTCCATGC	C22
	chr11	-	118626241	1	ATTGAAAAAATGAAAATTATCTTTTT	C22
	chr7	-	5569318	1	GGCTCACAGCGCGCCCGGCTATTCTC	C22
	chr12	-	96692785	2	TGATGCGTCCTTTAAAAATATATTTT	C22
	chr10	-	99203091	1	ATTTCAGTTTTTTGTTGTTCCCTCTG	C22
	chr5	-	176395780	1	GTGTTACCTAGACCTCCTTCTCTGAT	C22
	chr2	+	74320629	2	TGTGAGCACCTCTCCTTGGCTGTCTA	C22
	chr6	-	110428432	4	GTCTTACTAATGTGTGTTTTAATTGA	C22
	chr1	+	62907839	1	TAAACACTTAAGACAATCTCACTTTT	C22
	chr8	+	104454999	2	GCTTATATTTTGTATATTTTATTTCT	C22
	chr21	+	35093446	1	TTCTCACTGAATAATTTGTTTGTCTT	C22
	chr1	+	182849610	5	GCTCACAAAGAACTATCTCCCCACAG	C22
	chr1	-	21050247	2	TTCTGACTCCTGGATGGTCTCCACAG	C22
	chr17	+	41598098	2	TTGTAGTCTTTTTTTGTCCCTCTAGA	C22
	chr17	+	76201995	2	TGCTCAGGCCCCTCTTCCCATGTCTC	C22
	chr20	+	33029986	1	ATTTTACCAGCCTTTTAATTTTGTAT	C22
	chr11	+	71712804	3	CCTGATCCTTGTCTGCCTTCACTTCC	C22
	chr14	-	50576470	5	TTTGTGGTAAATCAATCTTTTAAGTT	C22
	chr20	+	62365972	1	GGCCACTGCCCTCTGTCCATCTCTTG	C22
	chr17	-	73279695	2	CGGTGACTTCTTCACTTACTCTTGCA	C22
	chr17	-	3953190	1	ATTATAAAACTTCTAACCATTCTCTG	C22
	chr10	-	101980457	4	ACTTTAAAGTATATTTTAAACTTTAT	C22
	chr6	+	13584266	1	TTTGCTGATTGTTTCTACACTATTTG	C22
	chr11	+	65631934	2	AGCCTGACCCTCCCTGTCCACTCTGT	C22
	chr16	-	2312449	2	GCGTGACCCTTCTTTCCCTCTAGGAT	C22
	chr6	+	144872069	1	TATTAACCTATCCGAATAATCATTTC	C22
	chr17	+	33331263	2	TCTGACCCCACCCTGACCCCTCTGCA	C22
	chr9	+	137019568	1	GTCACCTGTCCGTTTTTATTGCAGAT	C22
	chr5	+	139928793	1	AACCTGTCTTCCTGCCTTTTCTCTCT	C22
	chr4	-	74012619	2	TATTAAGTCTATGTATTATTTGTTGA	C22
	chr12	-	43770488	1	ATAATATAGTTTGCCTTCAAATTTTA	C22
	chr3	+	51708254	2	GGCTACCAGCCTCCTCTCCCTTCTTT	C22
	chr6	+	160510917	1	CTTCCATGTCACTGTGATCTTTTCTG	C22
	chr19	+	45396070	3	ATCGTCACAGCTCTCGCTTTCCTTCC	C22
	chr1	+	117503820	2	ATGTTACTCTAATTATTTTCCTATCC	C22
	chr15	+	64419340	1	GATTTATGGTTATTTTGCTTTTTAAA	C22
	chr6	-	36492279	2	ATTTCAGTTCCTTCCCGTCTCCTCCC	C22
	chr16	-	4776882	1	GTGTGCTCGTGTAATCACTTCTGATT	C22
	chr22	-	19213177	1	TGTGGACAGACTCTTCCTTGTTCCCA	C22
	chr19	+	34884613	2	GTTGACTCTGCTTTTGTGTCACAGGT	C22
	chr19	-	3981000	1	GTCTCATGCACCGCTCTCTGCCCCCG	C22
	chr12	-	120565809	34	TCTGACTATGTTTCCTCCTGCTCATC	C22
	chr3	-	137781861	1	CTCCTCCCTTATCAAAATGCATTTTC	C22
	chr22	-	51064727	5	GGCTCATGAGCGCCTCCTGTGTCCCA	C22
	chr7	-	104766371	1	TGTACTGATTAAACTGTCGTGTGTTT	C22
	chr19	-	7686209	2	ACTCTCACATGTGACTCTCCCTCTGG	C22
	chr15	+	91420097	2	GTCTCATAAGTGATGGGGTGGGTGTC	C22
	chr20	+	39750626	1	TTGAGGACTTTGCTATTCTTCTAGGG	C22
	chr12	+	124228729	4	ATCTCTTTCCCTTTTTTCTGCAGCTC	C22
	chr22	-	30736393	1	TTCTTACTGAAACATCTGTTTCCTTT	C22
	chr16	-	1470639	1	GGGCGGAGCGCTTACTGCTCTCTCTC	C22
	chr15	+	42974269	2	GATGCTGAAATTCTCTCTGGGTGTTT	C22
	chrX	+	153008654	2	CTCTCCTCTCGGCCCGGACCCCCAGG	C22
	chr17	+	78211297	3	CACTCACCATCCCTCTCTCCTCTCTC	C22
	chr9	+	4849424	1	TGTACAATTATTAATTTGTGTTTACA	C22
	chr8	+	27401237	2	GCTGGCCACTTCTGTTTCCTGTTCTC	C22
	chr17	+	4908127	3	CACCGACCCTGCTCCTCTGTCACCCA	C22
	chr17	-	40066539	1	TTCTGTAGGTTGGCAAGGCCACAGGC	C22
	chr4	-	2074786	4	AGACCAGCAGGGCCTCCTCTCTCTTC	C22
	chr15	-	75653762	6	CCCTGACTCTGGCCTCTCTGCCCTGC	C22
	chr16	-	1989167	3	TACTTTCCGCCCCCTCTCCTCTCTTT	C22
	chr3	-	49159046	4	CGCTAACCTAACCCTCTACATCTGCA	C22
	chr14	+	39645708	1	TTTTATGTTGAACATTTTAAATTTCA	C22
	chr1	+	182848296	1	AGCTCTGTATCCCTGATTACCTTGCT	C22
	chr8	+	37691179	1	AGATGATCCTCTCTCTTCCCCCAATC	C22
	chr18	-	43531225	1	GACTCATTTAATATCTTTCATTTACA	C22
	chr12	+	109940803	2	GCTCACATGTCTTCTTTTCTCCATGC	C22
	chr11	+	76169205	1	GTAGCAGCGCTTTCTTTTTTGTTTAG	C22
	chr10	-	74096479	1	CACCCACTTTGAACCTGGTATTTCTG	C22
	chr1	-	156287063	3	CAGCTTGACATCTCTACTCTTGGATT	C22
	chr1	-	223972036	1	GCTTTATCTTACTGTCATGATTTTAG	C22
	chr12	+	56512841	2	TCTTCCACCCAAGTCTCTGTTTTTTT	C22
	chr7	-	32528689	1	TCAACAACAAGCATTTTGAATTTGAG	C22
	chr9	-	124110451	1	GATTTAGCTTGCCTTCTCTCTTCCTA	C22
	chrX	-	53239787	1	GATTTACTGTGTGTGTCCCTTTTCCA	C22
	chr19	+	36257639	1	TGCCTCACCCTCTCCTCTCTACCTCC	C22
	chr15	+	66736889	1	AAATTTGTGATGATGATAAATGAAGT	C22
	chr22	-	42988131	1	GTGCTGAGAAATCCTTCCCCAATCCC	C22
	chr17	-	40345149	2	CTCTACCCCAGGCCTATTCTCGGTTC	C22
	chr16	+	1837656	2	CCGCCCCGTCTGCCCCGTCTTTGCAG	C22
	chr2	+	32735559	2	TATTTAGCAAACTTTTTCTTTGGATT	C22
	chr12	+	57574429	1	GTCTCATCCCCTCCTGCTGCCCCAGG	C22
	chr1	+	10355122	2	AATTGATCATCTGTAATCTTTTTCAG	C22
	chr1	+	35881034	1	GCTCAGTACTGTTTCTTGTACCCCTT	C22
	chr9	-	114146664	1	CTTAGAATGAATGAGAAAGTGAGTGC	C22
	chr10	-	103340196	2	CCCTCACCTGTCACCGCTCTCTTTCC	C22
	chr19	-	14079511	1	GGCCCACCTGCCCATTCTACTCCAGG	C22
	chr16	-	84100264	6	TATGGAGTGTCTTCATTCCCTGTTCC	C22
	chr2	+	69409603	1	ATTTCATTGTATTTTGTTTATTTTAG	C22
	chr7	+	150768113	2	CCTCAGCCCTCTTCTTTGTGCTCTCC	C22
	chr16	-	787351	1	CTGTGCACCGGGTTCTTCTCCCTTGT	C22
	chr1	+	39757558	4	TGTCATATATATATTTTTTCTTTTTC	C22
	chr1	+	151665873	4	AGTTAGTGAGTGTCACCACCTTTTTT	C22
	chr19	+	11558232	8	CACCGACCGCACTGCTCACCCGCCAG	C22
	chr1	+	41303317	1	CTCTGATGGTTCCCTTACCCTTAGGG	C22
	chr3	-	139077676	1	ATTTCATCATTGCTTTATTCTCTGAT	C22
	chr14	-	103432744	3	GATAGAACATCTGTTCCCTCCTCCAG	C22
	chr10	+	102738259	1	CTCTCATGCCTGGAATATCCCCACGC	C22
	chr12	-	7074907	4	CCCTAATAATGTCATTATCTATCTTT	C22
	chr4	+	3205704	2	GAAACATTGTCAATGCATCTGTTGCT	C22
	chr3	+	9483786	1	GAATTACAGGAATTTTAATTGTATCC	C22
	chr17	+	73809797	1	GATCTCACCTTCTCCTTTCTCCATCT	C22
	chr1	+	145684551	1	GTCTGCCACTTCGTCTTTTTCTTTCT	C22
	chr15	+	90768870	4	TTCTCATCCCCGTGTCTGGCTGTGCA	C22
	chrX	+	70342025	2	AGTTGGACTTAGCTGTTTCTATCTGG	C22
	chr14	-	78198972	1	CTGTGACTGGGTTTTCTGTCTGCTTT	C22
	chr12	-	108919407	1	TTTTCTCTGTCTTCCTTCTTCCTATA	C22
	chr13	+	99091334	7	TCTCACCTCCACACACTTCTGATTCC	C22
	chr6	-	30520993	1	GCCTAAGCCCGTGTGCCCATCCTTTT	C22
	chr11	+	67047287	1	TCACCAACTTCCAGCTTCCTCCCTTA	C22
	chr10	+	43316356	2	CTATATTTCTTTTTTTCCTTTTCCTT	C22
	chr13	+	99098893	1	AAAGCCACTTTGCTTTGTTTCCCCTT	C22
	chr6	-	37612489	1	AGAGGGGCGAGGCTGGGCCTCAGGGA	C22
	chr22	+	41613002	1	AGCGCTGTGAGAGGGGCTGCTGGGGG	C22
	chr17	+	78350648	2	CACTTATCTAGAGCTGTCTCTGTCTT	C22
	chr2	-	74755636	1	ATCCTACTTTCTCCTTCCTCTTCTAG	C22
	chr14	+	102515744	2	GAGCTGACACCCTGGGCTCTGTGTGC	C22
	chr11	+	63519955	1	GTATGACTGTTATTTCTTCTTCTGGA	C22
	chr13	+	100193791	1	TACTCATGATGTGCTTATTTCTACAG	C22
	chr16	-	364410	1	CAGCGTGTAAGTCCCACCCTGCTGCA	C22
	chr2	-	209110170	1	TCTTTATACCTTTTTCCCCTCTACAC	C22
	chr6	+	31591483	7	TTTCGACCCTCTCTCCGTCTTGTTCT	C22
	chr12	+	52407890	1	TTGTGACAGTGGGGTGGGGACTGTCT	C22
	chr17	+	60755841	1	CTTAGACAGCTGGACTCTGCCCCTGC	C22
	chr2	-	27601950	2	TATGCTGATGTCTCTTCTTATGTCTA	C22
	chr19	+	1418157	7	CTAATGCTCTGGCCCTGTGTGTTTGT	C22
	chr15	+	42110690	2	GCTTATAGACCGTATTCTTTGTTCTT	C22
	chr19	+	34984369	2	CGCGCTGACCCCTCAGTGTGCCCCGC	C22
	chr17	-	40061077	2	CTATGTAACTGTTTTTGATTCTCTCT	C22
	chr4	+	89589002	1	TCTCAAGTATGTTTGAATTTCTCATT	C22
	chr6	-	52147684	5	TCTAATTTTTCTTTCTCTTGCTTATG	C22
	chr16	+	50328520	7	CTCTGACACTCCCTCCCACCCTGCCC	C22
	chr1	+	151497110	1	TTCTAATATGGTCACCCCTGTACTTC	C22
	chr19	-	16643578	10	TCGTCATTGGCTCGGTTGTTGCAGGC	C22
	chr15	+	75182848	1	AGCTGACCCTGTCTGTGCCCCTAGTA	C22
	chr14	-	21860997	1	CTCTTAAAATGGTATTTCTTTCTTTC	C22
	chr9	+	139818277	1	AGCTCACCAGGCACCCCTCCTGCCTC	C22
	chr3	-	48668197	1	GACCAGCCACTTCTAGGAAGTCTTCT	C22
	chr12	-	88535132	1	TGCTAATATACACCTGTTTTGTTACA	C22
	chr5	+	149775822	1	CTGTGACCCCACATTCTCTCTCCATA	C22
	chr6	-	31753127	2	AGTGCTGACCTCAGCCTGTCTGCTTC	C22
	chr10	-	111637651	1	AAGCCACTCTGCTTTCTGTCTTTCTG	C22
	chr12	+	69991398	2	GGTCACTGTGTCTTTTAATTTTAGGT	C22
	chr19	-	12991991	1	CTCCTATTTCTGTGCATTCTCCGACC	C22
	chr6	+	36564510	4	TGAATGAATATTTTTGGTATTTTTCA	C22
	chr2	+	99162397	1	ATGCTGATGGCCTTTATCTTCTCCTA	C22
	chr9	+	80858352	1	TATTAATTTCATCTTATTAAATCTTT	C22
	chr22	+	42273929	1	TGCTGAGACGCTCCTTCTTAGGTTCT	C22
	chr15	-	65033224	17	TGCTCACGGCCGCCTCTCTCCCTCCC	C22
	chr1	+	148592763	13	GGCTTATTCTTTACTTTTTCCTCCTT	C22
	chr10	+	6262589	1	GCCTGAGCTGTGGTTCTCGGTGGGGT	C22
	chr15	+	72057334	1	CACTCATCTTTTTCTGCTTCTTTCTG	C22
	chr11	-	71146907	1	GCTTGACCCCTTCCCCCTCGCCCCCC	C22
	chr5	+	141018325	2	GACTCATTCCTGCTTCCTTGCCAATC	C22
	chr14	+	57740931	2	GAATCATTTATAATGTTTCTGTTTCC	C22
	chrX	+	153996533	2	ATGTATTTACAGTAGGTGCTGCTTTT	C22
	chr8	+	144102959	1	TCCCCTGACAGCCTCATTTCCCATGC	C22
	chr19	+	40711795	1	CCCCCAGCCACCGCCTCTCCTTCCCA	C22
	chr11	-	65637766	1	GGCTCGAGCCCACCTGCCCTCTGCCC	C22
	chr22	-	38621626	1	GTCCCAGCCAGAAAATGCTCCCCGTC	C22
	chr16	+	21973757	2	ATTTACTCTAGTTTATTTTCCGATTC	C22
	chr1	+	144825325	4	GGCTTATTCTTTACTTTTTCCTACTT	C22
	chr1	-	156281009	3	GCTTCATACTGTCTGTTTGCTTCTCC	C22
	chr4	-	90756869	4	TTCTCATTCAAAGTGTATTTTATGTT	C22
	chr16	+	20818248	1	TCCCCAGCTCTACCTCATCTTTCTCC	C22
	chr17	-	7147586	1	CTACCAATGCAAGTTATTGTCACCCC	C22
	chr16	-	84126929	4	GTTTTATGGGATTGTTTTCTTTATGG	C22
	chr16	+	312395	5	GGTGACCTCGGGCCCTTCTGTGTTTT	C22
	chr3	-	125865787	1	CTCTCATCAGGTCTTGCTTTGCAGAG	C22
	chr6	-	32137351	1	GCCCAGGGATGGTTGTCCAGGGTTGG	C22
	chr3	-	48638921	1	CAGTAATGCCACTGTCTGTCTCAGCA	C22
	chr22	+	41924456	3	ACTTCCACCCACACCCACCTTCTCCT	C22
	chr19	+	4498790	1	CCCTCACTCCCACCCCACCCTGCAGG	C22
	chr19	+	50905018	3	TCTTACCCTGTGACCCCACAGGCCCA	C22
	chr17	-	43005970	1	GTTCTACAAACTCTCCTTCCTTCTGT	C22
	chr6	-	52132793	1	CCTCTAGCCCAGCCACACTTGCCTTG	C22
	chr1	+	12364540	1	TTCTAGTTTTATTTTGTTCCTTCCCA	C22
	chr2	+	231742697	9	GCTCACTGGGGTTTTTCTTTTTCCTC	C22
	chr11	+	830840	1	CTCGCCGGTCTCCATCCTTCCACCCT	C22
	chr16	+	70588887	2	TAGATGTGAGGGTCATTCTGAGTGAT	C22
	chr1	+	169769998	1	TTTTTATAAAATTTGTTATTTGCTTT	C22
	chr1	-	156011486	2	CTCCTACCTCTTGGTCTCTCTTGCCT	C22
	chr7	-	2584710	1	CCCTCACTTCTTTTTTTGCTTCCCAG	C22
	chr11	+	105967440	1	TATAACAATAAGGTAATCTGCTTTTG	C22
	chr12	+	56555148	1	GGCTCATCCCACCTTTCCTTTCCACA	C22
	chr19	+	36104598	1	TGCTGCCCCAGGCATATGCTTACACA	C22
	chr18	+	33754423	1	ATTTCATGATTTCTCTATCTTTGTTT	C22
	chrX	-	138825802	1	CATGTAATTATTAAATGTTTTTCAGG	C22
	chr14	+	105915661	1	GCTGACCGTGCTGCCGGGTGCTGTCT	C22
	chr5	-	171295820	2	TATTCATGAAGTTTTGTATTTCATAG	C22
	chr22	-	50187966	7	ATGACTGACAGCATGTGTCCTTTGGT	C22
	chr2	-	220247965	1	TGGAGATGATGCTCTCATTTCCTTCC	C22
	chr20	+	18609129	1	TCTTCCCCTGGGCTTCCCTTCCCTTG	C22
	chr9	+	139317523	6	TGTGACACGCGTTTGCCCTCTGCACT	C22
	chr22	+	20938622	1	TTTCAGCCCAAGTCCTCTCTCTCTGC	C22
	chr19	-	14267976	1	CCCTCACCCTCAGTGCTCCCCGCAGA	C22
	chr7	-	128043834	1	CACTAATAACACTCACTTCTCTGTCT	C22
	chr1	+	227920062	3	CTCTTCCACCCGTCCTTCTATCCTCA	C22
	chrX	-	57020352	4	GGCTCATACTTTTTTTTATCTTGGGT	C22
	chr16	+	86546498	1	CTGCTCCCCCAACCCCTCCTGTCGCC	C22
	chr12	-	120599408	4	GGCTGATGACCCACTCTGGTGTTTCA	C22
	chr3	+	10091017	1	TCCATATTTTGTTTTACACTGTTCTG	C22
	chr13	+	45594437	1	TCAGTAATGTGTTATCTGTGTTCATT	C22
	chrX	+	153001495	1	GGCTCATTTTTGACTTTCCGCTGTCT	C22
	chr15	-	42483393	1	GTTTAATTGGGTCTCATGATTTCCTA	C22
	chr9	+	134371096	3	GGGTCACTTTGTTTTTCCCATTCATC	C22
	chr9	-	95481886	1	TGGTGTCCTGCTGCCTGTGCCTTTGC	C22
	chr1	+	26800539	3	GTACTGATGTTCACTTTTTCCTCTCT	C22
	chr3	+	33855021	1	TACCTAATTTTCTGTTTTCTTTCATT	C22
	chr2	-	55808871	3	GTCTAATGGAAACATGTTTTGTTTTG	C22
	chr11	-	89948421	10	TTTTAGTTTCCTTCTCTTGTTTTTCA	C22
	chr2	+	189393796	6	GTGTAGCTTTGTGAATAATTTTTCAT	C22
	chr14	+	64911409	1	TTCCAGGTCACTGCTGGACTGCCTCT	C22
	chr3	-	50415788	1	GGCCCACCTCTGCCTCTCCTTCCTTC	C22
	chr11	-	65147431	1	ACCCTACCTGCTCTGTCCTCCCACCC	C22
	chr17	-	7760182	50	TCCTGATGCTCTGATCCTTCTTTCCA	C22
	chr12	+	57962715	2	TGCTCATACACACTCATCTCTTACTG	C22
	chr3	-	142561920	2	AACTTGTGGGCTTTTTTCCTTGTTTA	C22
	chr19	-	4447641	2	CACTCACCTTCTCCACCTACCCCAGG	C22
	chr16	-	27472906	2	GCTGTAACCTGTGTGTCTGGTGTCTC	C22
	chr3	+	53213527	2	GGCCGTGGAGGTCTACGAGGGAGGGA	C22
	chr17	-	4448795	1	CGGCCGGTGGGAGGGGTCTCAACGAG	C22
	chr16	-	30006565	3	GGTGCATAGTTTGCCCTCTTGGCGCA	C22
	chr11	-	65429332	1	TTTGGATGTCTGGGCCTCTGTACTTT	C22
	chr17	-	80022127	52	GCTGACTCCTGCATCTTCTCCAGTTC	C22
	chr19	-	6007832	2	GTCTCACCGGTCCCTTCATTCCTAGG	C22
	chr3	-	48664142	1	CTCTGAGGCTGGCCCCCTTTTCCGCT	C22
	chr7	-	5568373	1	GTGTGACATGGTGTATCTCTGCCTTA	C22
	chr2	+	170462518	1	TTTCTATTAAATGTCCTATTTTTTTA	C22
	chr20	+	60883398	3	AGCTCAGCCCTCGCCTGGCTCTTCTT	C22
	chr16	+	28848013	2	TTCTAATGCTCCTGCTCTCTTCTCTT	C22
	chr1	-	8930601	1	AGTTAATGTCAGTAATTTGATTTGAT	C22
	chr1	-	8926585	2	GTGCCATGCTTCTCTGCTCTGCTCTC	C22
	chr1	+	150532212	1	GTCTGATATGATGGCTGGGGTCGCCC	C22
	chr7	+	135298874	2	GACTGATTCAGGGATTTTTCTTACTT	C22
	chr3	-	97678044	2	ATGCTCCTGGGCCTTGTGGGTCTCTA	C22
	chr3	+	58381356	1	GCTTTCTTACGTGTTCTTTGTTCTTT	C22
	chr22	-	36876913	1	GTGTGCCCCAGTTCTTCTGCCTCTTT	C22
	chr8	-	103273504	1	TAGCACTGGTAAATTTTTCACAGGTT	C22
	chr19	+	807516	1	TTACTGACCTGTGTTTTTTTGCTACT	C22
	chr9	-	139275866	1	CTTTCCACTTATCCCCCTGTGCCCGC	C22
	chr11	+	63971497	2	TCTCATTTCAAGTAACTGCGTCTTCC	C22
	chr3	+	119210339	2	TTTCACAGTCTAAAATTCTTTTCATT	C22
	chr9	+	96024915	2	TCCGCATGACCTGTTCTCTTTTCTCC	C22
	chr10	+	105200013	1	TTATGATGTCTTTACCTCCCCATCTT	C22
	chr22	-	36705465	1	TTGTGACTCCTGCCTCTCTGACCCCG	C22
	chr16	-	74496552	2	TTGTCACATGCTCACTGCTTTCTACT	C22
	chr12	+	57560067	1	TTCAGTGGCTCATGCCTATAATCTCA	C22
	chr17	+	78090730	1	CATTCATCACCCGTATGCCTGTGTGC	C22
	chr19	-	1817353	1	AGCTGCCCTCACCTGCCTTCTCCACC	C22
	chrX	+	152139794	2	TCTCATGGCTACTTCTGTTTTCTTTT	C22
	chr7	-	105135727	2	GGTATATATAATGTTAATTCTTTTGC	C22
	chr9	+	131369851	1	ATATAATAGCTATTTTTCTGGGGTGC	C22
	chr8	-	12943467	1	AATTCATCAGCTTTTCTTTCTTTTCT	C22
	chr2	+	241533940	1	CTGCTGAGATGAGGTTTCTTCCAGGG	C22
	chr11	+	57467307	1	TTTCCTGACACCTACGTCTTGTCTCT	C22
	chr5	+	169025935	7	TATGCTGTCTTAATACTCGTTGGTTC	C22
	chr12	-	48376948	4	CCTTCACTCTCACACATCTTTCTTTG	C22
	chr2	+	86709554	1	ATTTGAGACTTTTGTTCTTTCTCCAA	C22
	chr3	-	48602653	1	CCAGCACACCCTGCCCTACCTGCAGA	C22
	chr1	-	186300732	2	AATATATTAGTGTATTATGATACAGG	C22
	chr3	+	14176630	4	CCTCACTCTCCCTGCTTCTCTTCCAC	C22
	chr17	+	30529759	1	ATTTAGTGGGGTTTTTTATTATTATT	C22
	chrX	+	102863930	1	CTCTTATTTGTCTCCTCTTCCCTCCA	C22
	chr16	-	2029633	2	CGTCAGCAGACTCAAGCAAGGAGAAT	C22
	chr17	-	3917509	1	TTCCTGATGGGCCTCTGATCCTTGTG	C22
	chr17	-	79254567	1	TCCTGACCTGCCCCGTGCTCTCTCCC	C22
	chr10	+	17277138	1	AAATAACACCAGACATCTTTCTCACC	C22
	chr6	+	36193021	3	CTGTCTCCTCCCCTCCCCCACCCCCA	C22
	chr16	+	67910749	6	TTCCATGACTTTTCTCACCCTGGGTT	C22
	chr7	+	6196363	2	TTGAATTCTGGCTTTTCCTTCTGCAG	C22
	chr5	+	140033499	2	TTCTTATGTGGCCTCTTTCATTATAC	C22
	chr6	+	90337276	1	GTCTTACACTCTGCTCCACTTCACTC	C22
	chr15	-	82532918	1	TTTACATTTTTCTTTCTGTTTTTATC	C22
	chr7	+	107205003	1	CTTTGACCTTTTGCCTTTTCTACTTC	C22
	chr5	+	179013303	4	CCACAGTGCGGTCTTTCTCTGCTTTC	C22
	chr20	-	62227138	5	GCTCCATGCCACTGTCTGTCACAGGA	C22
	chr12	-	133219000	2	TGCTGACCTGTGCCCTGGTGCAGGTA	C22
	chr1	-	155927673	1	TGGCAGGACAAGCCTTCAGTGGTATC	C22
	chr12	-	49169309	2	GGTGCTGTCCATACCTTTCCTTTCAT	C22
	chr22	-	50716460	2	ACGCTGAGACCCTCCCCCCCACAGGG	C22
	chr15	-	44067607	5	TCTTCATCTGTCCCATTCCCTTAAAA	C22
	chr11	-	118919317	1	GTTCTCACTTGCCCTCTCCCTCATCC	C22
	chr7	-	1523509	1	GCCTGACTCCACCTCTTTTCCCACAG	C22
	chr2	-	219517053	4	ATTCTATGCCTTTCTCTGTCGGTCCT	C22
	chr13	+	111158740	1	CACTCTCTCTCTTTCTCGGGCTGCAG	C22
	chr2	+	190728952	2	CAGAGAGGTATGATGATACAATACTT	C22
	chr9	+	34647065	1	ACTGATCTTGACTGTCTGCCCCCAGA	C22
	chr17	-	7367234	2	TCCTGCCCTATTCCCTGCTGTCCTGA	C22
	chr2	+	108998176	1	GTACTATACTAGATGTCTATTCATCT	C22
	chr16	+	1370407	2	GCTCACACCCGTCTTGTGTTTTTGTC	C22
	chr20	+	47896993	3	ATGGGAGCTCATTTTTCTGTTTTTTC	C22
	chr1	+	155032354	1	TCCTCATTGCTCGCCTTGTACCTCCT	C22
	chr9	-	140276969	3	CTTTTGAGATTTCCCTCTGCCGTTCC	C22
	chr2	+	109388105	1	ATTAACGTCAATACTTAATACCTTAT	C22
	chr17	-	77809216	1	CCTCTCACCCCTGCACCCGTTCCCTC	C22
	chr1	-	226827390	3	GCTGACCCCCTCCTGGGTGGGGTGTT	C22
	chr12	+	101777293	4	TTTCAAATGAAAAAAATGATCTGTAC	C22
	chr15	-	34820969	2	TGCTGATTGCTTCTCTCTGTCCAGAA	C22
	chr17	+	34901441	1	TGCTTACGCTCGCGGGGTTTGGCTGT	C22
	chr19	-	6735999	1	CCCTCACACCCTCCCCTTTTTTTTTC	C22
	chr3	+	127318138	2	TTCTGACAACCGCACCTTCTCTTGCA	C22
	chr18	+	21104075	2	ACTTATGTTTTCTCAATTTGTAGGTC	C22
	chr19	+	2193662	1	GTGGTATCTGATGGATCTCTCTGATC	C22
	chr8	+	37968229	1	GATAACTGTTTCTTCCTTTTTGTTTT	C22
	chr17	+	4910182	1	GCCTCATTCTTTTTCCTCTTTCTCCC	C22
	chr16	-	28493541	2	CCTCTCCTCCCCCCAACCCTAACCTC	C22
	chr17	+	49350697	2	AGATCAGCCTTCTGGGTTTGTTTGAC	C22
	chr16	-	781722	4	TGCTGAGGCCCCTCCCTCCTTGCCAG	C22
	chr16	-	72162778	1	AGCTGGGTGAGAGGGAGGGTGGAGTG	C22
	chr21	-	40569366	2	GATTAATAGAAATCTGCTCTTTAACT	C22
	chr1	-	120478267	1	CAGTAATGGTCCAATATTTCTTGTCC	C22
	chr2	-	37310608	2	TACTTACAAGTATTTTTTACTCTGTT	C22
	chr3	-	48667169	1	CCTCTTCGTGCATTCTCTCTCTCCTT	C22
	chrX	+	134715430	6	GTTCATAAAATTTCTCTTTATTTTCA	C22
	chr18	+	21106567	1	GCATCATACTGTTTTATTTGCTGCCT	C22
	chr19	-	10251027	1	AAAGCATGGCTTCGTGCTTGATCTGC	C22
	chr14	-	52957753	1	TTATCACACCTTTTTTTTTTTTTTTT	C22
	chr16	+	22327898	1	CCTCTCACACCCTGCCCTCCTCCAAC	C22
	chr16	+	89592708	1	TTCTCATGGTCCCCTCTCCTTTCTGC	C22
	chr5	-	168114153	1	TGCCTTGAGGAACGGCCTTGCCTCTG	C22
	chr4	+	170608789	2	AAGCATAAACATTTCTAATTTCAGAT	C22
	chr1	-	156223321	1	TCCTTACAGCTCATTTTTTCCCTCAT	C22
	chr17	+	48435540	1	ACACTCCTGCCCAGCTGCCTCTCTCT	C22
	chr5	+	5489240	1	ATGACTGATCTGAAATTTCTTTTCAG	C22
	chr16	+	56973118	2	ACTCAAAATGAGTGTTTTTTCAAATC	C22
	chr6	+	130415370	1	GCTTAATATTTTGCCCCTTCTTTCTT	C22
	chr6	+	42620207	1	ACCAATAATAACAACTGTATTTTCAG	C22
	chr20	+	32664479	1	TAGGTGACAGCCCTGTCCCCCCTCCA	C22
	chr9	+	131566209	1	CACTTCTGCCCCCATCCTGCTCTCTC	C22
	chr17	+	26459623	1	ATTTGACTTTTTTTTTCCTTTTCTCA	C22
	chr16	+	4644332	1	TGCTGACCCACTGCCCTGCTGCAGGG	C22
	chr7	+	149422953	2	GGTGACCACAACTGTGCTGTTCCCTA	C22
	chr11	+	6502954	2	CCTTATCGCTGAGTTTGTGGTCCCCC	C22
	chr7	-	139797015	1	AGTATGTTCATGTAGTTAATAGAGAT	C22
	chr1	-	51760214	2	TTTTCATCCTCTCCCACCCTCCCCAT	C22
	chr1	-	151318452	2	GCTTTCTCCTCTTCCCCACAGCAAGG	C22
	chr4	-	959898	4	TTCTCCCCGGCCCAGCATCCCCGCCC	C22
	chr17	+	44717984	2	AGACTACTAATTATTGTCTTTCTCTA	C22
	chrX	+	109246689	1	TCTTTGAGACCTCTTTTTTTTTTTTT	C22
	chr1	-	156498422	4	ATTCTCTGGGGCCTTCTTTTAATCAG	C22
	chr9	-	128201316	1	AGGTGACCGGGCTGTGTGCTCTTGTT	C22
	chr16	+	2808443	1	ACCCATCTCTGCTGCTTTTCATTTTT	C22
	chr19	-	14272462	3	GGATGACCCTGTCTCGTATCCCCTCT	C22
	chr14	+	105179773	1	CCACGCTCCTCAGTCAGGAAGGGGCC	C22
	chr1	+	29609158	1	CTGTGATCCCCTGTACGCTCTCCTCC	C22
	chr2	+	27887942	1	AAATAACCTTTTTTTCCTTGGTTCAT	C22
	chr3	+	140953705	3	TCTTACCCAGATTGTCTCTGTCTTCA	C22
	chr22	-	21355098	25	AGCTCATCTGGGTTGCTTTTCCCCGC	C22
	chr22	-	39134782	1	TGTCCTGACATGACTTTCTGCTCCTC	C22
	chr19	-	11311170	1	CTCTGAGCATCTCCCACCCTCTGGCC	C22
	chr10	-	96116368	1	TTTTAATACATATGTTTTCCATATAG	C22
	chr1	-	16531946	2	GACTGCCTCATTGTGCTGATCCCACC	C22
	chr11	+	64135903	1	TGACGCGCCGCCTTCGCCTTCGCCTT	C22
	chr7	+	129066852	4	CATCACAGTCTCATCTTTCTTTTTCC	C22
	chr11	+	68216251	2	ATCCCACTCCTCTGTGTGTGTCCCTT	C22
	chr2	+	220474055	2	TGCTCACAGCTGCCTCTGATCCACCC	C22
	chr15	+	42053918	1	TAATACCACTATTTGTATTCTAGGCC	C22
	chr16	-	4867718	35	AACTCATCAGTCTCTCTCTGTTTCAG	C22
	chr4	-	2746259	1	TGAGCAGAAATGTGTGTCTCGCCTCT	C22
	chr16	+	29820827	2	GGCTGACCCCCGCCCCATCCCAATCC	C22
	chr6	-	149842334	1	GATTTATGCTTGAGTTTTTATAATTA	C22
	chr11	+	103093670	2	GTTGAATCACTTCTCATGGATTTTTC	C22
	chr12	+	2933178	22	GCGTGGGTGAGTCCCAGAAAAGCCAG	C22
	chr11	-	62446237	1	GCGCTATTCATGGTGTTTCTGCCCCC	C22
	chr4	+	123283160	1	CCTTAATAATAACTGTAATTTTTATT	C22
	chr1	-	19470606	1	GCGTGACAGTTTCCTTTTAAACCTCA	C22
	chr22	-	50943988	1	GCTGACCCATGACTGTCCTGCCCCAC	C22
	chr1	+	201859559	1	GTGAGAGGACCTGTTCTTTGTCTAAA	C22
	chr1	-	156915016	2	AGCCCCAACCATCTCTTCTGTCCATT	C22
	chr1	-	31439060	1	AATGGACCATTTCGCCCTTTAGGAAC	C22
	chr3	+	93772006	1	TGTGCATTTGGTTTTCTTTCTTTTCT	C22
	chr1	+	244855144	1	CCTTATTTTTCTTTCTCTTTTTTTTC	C22
	chr10	+	17278267	3	TACTCATTTTTGGCCTGTTTGTTTAT	C22
	chr2	+	160035037	1	GAGTGACACTGTGGGTTTTTGTTTTC	C22
	chr17	-	42287861	12	GGCTGACGCCCGGGCCATCCCCGCAG	C22
	chr5	-	137909835	2	GACTGAGTCAGTTTTTTCTTTTTTAG	C22
	chr19	-	10246284	1	ATCACTCTCAGTGGGAAGACGGCCCA	C22
	chr2	-	118704488	1	GTCTGAATTTTGTAAAAGTTCATGTC	C22
	chr16	-	75668212	1	GACTGATGTTTCTCCCTGCCTTTTTT	C22
	chr16	+	677320	6	GGTCTGACACCCCCTCTGCCCCACAG	C22
	chr9	-	131398067	2	CTCTGCCCAGGTCCACTGTCCCTGCA	C22
	chr17	-	6502667	1	ATACTCCATGAATGTATTTGTCTGTT	C22
	chr22	+	23503034	1	CACTGATGAGGTCCCGGCTGTCTTGT	C22
	chr19	-	49860597	1	GCCTGAATCTGCTTCTCCGTTGATCC	C22
	chr17	-	4849317	2	CTAGCCTCCTTTCTCTTTCCTCCTCC	C22
	chr19	+	1369236	1	CACTGACGCCTGCTGCCCGGATCTCA	C22
	chr17	-	3912271	2	CACTCACAGCCCCTGCTCTCTCTCTG	C22
	chr11	+	76830037	3	GTCTCATTGCAGTGTCTCTCTCTCTC	C22
	chr16	-	74950177	1	ACTACATCTTCTACCCTTTGTTGCAG	C22
	chr17	+	30500809	1	TATTCAAAGGTGTTTTTTTTTTTCTA	C22
	chr20	-	468240	2	TTCTCATGCCCTCTTTTGGTCCTGCA	C22
	chr12	+	109926351	1	TCTTAATCTTGCTGTGTTTATTGTTT	C22
	chr6	-	93973637	1	TTTCTTCAAGGCACTGTGGTTATAGC	C22
	chr7	-	30492714	2	GTTTGATGCTGTTTCTGCCTCTCTCC	C22
	chr1	+	12057320	4	TCCTCCTCAGCCTCTTTCTTTCCTTC	C22
	chr1	-	204416728	1	TCCTCACATCCCTGATCTCATCCCCC	C22
	chr19	-	10600069	2	AGAGTCACCTTCTCTGCATGGTGCCC	C22
	chr15	+	78777074	6	ATTTAGTTTATATTTTTGTGGAAATT	C22
	chr17	+	66042593	1	TTTTTATACTTATTTTTTAATATATT	C22
	chr11	+	4104469	4	CCTGCAGTTCTCTTTCCTCTGTCTTC	C22
	chr1	-	159842377	1	TCCTTATACCTGCCTGCGTTTCCCCG	C22
	chr22	-	39134288	1	CACTTCCCTCCGCTCTCTTTGCAGGG	C22
	chr1	-	16273639	1	CTGTGACAGCTGTCCTGTCCTTGGTA	C22
	chr11	+	68703682	2	TTCTCACTCCCCTCTGGCCTTTTGTA	C22
	chr2	+	207431908	1	CTTTTGGTAAATTATTTACATAGTTG	C22
	chr16	-	256167	1	TGCTTACCTCATTCTTTCTCCTCACA	C22
	chrX	+	153673958	3	TCTCATGGTGGCTGTCACTCCCCGCA	C22
	chr11	+	65113684	3	TTTCCGACTGTCTGTCTCACTCACTT	C22
	chr12	+	50036254	2	GCCAGCTCCAGTTCCCTTCCTTTCTC	C22
	chr9	+	35396809	1	TTCTAAGCCCCTGTTCTCCTGCTGTG	C22
	chr17	-	58127092	1	TTCTCATTTTTCCCTTGTCAACCTTC	C22
	chr12	+	670486	2	GGCTCATCTGTGTTTCTCCTCCTCCA	C22
	chr15	-	66795532	1	GAAGCAGCTACAACTTTTATCTCTTC	C22
	chr12	+	56334028	2	TGCTGCCCTCAGCCCCTCCCTCCCCT	C22
	chrX	-	152861673	1	TTGAAGTCCTCTCTTGCCTGCTTTCT	C22
	chr17	-	76123016	1	AGACCACCCCTGGCTCTGTGCCCCTG	C22
	chr11	-	60665448	2	GTGTGACCTTCTCTCTTTCTATTTCT	C22
	chr2	+	71304667	1	TATCCATTTTCTGCTCTCCACCCAGG	C22
	chr17	+	39976492	1	TGAGCTGACCACACTCCCCCATTCTG	C22
	chrX	+	69624827	3	ATCAGGTTAGGGGTGCTTAGAGTGTA	C22
	chr7	-	44154559	3	TCCTATGTGACTTCTTTGCAGGTCCT	C22
	chr15	-	73048814	1	TTCTTCCCATTGTGTTGACTGGGTTT	C22
	chr14	-	35265019	2	TGCTGCCATATAAATTTCTTACATGA	C22
	chr4	+	1980343	1	TGCTCACATCTTGTGTTCTGTTGCAG	C22
	chr17	-	17122548	1	TCTGTAACTGTCCTTGTCATCTGTCT	C22
	chr4	-	187519311	1	GAGTGATAGGACTTTTTTGTTCCTTT	C22
	chr20	+	62318956	13	CCTCACACTCTGTGCCCTCTGCCGCC	C22
	chr19	+	19616127	1	TTCTCAGCTGGTCGCTCTGTTCTGTT	C22
	chr16	+	22277674	1	CCCCCAGCCCCTCGCTTCCCTGGCCG	C22
	chr11	+	110033966	1	TACTTAGGTATCATTTTTTTATTATC	C22
	chr16	-	75665779	1	CTGTCATGACCGTGGCCATGTGTTGT	C22
	chr20	-	45868146	2	ATTCTCCCCTAGAGGTCTTGACTTGT	C22
	chr19	+	1251810	2	CACTCAGGCCCCTCTCCTCCCTCTCT	C22
	chr5	+	159851218	2	ACTAACCCATATTTTCTTTGGCTGTT	C22
	chr1	+	89237077	1	GGTGCAATTAAAATTTTTTTTTCCTT	C22
	chr11	+	57569175	1	GATGTATTCTCTTGGTTCTTCCAAAA	C22
	chr17	+	45754366	11	GATTATTTCCTTGATTCTTGGCAGGT	C22
	chr19	+	42373748	2	CTGCATGACCCTTCCCTCCCCACAGC	C22
	chr22	-	42977633	1	GTCCAGGTGAGCTCATCCCCTTCTCA	C22
	chr1	+	32623832	2	GCTTCTCCTGTGTTTTTATTTTCCCT	C22
	chr2	-	172644194	3	TCTCCCCTGCCCCTGCTTCTCTTTTT	C22
	chr11	+	73106455	1	CCCTGACTCAGCTCTGACCCCTCACC	C22
	chr11	+	1008001	8	CCTTAACGCACGCACACCTGAACCTG	C22
	chr17	+	76415601	1	TCACTATTCCTGTCTGTTCCTCTTCC	C22
	chr22	-	29746160	1	CGCCCACACTCTTCTCTTCCCATGCA	C22
	chr7	-	98639875	1	AATGCATTTTTGTTGTTTGCTCCCAG	C22
	chr9	+	15423871	1	AGAGTCGACCTTAAAGTATTGCTTTT	C22
	chr14	+	64906820	1	TGCTAGTACCTCTTTTCCCTGCCCAC	C22
	chr3	+	160120424	7	CCTTATGAACTTTTCCGTGTTTTGTT	C22
	chr19	-	3643396	4	TGCCCACAGTCCTCTCCCCTCAGGCC	C22
	chr7	+	100803669	1	GCTCACATTGGCTTCTCTCCCCCTCC	C22
	chr1	+	150967005	1	CTCTCAGTGAGACTCTCACTAACTAC	C22
	chr19	+	34842396	4	ACTGCCCTGAGCTCTTGGTTCTTGCA	C22
	chr19	+	49969310	7	TGCCAACCCCCACTGTGCGCTGTCTG	C22
	chr1	-	1232032	9	CGAGCAGCTCCACCCCATCCTCCAGA	C22
	chr2	+	27465468	1	GTGGTGACTGGATTCCTCTCCTAGAT	C22
	chr17	-	74401431	1	GCTGCACCACGGGACTTGCATGTCTC	C22
	chr6	-	32084362	1	TTCTGGCCTGGCCCATCTGTTCCCCA	C22
	chrX	+	153641520	1	GGGGCATGAAGCCTTTCCTGTCCTCT	C22
	chr1	+	45206558	1	TGGGTAACTCTGGTTTTTTCATACTT	C22
	chr1	-	226576475	4	CTCTCATATCCTGTGTCTCCTTCAGA	C22
	chr17	-	56690924	1	ATCTGAAGCTTCTTTTCTTTTGCAGC	C22
	chr19	-	12813018	7	CACGTACCGTCCCGGGGCCGCTCGGG	C22
	chr21	+	47545359	1	CCGATGACCCTGCCACCCCCCCAGAC	C22
	chr19	-	19752880	1	CATCCTGACACACCTTTATCCCCCAG	C22
	chr11	-	57068546	1	CCTCTACTATCTATCTGCTTCTGGAC	C22
	chr8	+	61761583	1	ACTAATATTTCTTATAAATGTTGTCT	C22
	chr1	-	51756316	1	GACTGACTTGCCCCCCTGCCTTCAGG	C22
	chr9	+	116968506	1	GTCCTTGCCCCTCTGTGTTTTGTGTT	C22
	chrX	-	53585798	2	AGAGCAGCCTTTGATTTTTGCCTCTT	C22
	chr5	+	61649077	1	TACTTCTACAGCTCATCTTTTCTTTT	C22
	chr4	-	129960274	2	TATTGCCACACCATATTTTATTCTTT	C22
	chr1	-	16272359	4	AATCCAGCCTCCGGTGCTTCCCCCAC	C22
	chr15	+	74918013	1	TGCACTGTGTGTATCTGCATTCTGGT	C22
	chr17	-	62226482	1	TTCTTCCACATAGCTGTTCTTTAATA	C22
	chr17	-	65357401	1	TTTTTATTAGCCTTTTTCTTTCTTAT	C22
	chr6	+	32147630	1	TGTTAACTTTCTCTCTCCACTTCCTC	C22
	chr1	+	43888419	1	CTCACTGACTCCCATTTCTCCCCAGT	C22
	chr7	-	44113047	1	TCCCCACCCTCAGTCTTCCTGCAGGG	C22
	chr14	-	23531754	1	GACCCTGAAAGTCTATTTTCATTGGC	C22
	chr16	-	2013858	5	TTGTCATGTGAGCGTTCGCCCTAGCA	C22
	chr19	-	12814362	31	TCTCAGCACCCCTGTTTCTCCCCACC	C22
	chr6	+	41051748	1	GTCTTATGTTATTTCATTGTTCTTAT	C22
	chr11	-	10820991	2	TTCTAACAAGACCTCTTTCTGTCCAG	C22
	chr21	+	45545871	1	GCGTCCACTGCTTTTGCTGTTCTAGG	C22
	chr1	-	33245920	1	CTCTAATGGACGATGATCCTCTTCCT	C22
	chr17	+	48821040	2	CTTAACTGTTTTTTTCCCCTACTCTT	C22
	chr15	+	29400449	1	CTGTGACTCCTGTCCCCGTGCTCTGC	C22
	chr19	-	55606992	1	CTAACTGAGACCTCCTCCTTCTCCCA	C22
	chr11	+	66282983	1	AGCTCACAGGCTCTCTTCCCACATTG	C22
	chr17	-	7829444	1	TCAGTGGCTCTGCCTTATGTTTCTTT	C22
	chr19	+	806386	48	GCTCATCTCACCTCCTGCTTTTCCAG	C22
	chr3	-	167761340	1	TATTTCTACTCAAGTTTTCATCTTTG	C22
	chr2	-	111425447	1	TGCTCATGTTTGTTTTCTGTTTTTTA	C22
	chr11	-	3140884	2	GGGTGACACCCAGATCTCTCTCTCTC	C22
	chr7	-	17861306	1	ATGATTAGTATATGCTGACTATGACC	C22
	chr13	+	33333714	1	CACCTGTAGATAGTGTTTTAATATTC	C22
	chr9	-	14102530	1	ATCTGACTGCTAGGTTTCAATTGACA	C22
	chr1	+	39889675	1	GTTACAGCTTTTCATTCTCTTTATAA	C22
	chr1	+	9323541	1	AGAGTCACCCTCTGCTGTTCCCTCAC	C22
	chr4	-	80992832	1	TTCTCTGATCAGTTCAATTTCATCTT	C22
	chr3	+	93783252	1	CTGTGTGTCAGCAACTTTTTCTTATC	C22
	chrX	-	53584414	1	GTCCCACATTGGTCTATCCCTTCTTT	C22
	chr1	-	229594068	1	ATCTTACGATGGTTTGCATATTTTAT	C22
	chr12	+	123334400	1	CCCTCACCCTGTCTGTCTTCACACAG	C22
	chr22	+	39120276	1	CCCTAATTCTGTTCCATTGCACCCTT	C22
	chr6	+	155054744	1	AGGCGCCGCGGCCCAGCCCCTCCCCC	C22
	chr7	+	99687203	1	TCTTTACCCTCACCTTTTCCATGTCA	C22
	chr6	+	35389576	4	TCCTCACCTGTTCTTGGTGCTTCAGG	C22
	chr12	-	129294048	1	TGGTCCACATATAATGATACTGTTTT	C22
	chr2	-	25990624	12	TGCTACCAGTCTTTATACGTATTTTT	C22
	chr10	-	102248772	2	AGGACAGCTTGCCCCTCTGGCCTTTC	C22
	chr11	-	66109733	3	AAGTGATAGCTCCATTCCTTCTCCCA	C22
	chr8	-	103298878	1	AACTCACAATGTTTTTGGTTTTAAAA	C22
	chr9	+	131199091	1	CTCTAATTCTCTTTCTCTTCCTGCTC	C22
	chr12	-	56744008	1	ATTCCATTCCTTGTCTCCATGTATCT	C22
	chr14	-	23374893	13	GTTTCACCTTTTGTTTTTCTCTATTC	C22
	chr15	-	34820693	3	ATGTGACCCCATTATTTTGGCTCCAG	C22
	chr21	-	33732240	4	TTTTCAGCCTGCCTCTTTTTCACCCA	C22
	chr16	-	87449011	2	TACTTATGTCTCCGTAACTTTGTAAT	C22
	chr16	+	31195154	1	TTGTGACTCCCTTTTTCTTATCCTGG	C22
	chr1	-	16269712	2	CATGCGAGTCCCTTCCTGTGGCCCCA	C22
	chr19	+	10795025	1	ATGTGGCGCTCTGTGCCCTTTTTCAA	C22
	chrX	-	106396762	1	TACTTATATTGTTGTATTCATATTTC	C22
	chr17	+	46189911	1	GAAGCTGAGGGAGCTTTTCTTACCTA	C22
	chr17	+	80013575	9	TCTTACCCCCTCTCCCCCCTCCCCGC	C22
	chr19	+	13186329	3	TGTGACCCTTTCTTTCTTCCCCAGCA	C22
	chr6	-	31110513	1	TGCTCATCTGCTGTCTTCCTTCCCAG	C22
	chr1	+	206611276	1	CTCTCACTCTCTTTCCTTTTCGTGGG	C22
	chr1	-	52822839	1	GGAGTAATCTGACTCTTGGGGCCCGA	C22
	chr5	-	176965138	2	GTTTGACCGTGAGCCTTTTTCCTCCC	C22
	chr17	-	74056498	1	ACCCTTGAAGATTTTCCTGTCTTTCT	C22
	chr17	-	39959260	1	GGAGCAACCCCAGTGCTTTCTCCTTT	C22
	chr11	+	34107588	1	CTTCTAATCCTTTTTTTTCTACCTTA	C22
	chr17	-	55926799	1	AAGTGACCCAGTTTCGTTCTGTTCCC	C22
	chr3	+	172480185	2	TTGGAAGAGTGTATTTTGTTTTTAGG	C22
	chr17	+	60679381	1	TATTCATGAAGGTTTTTATTTTTTAG	C22
	chr19	+	42406397	1	GTGGAGCATCCCTTTCCTCCTGCCCC	C22
	chr20	-	60903085	1	GGCTCAGCTCCCGCCCCTGCCACAGG	C22
	chr16	+	838908	1	GCCGCTGACAATCTCCTCTCCCAGCA	C22
	chr12	-	53468588	1	CTGTGTCTGTACTACTCTGTCTGTAG	C22
	chr17	+	61622411	1	CCTGACCCTGACTGTGGGGTTCTGTC	C22
	chr20	-	17600402	6	GGCGCATGCGTGTGCGTGTCTGTGCA	C22
	chr7	-	73008340	2	GTGTCTGTCTCTCTCTCTCTGTCTCC	C22
	chr12	-	133252132	1	TGCCCACTTGCTTGTCTGTCCTCTTT	C22
	chr19	+	41003369	1	TGCTGCCTGCCTGCTCTGTGCCCCTG	C22
	chr9	+	101602262	3	GTCTCACTGTTTTGTTGTTTTCTCAG	C22
	chr16	-	58750742	6	GCTAAAGCTTCGATCTTTCGTTCCTT	C22
	chr17	-	73625928	1	ATCCCTGCCCAGGTGGCCGATATCCA	C22
	chr13	-	75900579	2	AGGGCTCCCTTCCGCTTGTGTTTCAG	C22
	chr6	-	90394740	1	GCAGCAAGTGTGGTATTTTTGTTTCC	C22
	chr2	-	204354836	1	TCTGGAAACATTATGTGTTGTTCATT	C22
	chr10	+	101565096	1	CTCTCATGGAAGCGTATATTGTTTTT	C22
	chr11	+	120348763	1	AGTTTATGGATTGTTTTTTTTTTTTC	C22
	chr22	-	36892286	1	AGCACTGAGGGCCTCCCCCGCGTTGC	C22
	chr5	-	176764548	1	TTGTGGAGTAACCGATGTCTTGGTCC	C22
	chr9	-	6534819	1	TGCTCTGACCCCTCCTCTGTCCGTGT	C22
	chr2	-	96955129	2	AGTCTACCTTCTCTCCAGGTGACAGA	C22
	chr19	-	55913150	3	CTGTGACCCTGAGCCTCTTCCCACAG	C22
	chr2	+	172584303	1	ATCTCAAGTATAAAAATCTTACTTAT	C22
	chr19	-	3661101	1	GGTTTCCTCCCGTCCTTCCTCCACAG	C22
	chr1	+	201827963	1	CTAGGCTGTAGTATCCTTTCACAGGT	C22
	chr9	-	2831054	1	TGAAGTCACTGTAATGTATTTTTGTT	C22
	chr16	+	22262448	1	GTAGGCCCCCTGTTGCCTCTTCCCAC	C22
	chr22	-	30228350	11	TTCTTCCCATCCATATTCCTTTCAGG	C22
	chr17	+	60758140	11	TCCCACGCCCGCGCTGCTCCTGCAGG	C22
	chr7	-	87031645	2	TTGGGATAAGGTGTCTGTCTGATTTA	C22
	chr2	-	86255202	1	GCTTAATCCCTCCTAATTTTACCTCC	C22
	chr7	-	44611398	1	TGGTGAGTAAGTGGCCATACATCTCT	C22
	chr19	-	18643624	6	TCTCAGCTTCCCCTGCCTTCTGCAGA	C22
	chr17	-	1451715	1	CTACCATTTCTCTTTATACCCCTTTT	C22
	chr1	-	186302552	1	GGCTTATATTCAGCATTATAATTATT	C22
	chr19	+	40873579	1	ATGGCTGATAGCATCCCCCACCCCCC	C22
	chr17	-	65338422	1	CTTACTGACAAATGTTACGTGTTCTC	C22
	chr22	-	43533333	1	CCCTCATTTTTCCAAATGCGCTTCTC	C22
	chr11	+	71944459	1	CTCTAACCATGCTGCCATCCCCTGCC	C22
	chr4	+	38916522	1	TACAAACATTGTGTATTTCTGCAGAT	C22
	chrX	-	47518404	1	GAGAGGGTAGAGATGAACTGTGTGTG	C22
	chr20	+	60705559	9	CTTCAGCCAGGGCTGTCCTTTGTCCT	C22
	chrX	-	107328389	1	GTAGTGATTAATTGGTCTCTGGTGGT	C22
	chr1	-	888692	2	GGGCCACCAGTGACGTCTGACCTTCT	C22
	chr6	-	31695165	7	GTCTCACTCCCCTCTCCCCACTCCAT	C22
	chr3	-	125649495	2	CTCTCAGGCTCCCTTGGTTCTCTCTG	C22
	chr3	+	179082870	1	ATTATAGTGAATGTACTGTGGGGTTT	C22
	chr5	+	149754498	3	CCTCATCCTGTTTCTCACTCCAGGCG	C22
	chr7	-	24902945	2	ACTTTACTGTCTGTGCTCTCTTTCCT	C22
	chrX	+	69595921	1	GACTAATACTTTTGCTGGTTTTTGTT	C22
	chrX	-	153586017	1	GGCCAACTGCCTCCCCTGCCTCTGCC	C22
	chr2	-	74595285	1	TGAGGCCCAGGTTCCTGGTGCTTTTT	C22
	chr17	-	33464678	3	TATTCAGTGAGCTTCTGTCCTTCAGA	C22
	chr19	+	18121357	2	CCTCACCCACCCTGTCTCTCGCTTCC	C22
	chr4	-	122590902	1	TGCTTCTCTCTTTTTTTTTTTTTTTA	C22
	chr17	+	4792920	1	TTAAGACCACCTGGCTCTCCCCACAG	C22
	chr22	-	43570640	1	CACCCAGCTCGGGCTCTCCCCACAGG	C22
	chr7	+	128498362	2	GTGTGAGCCTGTCCCTCTGCCTCCCT	C22
	chr1	-	11134087	1	GTTTCACACAGCCATTTCCTTCCTCC	C22
	chrX	-	302169	2	CCCTGACATGCATCTTCGTCTCTCCA	C22
	chr16	-	424921	3	ACTGCACCAGCTTTCCTGTGGCCCCT	C22
	chr13	+	49771297	1	GTAAGGTATATTTGCATTACAAATAT	C22
	chr5	+	170818282	1	AGTTGAAGTAGTATTTTTTTTTTGTT	C22
	chr7	+	129367050	3	ATTCATCATCCTCTCTCCTGTTCCTG	C22
	chr17	-	46153563	1	GTGTGACTTGCTGTGCCCTCTGGTTT	C22
	chr7	+	65547841	1	CCGTGACCCTGGGTCTCCCTTCACCT	C22
	chr20	+	42340099	2	GCCTCACGTGGGCTGCCCCGTGCCTA	C22
	chr22	+	20132715	4	GTTCACCGTGTGCATGTGTGTATGTG	C22
	chr16	+	68573519	1	ATGGGGAGCGGCAGGCCCGGGCTGGT	C22
	chr19	+	18976347	2	GGATCACCCTGGACTGCTGTCTTTCA	C22
	chr9	+	136321166	4	TGCTTACCTGTCTCCTGCTCCCTTTT	C22
	chr11	-	46896677	1	GTGTGAATACTTGTGCTTCTCATCAC	C22
	chr17	-	79977279	2	CCCCCACCTCTCGCGTTTCTCACCGC	C22
	chr4	+	57876894	8	ACTAATACTTGGTTTATTTTTTAGGG	C22
	chr19	+	50000749	6	GGCTCACTCCTTTATCTTTCCTATCC	C22
	chr12	+	50831494	2	GAGTGATACCCTTTCTTTTAAATTTC	C22
	chr1	+	52238256	2	TCTAATAAGATCTGCTTTATTTTAGA	C22
	chr13	-	77752115	1	ACTACTGATACAATTGCTTTTATTGT	C22
	chr9	+	140108214	10	ACCAGCCTCACTGTCTCCACAGGTTC	C22
	chr20	+	34067359	2	ATTTATAATTGCCCCCCTAACTTCTC	C22
	chr10	-	15175393	3	TTTTGCCTTTCTTTTTTCTCTTTCTC	C22
	chr8	-	145154997	1	ACAGCACAGCACACCCATATCTTACC	C22
	chr22	-	36907860	1	TGCTCTGACCACTGATATCCCTTCCC	C22
	chr8	+	145582667	2	CCCCTGGGGCCGCAGCGACTCGGGCC	C22
	chr12	-	53702381	1	CCTTTGGTGAGCTGGCAGGGGACCAG	C22
	chr17	-	45917774	1	CCTCTATGAGTGGACGCTTCCTTTCT	C22
	chr2	+	242607207	2	CCACACATAGGCCCCGTCTCCATCGC	C22
	chr19	-	7998107	1	CTGCTAGAGGCCTGTGTTTCCTTTGT	C22
	chr15	+	22864159	1	ATCTTAGTGTCACTCATTTTCTCTCC	C22
	chr15	+	78782740	1	GGTTCATCAACGAAAACTGTATTCAC	C22
	chr11	-	14526487	3	TTATATGAAGAACATAGGTGTCTTTG	C22
	chr9	+	134357090	4	CCTGACTCTGTCTTCCTCCCCTGGCA	C22
	chr19	-	16545325	1	TACTTACTCGGGCTATTTCTTTCCAA	C22
	chr7	-	23023690	1	AAAGTAAAATGTATTTTTTTAAATTT	C22
	chr17	+	7468996	2	GCCGCACCCTCCATGGCAAGCTGCCT	C22
	chr19	+	990201	8	CTGAGCACCTGCCCCACCCCGCTCAG	C22
	chr10	-	118458275	1	TTCTTACTATTGTTCCTCTTCCTCCT	C22
	chr16	+	30732484	1	ATCTGACAGGTGTTTGCTTTGTGTCT	C22
	chr1	-	151110365	1	GTGTATGTATGCAATGGGGAGAGCGG	C22
	chr3	+	183904263	4	CCCGATACCTTCCTCGTTCTACCACG	C22
	chr12	-	122995789	1	GATATATACATAATGGTTTTATATTG	C22
	chr7	+	99722112	2	ATACTCTTCTGGCCCTTCTACTTGAC	C22
	chr16	+	4701930	1	TGAGGGAGTCACCTGGGGCCCTGTGG	C22
	chr12	+	57579289	1	CCTGCCCTCTGTACCCTCCCCTCCCC	C22
	chr11	-	10828458	1	GATACAGTAAACAATTTTTTTCTTTT	C22
	chr1	+	990181	2	GGGTGACTCCCACTGTCTGTGCTGCA	C22
	chr22	+	41620948	4	AGTCCCCAGCTGTCCCATTCCTTTAA	C22
	chr15	-	89009030	4	AAGGTAGTTTTTTGCCCTTTGAATTT	C22
	chr9	+	131115283	1	CGAATCACACCAAGTTCACCCCCAGA	C22
	chr5	+	10261629	1	ACTTCACCAGTACTGTCTTCATCCTT	C22
	chr17	-	56292221	1	CGTACACAGGGCTGCTTGCTTTTCCC	C22
	chr1	+	215792191	1	TGCTCATTCCCATCAGGGCTCTTTCT	C22
	chr5	-	178043975	1	TACTTACACCTCTTTTTCCCTCCTCA	C22
	chr11	+	43859844	2	TTTTACACGGTACATTTTCCTTTTTA	C22
	chr22	+	23629323	3	AGGTGAGGCTGTGGCATCTCCCCACA	C22
	chr6	-	41903869	1	TTGCTCCTCACTCTTCTCCCATGTTC	C22
	chr15	+	64429037	2	TGGTCAGTGTAGAATCTTGTCTCCTA	C22
	chr2	-	97506271	1	GCCTAATCTTCCATCTCTGCCCTCAG	C22
	chr2	-	100079110	1	TTGTGATTGGTTTACCTTTTCTTTAA	C22
	chr19	-	12831825	7	CGCTGACCCCGGCCCCTACCTCCGCA	C22
	chrX	-	16872004	1	CTCTTATAGCCCTTGTTCTTTTTTTT	C22
	chr12	-	120598072	1	GTTTGCCCATCCTCTTTAGGAGATAA	C22
	chr16	-	3789751	1	TTGTAAATGTCCGGCTCTGGCTTTTG	C22
	chr12	-	57638179	2	TGCTATGTGAGTGAGGCCCCTCCCTT	C22
	chr17	+	73559076	2	GGCTCACGGCACTCCCCTCGCCCAGG	C22
	chr3	-	49877826	4	CTTTCATTCCCTACACTTTCTTATAG	C22
	chr6	-	143096291	1	TTATGACAATCTCTTTGTATTTTCTT	C22
	chr3	+	184033898	1	GCTGAACTCTGGTCTCCCCTCTTCAG	C22
	chr9	-	140391783	1	GCTGCAGGGCCTCTGTGTCTTCCGCA	C22
	chr16	+	1251631	1	CACTCACTGCCACTTACCCGCCCGCC	C22
	chr17	+	75199622	1	GTGCTGACAACTCATTCCTTCCCCTC	C22
	chr17	+	21204165	1	TCTGAATGGCAGTCCTTCCCTGCAGC	C22
	chr16	-	14721218	2	TTGTGACAGATGTTTTATTTCCCTTT	C22
	chr17	+	37657479	1	CTTTTAATTTTTTTTCGTCTTTATGT	C22
	chr4	-	2941410	1	CAGCAGGTGAGTCATCGCAGAGTCGG	C22
	chr19	-	5693499	2	TGCTCACCCACTATCCCCACATGCCT	C22
	chr12	-	6753878	2	GTATAAGTGTGACTTGGTCTGCTTTG	C22
	chr9	+	139804346	5	CCCTCACACTCCTGATCCCTTCTTTT	C22
	chr11	+	92525907	1	GTCCCACCACTTCTTGTATTTTGCCT	C22
	chr19	-	10490486	1	TGGTCATATTTGTTCTTTTTGTGTGT	C22
	chr11	+	69458572	1	TCCCCTGATGGCCGCTCACCCTGTGT	C22
	chr6	+	42905420	1	AAGGGAGCTCCGCCTGCCATATCTGG	C22
	chr12	-	21795084	1	TACTTACATATATTATTTCCAAAATT	C22
	chr16	+	70190352	2	GGATGACTCGGCGTTTCCTTTCTTTC	C22
	chr16	+	90021543	1	GCAGCTGACGCTCCACACCTGTCCCC	C22
	chr1	-	156304745	1	CTCTGATTTGTGCTTGCGTATTTTAT	C22
	chr11	-	71715162	1	GGTCTGACAGCCCTTCCTTGCAGGCT	C22
	chr9	+	96850088	1	ATCTCACCAGTCCCTCCACCTATTTG	C22
	chr1	+	44685461	3	GCTTGCCAGCTTTCATTGCAGATGAA	C22
	chr10	+	102750594	3	GTCTGATAAGCTCTTTGTGTTGTTGG	C22
	chr12	+	132632592	1	GGTGACCTTTGCCCTCGCTTTCCCTG	C22
	chr9	+	140108634	2	GGTCTGACCAGCGTGCCCTCCCACAG	C22
	chr10	+	81067129	2	GGTGACCCCCTCCCCTCCCCATCTCA	C22
	chr17	-	35454944	1	GAGTGTGACGGGCATGTTTATCTAAT	C22
	chr18	+	13114085	1	TTCTTAGTTTTTATTTCTTCTCCGTT	C22
	chr12	+	53691802	1	TTTAGCCCCTTATTCACCTCTGATCT	C22
	chr1	-	155158712	1	TCCTCACCCTGGATCTCTTTTCCTTC	C22
	chr9	-	95013143	1	ATAACTGACATGATGTCCTGTGTCTT	C22
	chr16	+	89661724	1	GCGCATGTGGGCCATGGCAGGTGTGG	C22
	chr17	+	79982850	6	GGTGAACACTGGCTTCTGCCCCTCCT	C22
	chr22	-	19165777	3	GTCTCAGGAGCGGGTTCCCGGTCCCT	C22
	chr11	-	66134063	1	AAGCATGACCCTTCCCCGTCCCCCCT	C22
	chr7	+	99045716	2	CTGCTGACACCCTGTCCCTATCTTGC	C22
	chr13	-	77625334	2	GTCTCACTATGATCTTGTGTCTGTCT	C22
	chr3	+	52420152	1	AGGACATCCCTATGTCTCCCATCCCC	C22
	chr17	-	4444878	37	CCTCAGCCTGGCCACCCTTCCCTAGA	C22
	chr17	+	12032789	1	CATCACCTTCTTATTCTGCTACTCAG	C22
	chr17	-	73887453	1	CAGCCCACTGCTGTCCTCCTTTCCCC	C22
	chr17	-	58538172	2	TATTGACAAATATTTTTATGATTCTT	C22
	chr18	+	12028815	1	CTGCATCTGTCCTCCCTTCCCTCTCC	C22
	chr15	-	85189099	1	CCTCCAGCCGCTTGTCTCCTTTGCTG	C22
	chr17	-	7578580	2	CTTTCAACTCTGTCTCCTTCCTCTTC	C22
	chr9	+	139974414	2	ATCTGATCTGTTTCTTTCCTCCCCTC	C22
	chr19	+	2343904	1	TGAGATGGGAGTGGGGGAGGCACGGG	C22
	chr16	-	348274	3	AGGTGATGGTGCTGCTTGTCCCCACA	C22
	chr1	+	26135486	1	CCAGCAAGCCAGTACGTGCCTCCCGC	C22
	chr6	+	47576852	1	TACGTTTTCAGCCATCTGTGTACCTT	C22
	chr14	+	77579737	2	ATGAGTAGTGTGCTGCTCTCCTCCTT	C22
	chr7	+	7613714	5	TTCCTATGCATTTAAATACTTATGAA	C22
	chr3	+	127339882	1	GTGGGAGCGGGTGTTTGACTGAGGCT	C22
	chr6	-	30628042	1	CCCTCATTGCTCTCCTATTCCCTCCC	C22
	chr1	-	11189039	1	AACTAAATTTTCTGTGACTTTCTCAT	C22
	chr15	-	28375475	7	GCCCCATAATTTCCATGCTTCCTTTG	C22
	chr19	-	47597890	2	TGTTCATGGTGGGATTGGGGTTTGTT	C22
	chr16	-	1869252	2	CTGGGAGCACACGCGGTCGCCTGCTT	C22
	chr10	-	73832044	1	AGGTGACCTGTGTCCTGACTCTGTGC	C22
	chr9	+	123937269	1	GTAAAACCCTAAGTCTTATCACACTT	C22
	chr12	-	49499767	1	CCTGCCTGTTCCCCGTGCCTCTGTCT	C22
	chr5	-	145551711	1	TCAAAAGTAATTCCTAGGTTGGTGAG	C22
	chr1	+	205500443	1	TCCCTGCAGCCCCACCTCTTCTCCAT	C22
	chr10	-	131761295	1	CACTAAATGCAATTATTTATCGTTAC	C22
	chr6	-	52373143	2	TCCTGCCCGTGTGACTTGCCCCCTTG	C22
	chr19	-	59068186	1	ACCTACCCATCTCTCTTTTCTTTTCC	C22
	chr3	-	14207109	2	TGCTGCCCCTTCCTCCTTTCCTCTTC	C22
	chr1	-	31437783	1	TTCTTATCTGCATTGTTTTAATTCCA	C22
	chr17	+	73059094	1	TCTCCCCCATCTCCAACTTTCAGATT	C22
	chr17	+	43176753	2	GACAGGACATTTGTGTCCCCACAGGT	C22
	chr21	-	34900958	3	TCTTCATCATAGATTTTCTTTCTCTC	C22
	chr14	-	21830508	9	TGTTTACTTTTTATGCTTTTCCTTTG	C22
	chr15	+	78780050	2	TATTCAGTCACTTTTTTTTTGAAATG	C22
	chr5	-	145502179	1	ATACTAATAACTTCCATTTTTTCCCG	C22
	chr7	-	75191501	2	GACTTATTCTCACTCCTTTTTGGTCA	C22
	chr1	-	32859763	1	TGCTGCCAGATGTGTCTGTCTTCCAC	C22
	chr16	-	27238177	2	TGGCCACCTCCTGTGTGTCCCTGCAG	C22
	chr19	+	613166	1	CGAGAGGTGAGCCGGTCCCAGAGGCA	C22
	chr4	+	89326683	1	ACTTACCCCTTGTTATTACTTTTACA	C22
	chr10	-	5828053	1	ATGTCTGATTGTGAGTGTGCTTTTTG	C22
	chr12	-	53553746	1	CGCCTATGGTTTCTCACTCTCTGTTC	C22
	chr5	+	176861879	1	ATCTGACCCTGCTCTTCTCTCTGCAC	C22
	chr14	+	89044292	1	ACTGCATTTGTATTTCTATCTTTTTT	C22
	chr19	+	42866511	1	GTCCCATCTAGCCTGTCTTCCCTCAC	C22
	chr3	+	47887618	1	AATTTCTTTTTCATTGTTTTGCTTGC	C22
	chr15	+	42139510	1	CTCTGAAGCCCCTTCTGCCTGCCCTG	C22
	chr3	-	9880887	2	AGCTGCCCACTGTCTCTCCTGGCTTT	C22
	chr9	+	131765532	1	GGGTAGGTGTGGGTATGTCAGGTCCC	C22
	chr15	-	59446015	2	GCCTTATTTCCTTCTCTGTTCCTCTC	C22
	chr7	+	135304144	1	TTCTCACTCTAATTTGCCCTTGTCCT	C22
	chr6	-	99997478	1	CTTTCAGTAATAATATGATTTACATT	C22
	chr10	-	64977122	1	CATTTAAGATGTTTCTGTTTCTTGTG	C22
	chr19	-	14268900	1	TTCTGACTCTAGTTATGACACCCTGG	C22
	chr5	+	177632803	1	TGCTTACAAGACTTGTTGCCGTGTGT	C22
	chr8	-	126056371	1	TCATTATGTTTGGTTCTTTGACCGTG	C22
	chr19	+	34869816	1	GCCCACTGCTGTTCTCTTTGGTTGCA	C22
	chr16	-	84218693	1	TATGCTTCCCGTAGTGCACTTTTCAC	C22
	chr19	+	50360928	2	CTTCCCACCCCGTTCCCTTCCAACAG	C22
	chr11	-	9809311	1	TACTGATCAGAAAACTTTTAATTTCT	C22
	chr14	+	76231566	1	ACTGATTTCCTTTTTTTCTCTCCTTC	C22
	chr1	+	145508448	1	ACTCATACAACTTCCCCCCGTCCCCC	C22
	chr3	+	184046673	3	TCAGCATTAGGTTTTTCTCTTCTTGT	C22
	chr16	+	460477	3	TTCCGGGTGGGTGTACTCCCAGCGGG	C22
	chr8	-	141753453	1	GTCTTATTGTCTCAAATTCTTCTTTA	C22
	chr9	+	127109961	1	AGCTTATCTTCGTTGTTCCCGTCCCT	C22
	chr6	+	30546096	1	TTCCTATCTCATGTTCTCCCCCTGTC	C22
	chr15	-	59179767	3	TCTTGGACCTATATTCTTTGTTTCTA	C22
	chr3	+	160148798	2	ATCTAGCAGTTCTTTTCGGTGTTTAG	C22
	chr2	-	47389022	1	GACTCAGAAACTATACTAAATTTTTT	C22
	chr10	-	99139553	2	TCTTGATGTGTGGTCACTCATCTCTG	C22
	chr19	-	5787746	2	CCCTCACCCTCCTGTTCTGCCACTAC	C22
	chr15	-	69075431	2	AGCTCACCACTAGTTCTGTTTCCGTT	C22
	chr14	+	75470221	1	TCCCCACCTCTCTCTTTGGGTCTTGT	C22
	chr17	-	36344455	2	TGTGACACCAGATCGTTTTCTGCCCA	C22
	chr18	+	33554836	1	TTGTGAGTTTCATTTGTATAATTTTA	C22
	chr2	-	38977370	2	TTTGCGTAACGTGCATTCTTCTATTT	C22
	chr17	+	37816657	1	CACCACCCAGCCCTCTGCCGCCCTGT	C22
	chr6	-	43480072	1	CGCTCACCTTCCATCTTCCTTCCAGG	C22
	chr22	-	28492414	2	TCGGCATATCTCTTTGTCTCCTAGGC	C22
	chr10	+	126519893	1	GCTAACCTCGTTGTCATTTTTTTCCT	C22
	chr16	+	2577750	1	GCTGGAGCCACTTGCTCCCTCCTCCC	C22
	chr11	-	47753796	2	AGCGCATGCGAGAGCTCTGTGCGCTT	C22
	chr7	-	44155508	1	TCAGCTGAGCTTTGCCTTGCAGATTT	C22
	chr17	+	42837067	1	CCTGCAGCCATGGCCTTGTTTCCCCA	C22
	chr19	-	5923964	1	ACCACACAAGTGCCCTCTTCCTTGTA	C22
	chr2	-	86280151	2	CGCAGCCCGGCATTGGTGGCCTTGCC	C22
	chr16	+	4733822	1	TCCCTAACCTCACCCTCTGCCTGCAG	C22
	chr6	-	90042953	1	TTGTCACACTGCTCTTGGGTCTATCT	C22
	chr6	-	166739680	1	AACTTATAATCTACTCTTTCTTCCCC	C22
	chr11	+	134129467	1	GCATTCCCTGGTCCTTTTGCACCCCT	C22
	chr7	+	156755679	2	TTTCATTAGCTCTTCTCTCTTCATCA	C22
	chr7	+	5266785	3	CTTCATGTGTCTGGTGGCCTTTCCTT	C22
	chr20	-	34304743	2	TAATTATGCTTTTCAATTATAGATTG	C22
	chr20	-	25288709	1	TGCCTACCTCTCAGTTCCCTGTTTGT	C22
	chr21	+	43963514	1	GCTCCATCTTCTGTCTTCTGTTTTGT	C22
	chr2	-	85628473	1	CACTCAGATGGGCCGTCTGGGCTGCA	C22
	chr19	+	17273777	1	TGACCATTTTCTCTGTCTCTCCCAGT	C22
	chr9	-	140344495	3	GGGTGACCCACCCCTCTCCACCAGCT	C22
	chr4	-	1843553	1	CTCTTACTACTGTTTTCCACTCTTCC	C22
	chr16	+	69973714	1	AGGGCTGACTGTCGTGCTTCCCCACT	C22
	chr8	+	19675751	3	GCAGGGGTGAGTGACCAGGGTGCCTG	C22
	chr11	-	47264478	8	GAGCAGCTCCCATGTTGCCTCCTGTC	C22
	chr6	+	29691415	1	GTCTCAGCCCCTCCTCGCCCCCAGGC	C22
	chrX	-	122799714	1	TGTTTATTTATTTATTTTACTTTTTA	C22
	chr1	+	100356753	1	CAGCATGACATGTCTCTGAATTTTCA	C22
	chr7	-	56169575	1	TTCTAACTTAATCTTTTCTGTTTGCA	C22
	chr2	-	86267749	1	CATTGACAGTCTGTGGTGTCTGCTCC	C22
	chr2	-	198353990	2	GGTTTACGTTTAACTCTTTTTGTAGG	C22
	chr16	-	46637596	2	TATTTACAAATGTGTTCTTATTGTTT	C22
	chr6	-	131936558	1	TAGTCACTGTTTTGTCTTTTCTTTTT	C22
	chr8	+	22104548	1	TGCTACCACACTATGACATTCCTCCT	C22
	chr12	-	120662207	1	TTCTCACCTGCTACCCGTGCCTTCTC	C22
	chr1	+	110163492	1	CCCTTCCCCATCTTCTTTTCTACCCA	C22
	chr22	+	46136223	1	GGAAAATGAAGTTTACTCTTTTGGTT	C22
[truncated: 9,228 more rows]

## Sheet: figure_2D
Figure 2D	chrom	strand	fivep_pos	fivep_seq	cell_line
	chr22	-	39710111	GTAAGTA	C22
	chr19	-	3980511	GTGAGCA	C22
	chr19	-	3979805	GTGGGCA	C22
	chr19	-	3547845	GTGCGTG	C22
	chr16	+	89627776	GTGAGTA	C22
	chr9	+	136217174	GTGCGTT	C22
	chr8	-	99057574	GTGAGTG	C22
	chr17	+	7480010	GTGAGTA	C22
	chr17	-	80047507	GTGGGTG	C22
	chr17	+	38152591	GTGAGAA	C22
	chr19	-	3981336	GTGCGGC	C22
	chr15	-	83209176	GTAGGTG	C22
	chr19	+	16238336	GTGGGCA	C22
	chr11	+	8704363	GTAGGTG	C22
	chr9	+	139802683	GTGCGTG	C22
	chr19	+	1438427	GTGAGTG	C22
	chr10	+	74034179	GTGAGCG	C22
	chr19	-	10250351	GTGGGCC	C22
	chr1	+	45241812	GTGGGTG	C22
	chrX	+	47065843	GTGATAA	C22
	chr19	+	2247021	GTAGCGT	C22
	chr11	-	118770625	GTGCGAG	C22
	chr22	-	36681703	GTGGGTG	C22
	chr16	+	719606	GTGAGCC	C22
	chr1	+	45243461	GTGCGTG	C22
	chr10	-	79769621	GTGTGTG	C22
	chr21	-	44840889	GTGAGTC	C22
	chr3	-	52029057	GTGAGTG	C22
	chr16	-	2165378	GTGTGTG	C22
	chr19	+	49994356	GTGAGTC	C22
	chr19	-	1585053	GTGAGTG	C22
	chr19	+	16974607	GTGTGTG	C22
	chrX	+	47028897	GTGAGGA	C22
	chr3	+	9784937	GTGGGTG	C22
	chr17	-	78111940	GTAAGAG	C22
	chr22	-	21355544	GTGGGCC	C22
	chr19	+	49993833	GTGAGCA	C22
	chr9	-	140477434	GTGGGTG	C22
	chr11	-	122929766	GTATGTT	C22
	chr19	-	650233	GTGAGTG	C22
	chr14	-	35872895	GTGCGCC	C22
	chr17	-	80039476	GTGAGCA	C22
	chr16	+	2223555	GTGAGCG	C22
	chr1	-	1685489	GTCAGAG	C22
	chr5	+	233760	GTGCGTG	C22
	chr1	+	45243801	GTGAGAA	C22
	chr2	-	27604992	GTGAGTA	C22
	chr17	+	7402810	GTGTGTG	C22
	chr22	+	20112959	GTGAGCC	C22
	chr1	+	45218926	GTAGACA	C22
	chr19	-	2109871	GTGGGGC	C22
	chr19	-	49119133	GTGAGTA	C22
	chr21	-	44840113	GTGAGCC	C22
	chr5	-	1325865	GTAGGAT	C22
	chr6	-	31749257	GTGCGGA	C22
	chr17	+	7481234	GTGAGTA	C22
	chr12	+	52449943	GTGTGTG	C22
	chr16	-	2052991	GTGTGCC	C22
	chr20	+	30193616	GTGAGAT	C22
	chr3	+	113795789	GCCAGTG	C22
	chr1	-	150551318	GTAAGGG	C22
	chr19	-	5787599	GTAGCGG	C22
	chr16	-	70820117	GTGGGCC	C22
	chr1	-	33245685	GTGAGTG	C22
	chr2	+	232576693	GTGAGTA	C22
	chr17	-	80039039	GTGCGTG	C22
	chr19	+	805569	GTATTCA	C22
	chr2	+	85824301	GTAGGGG	C22
	chr5	+	179248141	GTGAGCG	C22
	chr1	+	45241272	GTGAGTG	C22
	chr19	+	17973032	GTAAGCT	C22
	chr19	+	8386587	GTAATCG	C22
	chr1	+	1562824	GTGAggc	C22
	chr16	+	697544	GTAGCGA	C22
	chr19	-	3985375	GTGAGTA	C22
	chr5	+	179260246	GCAAGCC	C22
	chr20	+	62293296	GTGGGTC	C22
	chr17	-	80022698	GTGCGCA	C22
	chr1	-	3700559	GTGGGCA	C22
	chr20	-	32879224	GTGAGCC	C22
	chr7	+	926287	GTGAGCA	C22
	chr7	-	99705989	GTCCGTG	C22
	chr2	+	113403706	GTGAGTA	C22
	chr22	+	50633469	GTGCGCA	C22
	chr2	-	43453403	GTAGGCC	C22
	chr5	-	180666486	GTGAGCG	C22
	chr19	+	580782	GTGAGAA	C22
	chr19	-	14521800	GTGAGTC	C22
	chr19	-	1089882	GTGAGCC	C22
	chr1	-	149899617	GTAACTG	C22
	chr3	+	128620192	GTGAGTT	C22
	chr17	-	38183635	GTGAGAG	C22
	chr19	-	14522317	GTGAGTC	C22
	chr22	-	30736184	GTGAGGT	C22
	chr19	-	3977212	GTGAGTG	C22
	chrX	-	53591534	GTAGGGA	C22
	chr17	-	2604433	GTAGTGC	C22
	chr19	+	11557975	GTCAGTG	C22
	chr16	+	2747998	GTGAGAC	C22
	chr17	-	80210891	GTGAGCC	C22
	chr1	+	32950933	GTGAGGA	293T
	chr1	+	225332330	GTAAGTG	293T
	chr1	+	11077064	GTAAACT	293T
	chr1	+	222892373	GTTAGTT	293T
	chr1	+	144594483	GTAGGTT	293T
	chr1	+	36758310	GTAAGGA	293T
	chr1	+	158063236	GTGAGTA	293T
	chr1	+	70694238	GTTTGTG	293T
	chr1	+	179312770	GTAAGTT	293T
	chr1	+	45220517	GTAAGTA	293T
	chr1	+	110125187	GTAAGTC	293T
	chr1	+	114505060	GTAAAAG	293T
	chr1	+	171553326	GTAAGTC	293T
	chr1	+	93301949	GTAAGAA	293T
	chr1	+	104093695	GTATCCT	293T
	chr1	+	203820252	GTAATAC	293T
	chr1	+	203786252	GTAAGAA	293T
	chr1	+	200825253	GTTAGTG	293T
	chr1	+	52211303	GTATGGC	293T
	chr1	+	146766199	GTATCCT	293T
	chr1	+	207222962	GTAAGCA	293T
	chr1	+	28832839	gcacgtg	293T
	chr1	+	33123173	GTAGGAA	293T
	chr1	+	210012473	GTAATTC	293T
	chr1	+	46068037	GTAAGTA	293T
	chr1	+	47838779	GTAATGA	293T
	chr1	+	16778510	GTTAGTG	293T
	chr1	+	207933069	GTAAGTA	293T
	chr1	+	120278066	GTAAGTG	293T
	chr1	+	40874410	GTATCTT	293T
	chr1	+	70687522	GTGAGTA	293T
	chr1	+	193121574	GTAAGTT	293T
	chr1	+	116930113	GTGAGTT	293T
	chr1	+	93583997	GTGAGAA	293T
	chr1	+	1562824	GTGAggc	293T
	chr1	+	32669646	GTGAGTC	293T
	chr1	+	201817722	GTACCAG	293T
	chr1	+	1416316	GTAGGCT	293T
	chr1	+	182827375	GTGAGTC	293T
	chr1	+	1455997	GTAAACA	293T
	chr1	+	186276083	GCCTGCA	293T
	chr1	+	153963699	GTGAGGA	293T
	chr1	+	26873474	GTGAGTC	293T
	chr1	+	117624569	GTAGACA	293T
	chr1	+	109778053	GTGAGTA	293T
	chr1	+	3394590	GTGGCCT	293T
	chr1	+	15944303	GTACGCC	293T
	chr1	+	16059223	GTACCCA	293T
	chr1	+	17295835	GTCTCGG	293T
	chr1	+	110168055	GTATCAC	293T
	chr1	+	113235551	GTCAGGG	293T
	chr1	+	155691409	GTGCTCA	293T
	chr1	+	158061346	GTGACTG	293T
	chr1	+	205498224	GTCAGTC	293T
	chr1	+	228461248	GTCAGTG	293T
	chr1	+	9662330	GTCAGAG	293T
	chr1	+	148743955	GTAACAC	293T
	chr1	+	28863411	GTGAGTG	293T
	chr1	+	36023824	GTGGTGA	293T
	chr1	+	45218926	GTAGACA	293T
	chr1	+	45241272	GTGAGTG	293T
	chr1	+	45241812	GTGGGTG	293T
	chr1	+	147460753	GTATGTT	293T
	chr1	+	12389975	GTCAGTA	293T
	chr1	+	26597598	GTGACTG	293T
	chr1	+	40214760	GTAGGAG	293T
	chr1	+	110172112	GTGCCTG	293T
	chr1	+	161723051	GTGAGAA	293T
	chr1	+	203021005	GTGAGGG	293T
	chr1	+	204092336	GTGAGGG	293T
	chr1	+	28862538	GTGAGCC	293T
	chr1	+	36786579	GTGAGGC	293T
	chr1	+	39815299	GTCAGTG	293T
	chr1	+	46487754	GTGAGCA	293T
	chr1	+	151373321	GTAAGTA	293T
	chr1	+	153660265	GTGAGAG	293T
	chr1	+	165860559	GTAAGTG	293T
	chr1	+	166810325	GTAAGTA	293T
	chr1	+	228482116	GTAAAGA	293T
	chr1	+	16057752	GTAAGTG	293T
	chr1	+	90483023	GTGAGTA	293T
	chr1	+	16247478	GTGTGCA	293T
	chr1	+	153743209	GTGAGTT	293T
	chr1	+	154227802	GTGATTT	293T
	chr1	+	150480755	GTGAGTT	293T
	chr1	+	155032450	GTAGCAT	293T
	chr1	+	228494339	GTGGGCT	293T
	chr1	+	10408791	GTGAGTA	293T
	chr1	+	16047883	GTGGGCC	293T
	chr1	+	26887342	GTGGGCC	293T
	chr1	+	27179356	GTAAGTG	293T
	chr1	+	28655691	GTGTGCT	293T
	chr1	+	43166717	GTAAGCA	293T
	chr1	+	150266318	GTGAGGA	293T
	chr1	+	171505417	GTCAGTT	293T
	chr1	+	186925476	GTAAGTG	293T
	chr1	+	228468497	GTGTGTG	293T
	chr1	+	228557939	GTGAGTA	293T
	chr1	+	17266588	GTGCCGG	293T
	chr1	+	44069860	GTGTGTG	293T

## Sheet: figure_2E
Figure 2E	intron_type	ko_lar_reads	wt_lar_reads	ko_mapped_reads	wt_mapped_reads	ko_reads_per_mil	wt_reads_per_mil	ko_wt_fc
	U12 introns	722	15	839945491	644150467	0.85958	0.0232865	36.9132
	U2 introns	2692	34	839945491	644150467	3.20497	0.0527827	60.7201

## Sheet: figure_2F
Figure 2F	data_source	branchpoints_found
	pineda	138304
	mercer	59359
	DBR1 KO	63656

## Sheet: figure_2G
Figure 2G	cell_line	branchpoint_nt	branchpoint_prop
	293T	A	0.253
	293T	C	0.191
	293T	G	0.398
	293T	T	0.157
	C22	A	0.543
	C22	C	0.187
	C22	G	0.122
	C22	T	0.147

[truncated: 18 more sheets: figure_2H, figure_3A, figure_3C, figure_4A, figure_4B, figure_4C, figure_4D, figure_4E, figure_4F, figure_5A, figure_5B, figure_5C, figure_5D, figure_5E, figure_6A, figure_6B, figure_6C, figure_6D]
